# Supplementary material for: RNA-Seq with a novel glabrous-ZM24fl reveals some key lncRNAs and the associated targets in fiber initiation of cotton
Source: BMC Plant Biol. 2022 Feb 3;22:61. doi: 10.1186/s12870-022-03444-9 (PMC8815142; doi:10.1186/s12870-022-03444-9)
Supplement: Supplementary file 1 — Additional file 1. RNA-Seq data for 12 samples [file 12870_2022_3444_MOESM1_ESM.xlsx]

## Sheet: Sheet1
RNA-Seq data for 12 samples
sample name	reads	GC%	Q30	unique mapping	multiple mapping
ZM24_-2-1	40467449	42;42	96.59%;87.92%	0.7321	0.1796
ZM24_-2-2	41992837	42;42	96.71%;87.48%	0.7337	0.1753
fl_-2-1	42894376	42;42	97.23%;89.28%	0.6898	0.2107
fl_-2-2	44939288	42;42	98.07%;90.25%	0.7358	0.1773
ZM24_0-1	61013414	42;41	98.19%;90.41%	0.7184	0.1804
ZM24_0-2	46037078	41;41	98.05%;89.54%	0.7333	0.1604
fl_0-1	47820044	42;42	98.12%;90.49%	0.7333	0.1716
fl_0-2	48272973	41;41	98.10%;90.25%	0.7369	0.172
ZM24_5-1	44112616	43;43	96.69%;87.53%	0.7137	0.1945
ZM24_5-2	44574570	43;43	97.38%;87.71%	0.7023	0.2005
fl_5-1	39089989	42;42	98.05%;90.44%	0.7318	0.1733
fl_5-2	45444074	40;40	98.14%;90.06%	0.744	0.1509
