# Supplementary material for: RNA-Seq with a novel glabrous-ZM24fl reveals some key lncRNAs and the associated targets in fiber initiation of cotton
Source: BMC Plant Biol. 2022 Feb 3;22:61. doi: 10.1186/s12870-022-03444-9 (PMC8815142; doi:10.1186/s12870-022-03444-9)
Supplement: Supplementary file 2 — Additional file 2. List of lncRNAs identified from ovules of two lines during fiber initiation stage. [file 12870_2022_3444_MOESM2_ESM.xlsx]

## Sheet: Sheet1
List of lncRNAs identified from ovules of two lines during fiber initiation stage
lncRNA id	Chr	start position	end position	strand	length	Num. of exon	class code*
MSTRG.40635.1	D08	19761868	19762068	+	201	1	u
MSTRG.47021.1	D11	17463356	17463842	+	202	2	u
MSTRG.26299.1	Contig01347	8783	8985	-	203	1	u
MSTRG.20498.1	A11	50339312	50339515	+	204	1	u
MSTRG.26636.1	Contig02139	4402	4605	+	204	1	u
MSTRG.33488.3	D05	1	416	+	204	2	u
MSTRG.37217.1	D06	24755592	24755795	-	204	1	u
MSTRG.17884.1	A10	36725697	36725901	-	205	1	u
MSTRG.35931.1	D05	47873200	47882086	+	205	2	u
MSTRG.11721.1	A07	11019837	11020042	-	206	1	u
MSTRG.36854.1	D06	10615791	10615996	+	206	1	u
MSTRG.37089.1	D06	18952535	18952740	+	206	1	u
MSTRG.17521.1	A10	10727813	10728019	+	207	1	u
MSTRG.496.1	A01	10901951	10902159	+	209	1	u
MSTRG.15914.2	A09	62624776	62625751	-	209	2	u
MSTRG.33489.2	D05	2	325	-	210	2	u
MSTRG.47756.1	D11	56743952	56744161	-	210	1	u
MSTRG.26951.1	Contig03032	17825	23074	-	211	2	u
MSTRG.35551.1	D05	26176743	26176953	-	211	1	u
MSTRG.29465.1	D02	16556586	16556798	+	213	1	u
MSTRG.33488.5	D05	1	335	+	213	2	u
MSTRG.712.1	A01	19598103	19598316	-	214	1	u
MSTRG.13689.1	A08	31077342	31077556	+	215	1	u
MSTRG.26289.1	Contig01339	3172	36739	+	215	3	u
MSTRG.8718.1	A05	79660473	79660688	-	216	1	u
MSTRG.40486.1	D08	11087483	11087698	-	216	1	u
MSTRG.40488.25	D08	10840482	10842420	+	216	2	u
MSTRG.27778.1	D01	13868345	13868562	-	218	1	u
MSTRG.2131.1	A02	7524971	7525189	-	219	1	x
MSTRG.456.1	A01	9530688	9530908	+	221	1	u
MSTRG.25505.1	Contig00027	4823	6815	+	221	2	u
MSTRG.27154.1	Contig03525	5869	6089	-	221	1	u
MSTRG.47640.1	D11	51282157	51282377	-	221	1	u
MSTRG.44413.1	D10	7859397	7859618	+	222	1	u
MSTRG.26847.1	Contig02695	11126	11349	-	224	1	u
MSTRG.3389.1	A03	3304895	3305119	+	225	1	u
MSTRG.13346.1	A08	5358728	5358952	+	225	1	u
MSTRG.24378.1	A13	57168057	57168281	-	225	1	u
MSTRG.29211.1	D02	7344713	7344937	-	225	1	x
MSTRG.29772.1	D02	40467538	40467762	-	225	1	u
MSTRG.35118.1	D05	18649298	18649522	+	225	1	x
MSTRG.2587.1	A02	49896325	49896551	+	227	1	u
MSTRG.4157.1	A03	71697559	71697785	-	227	1	u
MSTRG.29208.1	D02	7325660	7325886	-	227	1	u
MSTRG.32759.1	D04	30802135	30802363	-	229	1	u
MSTRG.13424.1	A08	6900323	6900552	-	230	1	u
MSTRG.20788.1	A11	91553008	91553237	-	230	1	x
MSTRG.33489.1	D05	2	325	-	230	2	u
MSTRG.37853.1	D06	58888420	58888649	-	230	1	u
MSTRG.38515.1	D07	5865636	5865865	+	230	1	u
MSTRG.32763.1	D04	30821022	30821252	+	231	1	u
MSTRG.33488.4	D05	1	338	+	231	2	u
MSTRG.8504.1	A05	45281942	45282174	-	233	1	u
MSTRG.10887.1	A06	119348444	119348676	-	233	1	u
MSTRG.42622.9	D09	32376390	32390101	+	233	2	u
MSTRG.11516.1	A07	6606982	6607215	+	234	1	u
MSTRG.24580.1	A13	84546132	84546365	+	234	1	u
MSTRG.26295.1	Contig01346	9901	10134	-	234	1	u
MSTRG.20689.1	A11	82435280	82435514	+	235	1	u
MSTRG.26289.2	Contig01339	4806	30725	+	235	2	u
MSTRG.33488.2	D05	1	335	+	235	2	u
MSTRG.26303.1	Contig01347	44081	44316	+	236	1	u
MSTRG.26290.10	Contig01339	19282	30742	-	237	2	u
MSTRG.32820.1	D04	34263041	34263279	+	239	1	u
MSTRG.10372.1	A06	73362266	73362507	-	242	1	u
MSTRG.29714.2	D02	36446293	36476392	-	243	2	u
MSTRG.39261.1	D07	26262601	26262843	+	243	1	u
MSTRG.37795.1	D06	57997066	57997309	-	244	1	u
MSTRG.6106.1	A05	146350	146594	+	245	1	x
MSTRG.29714.1	D02	36446293	36477124	-	245	2	u
MSTRG.19131.1	A11	3173533	3173778	-	246	1	u
MSTRG.25504.1	Contig00027	4816	6835	-	248	2	u
MSTRG.26289.17	Contig01339	19266	30737	+	248	2	u
MSTRG.34892.1	D05	15869626	15869873	+	248	1	u
MSTRG.20572.1	A11	59363046	59363294	-	249	1	u
MSTRG.26289.12	Contig01339	8509	19372	+	249	2	u
MSTRG.33630.1	D05	1688287	1688535	-	249	1	u
MSTRG.49129.5	D12	38271202	38271737	-	250	2	u
MSTRG.13489.1	A08	10038156	10038406	+	251	1	u
MSTRG.25503.1	Contig00022	17709	17959	-	251	1	u
MSTRG.32176.1	D04	2299399	2299649	-	251	1	u
MSTRG.40843.1	D08	39285164	39285416	+	253	1	u
MSTRG.7169.1	A05	12904754	12905007	-	254	1	u
MSTRG.10971.1	A06	120611614	120611870	-	257	1	u
MSTRG.15709.8	A09	58160387	58168397	+	257	2	u
MSTRG.26909.1	Contig03000	19774	20031	+	258	1	u
MSTRG.36212.1	D05	59925767	59926024	+	258	1	u
MSTRG.17583.1	A10	12495586	12495844	-	259	1	u
MSTRG.32232.1	D04	3567011	3567271	-	261	1	u
MSTRG.15411.1	A09	35926286	35926548	-	263	1	u
MSTRG.29217.1	D02	7448801	7449063	+	263	1	u
MSTRG.20280.1	A11	25030216	25030480	+	265	1	u
MSTRG.41374.1	D08	56522178	56522442	-	265	1	u
MSTRG.10773.1	A06	116573735	116574000	-	266	1	u
MSTRG.25506.1	Contig00026	576	5237	+	266	2	u
MSTRG.29831.1	D02	44072184	44080003	-	267	2	u
MSTRG.25953.1	Contig01044	52735	53002	+	268	1	u
MSTRG.662.1	A01	16791694	16791963	+	270	1	u
MSTRG.26216.1	Contig01290	29203	29472	+	270	1	u
MSTRG.26288.1	Contig01347	2178	2447	-	270	1	u
MSTRG.26395.1	Contig01559	143375	148934	+	270	2	u
MSTRG.17930.1	A10	56230384	56230976	-	271	2	u
MSTRG.20062.1	A11	17880386	17880656	-	271	1	i
MSTRG.25115.1	A13	102055141	102055411	+	271	1	u
MSTRG.21601.1	A12	1093127	1093398	+	272	1	x
MSTRG.26910.1	Contig03005	111269	111541	+	273	1	u
MSTRG.3566.1	A03	7483210	7483483	-	274	1	u
MSTRG.11292.1	A07	2980409	2980682	+	274	1	u
MSTRG.42309.2	D09	14935749	14938439	+	275	2	u
MSTRG.11275.1	A07	2770118	2770393	-	276	1	u
MSTRG.843.1	A01	26654233	26654512	+	280	1	u
MSTRG.26241.1	Contig01319	1937	14808	+	280	2	u
MSTRG.15709.6	A09	58160380	58168400	+	282	2	u
MSTRG.15709.9	A09	58161432	58168417	+	282	2	u
MSTRG.26088.1	Contig01205	74207	74489	-	283	1	u
MSTRG.15709.7	A09	58160387	58168417	+	284	2	u
MSTRG.25506.2	Contig00026	1723	5228	+	284	2	u
MSTRG.26191.1	Contig01273	33420	33703	-	284	1	u
MSTRG.2047.1	A02	5241356	5241640	-	285	1	u
MSTRG.38295.1	D07	2478705	2478989	+	285	1	u
MSTRG.43440.1	D09	45628945	45629229	+	285	1	u
MSTRG.26948.2	Contig03032	5444	8679	-	286	2	u
MSTRG.16087.1	A09	66617207	66617494	-	288	1	u
MSTRG.1140.1	A01	87461733	87462021	-	289	1	x
MSTRG.5707.1	A04	72585806	72586094	-	289	1	u
MSTRG.28972.1	D02	2363208	2363496	+	289	1	u
MSTRG.34657.2	D05	13036514	13037700	+	289	3	j
MSTRG.29928.1	D02	50462544	50462834	-	291	1	u
MSTRG.40057.1	D08	1406719	1407009	-	291	1	u
MSTRG.46566.6	D11	9427022	9428028	+	291	2	j
MSTRG.9743.1	A06	7663547	7663839	-	293	1	x
MSTRG.15427.1	A09	39482685	39486211	+	294	2	x
MSTRG.20325.1	A11	26328947	26329244	+	298	1	u
MSTRG.44192.1	D10	3600055	3600353	+	299	1	u
MSTRG.20708.1	A11	85203474	85203773	-	300	1	u
MSTRG.26300.3	Contig01347	47747	48635	+	300	2	u
MSTRG.16165.1	A09	68280951	68281251	+	301	1	x
MSTRG.17285.1	A10	3658921	3659222	-	302	1	u
MSTRG.26289.3	Contig01339	5395	14260	+	302	2	u
MSTRG.37836.1	D06	58545952	58546253	+	302	1	u
MSTRG.39748.1	D07	51617578	51617880	+	303	1	u
MSTRG.3391.1	A03	3313535	3350073	-	304	2	x
MSTRG.26302.1	Contig01347	44020	44324	-	305	1	u
MSTRG.1029.1	A01	57707502	57775497	-	306	2	x
MSTRG.15709.10	A09	58161435	58168447	+	306	2	u
MSTRG.3390.1	A03	3306025	3306331	+	307	1	u
MSTRG.38317.1	D07	2696174	2696480	-	307	1	u
MSTRG.4305.1	A03	88268649	88268956	+	308	1	u
MSTRG.31853.9	D03	49378281	49387708	+	308	2	u
MSTRG.40699.1	D08	27911533	27911840	-	308	1	u
MSTRG.25502.1	Contig00022	17703	18011	+	309	1	u
MSTRG.20373.1	A11	28749921	28750260	-	310	2	u
MSTRG.26212.1	Contig01287	61816	62126	-	311	1	u
MSTRG.26221.1	Contig01299	9381	9691	+	311	1	u
MSTRG.26290.16	Contig01339	29038	36718	-	311	2	u
MSTRG.3394.3	A03	3320578	3334673	-	312	2	x
MSTRG.29713.1	D02	36443420	36443731	-	312	1	u
MSTRG.33536.1	D05	566389	566701	+	313	1	u
MSTRG.3396.2	A03	3350026	3352005	+	314	2	x
MSTRG.6836.1	A05	8825919	8826232	+	314	1	u
MSTRG.26808.1	Contig02506	21342	21655	-	314	1	u
MSTRG.26941.1	Contig03029	12184	12497	+	314	1	u
MSTRG.49424.1	D12	45503513	45503826	-	314	1	x
MSTRG.50775.3	D13	5284511	5285096	+	314	2	u
MSTRG.6531.1	A05	5401749	5402063	-	315	1	u
MSTRG.22051.3	A12	15323641	15327824	+	316	2	u
MSTRG.24323.1	A13	45271344	45271659	+	316	1	u
MSTRG.29710.1	D02	36434180	36434495	-	316	1	u
MSTRG.37088.2	D06	18944434	18954807	+	317	2	u
MSTRG.15710.2	A09	58169200	58175548	+	318	2	u
MSTRG.31853.2	D03	49330300	49412749	+	318	3	x
MSTRG.26215.1	Contig01290	2274	2592	-	319	1	u
MSTRG.42622.3	D09	32376377	32413411	+	320	2	u
MSTRG.49104.1	D12	37365287	37365609	-	323	1	u
MSTRG.12494.1	A07	72998478	72998801	+	324	1	u
MSTRG.3394.1	A03	3320559	3334680	-	325	2	x
MSTRG.25869.1	Contig00877_ERROPOS718945	502988	505532	-	325	2	u
MSTRG.11291.1	A07	2980387	2980712	-	326	1	u
MSTRG.16929.3	A09	78976653	78977343	-	326	2	u
MSTRG.31853.3	D03	49330300	49379259	+	327	2	x
MSTRG.26953.2	Contig03032	34765	39468	-	328	2	u
MSTRG.32349.1	D04	6513271	6513599	+	329	1	u
MSTRG.19613.1	A11	9124738	9125067	-	330	1	u
MSTRG.31853.11	D03	49379354	49412747	+	330	3	u
MSTRG.9148.1	A05	102386203	102386534	-	332	1	u
MSTRG.15173.1	A09	5290915	5291247	+	333	1	u
MSTRG.20643.1	A11	71206406	71206739	+	334	1	u
MSTRG.26213.1	Contig01290	1842	28114	-	334	3	u
MSTRG.37408.1	D06	40072158	40072491	-	334	1	x
MSTRG.12975.1	A07	92908651	92928487	+	335	2	x
MSTRG.26291.2	Contig01346	14817	19686	+	335	2	u
MSTRG.26291.3	Contig01346	14817	21498	+	335	2	u
MSTRG.7958.1	A05	24134668	24135224	-	336	2	j
MSTRG.8704.2	A05	79102419	79104952	+	336	3	u
MSTRG.12392.1	A07	48673668	48674003	+	336	1	u
MSTRG.20743.1	A11	88647961	88648296	-	336	1	u
MSTRG.32663.1	D04	21396351	21413779	-	336	3	u
MSTRG.5362.8	A04	20817112	20818700	-	337	2	u
MSTRG.22254.1	A12	61557464	61557800	-	337	1	u
MSTRG.48125.1	D11	66334758	66335397	-	338	2	u
MSTRG.26952.1	Contig03032	18590	37595	-	340	2	u
MSTRG.13347.2	A08	5359284	5381009	-	341	2	x
MSTRG.31853.10	D03	49378282	49387705	+	341	2	u
MSTRG.25984.1	Contig01106_ERROPOS126492+	280446	280787	+	342	1	u
MSTRG.26948.3	Contig03032	6856	8677	-	342	2	u
MSTRG.3394.5	A03	3320580	3334680	-	343	2	x
MSTRG.26952.2	Contig03032	30154	37595	-	344	2	u
MSTRG.38316.1	D07	2692608	2692954	-	347	1	u
MSTRG.18604.1	A10	102240865	102241212	-	348	1	u
MSTRG.27743.1	D01	11881823	11882170	-	348	1	u
MSTRG.43467.1	D09	45919176	45919523	+	348	1	u
MSTRG.2883.1	A02	98225424	98225772	+	349	1	u
MSTRG.11446.1	A07	5359243	5359591	-	349	1	x
MSTRG.19114.1	A11	2982477	2982825	+	349	1	x
MSTRG.42311.1	D09	14970307	14970655	+	349	1	u
MSTRG.2067.1	A02	5671439	5671788	+	350	1	u
MSTRG.26298.1	Contig01346	37761	38712	+	350	2	u
MSTRG.5413.1	A04	42971317	42971668	+	352	1	u
MSTRG.20659.1	A11	76011679	76012030	-	352	1	u
MSTRG.25832.1	Contig00831	190551	190903	-	353	1	u
MSTRG.1392.1	A01	105129607	105129960	+	354	1	x
MSTRG.2139.1	A02	7734263	7734617	+	355	1	u
MSTRG.35966.1	D05	50041955	50042309	-	355	1	u
MSTRG.37378.1	D06	37286848	37290264	+	356	2	u
MSTRG.3937.1	A03	34231150	34231506	+	357	1	u
MSTRG.26850.1	Contig02816_ERROPOS316000+	171063	171419	+	357	1	u
MSTRG.32474.1	D04	10416751	10417107	-	357	1	u
MSTRG.13797.1	A08	60951815	60954305	-	358	2	u
MSTRG.26843.1	Contig02653	32543	32900	-	358	1	u
MSTRG.7808.1	A05	21610246	21610604	+	359	1	x
MSTRG.29534.1	D02	21864815	21886392	-	360	2	u
MSTRG.42622.6	D09	32376390	32390101	+	361	2	u
MSTRG.20601.1	A11	61757629	61757991	-	363	1	x
MSTRG.15709.4	A09	58160372	58168486	+	366	3	u
MSTRG.15709.5	A09	58160372	58168486	+	367	2	u
MSTRG.19449.1	A11	6989699	6993373	+	367	2	j
MSTRG.8310.2	A05	33012806	33014140	-	368	2	u
MSTRG.2138.1	A02	7676426	7676794	+	369	1	u
MSTRG.25922.1	Contig00957	159	527	-	369	1	u
MSTRG.889.1	A01	32889023	32889392	-	370	1	u
MSTRG.15709.2	A09	58160372	58168486	+	371	3	u
MSTRG.15709.3	A09	58160372	58168486	+	371	2	u
MSTRG.22613.2	A12	82786384	82787005	-	371	2	u
MSTRG.30162.1	D02	60429999	60432956	+	374	2	u
MSTRG.26292.3	Contig01346	4404	13819	-	375	3	u
MSTRG.31350.2	D03	32986779	32993992	-	375	2	u
MSTRG.25584.1	Contig00272	25061	25972	+	376	2	u
MSTRG.26290.5	Contig01339	8512	30727	-	377	2	u
MSTRG.26233.1	Contig01314	6265	6642	-	378	1	u
MSTRG.26234.1	Contig01314	15541	15918	-	378	1	u
MSTRG.26238.1	Contig01314	28414	28791	-	378	1	u
MSTRG.26290.9	Contig01339	13833	30739	-	378	2	u
MSTRG.1922.1	A02	3074191	3074569	-	379	1	u
MSTRG.26298.2	Contig01346	37761	38441	+	379	2	u
MSTRG.26293.1	Contig01346	4008	7701	+	381	2	u
MSTRG.50228.1	D12	58175487	58175867	+	381	1	u
MSTRG.25985.1	Contig01107	49538	50145	+	383	2	u
MSTRG.35188.2	D05	19754840	19755512	+	383	2	u
MSTRG.40369.1	D08	6653823	6654205	-	383	1	u
MSTRG.2548.1	A02	45091779	45092162	-	384	1	u
MSTRG.8704.1	A05	79102419	79105013	+	385	3	u
MSTRG.26851.1	Contig02837_ERROPOS187548+	35833	36217	-	385	1	u
MSTRG.31853.1	D03	49330210	49379490	+	385	2	x
MSTRG.12391.1	A07	48656786	48657172	+	387	1	u
MSTRG.9119.1	A05	101568641	101569028	-	388	1	u
MSTRG.29537.1	D02	21904666	21905053	-	388	1	u
MSTRG.31853.8	D03	49378281	49387790	+	389	2	u
MSTRG.109.1	A01	1445317	1445706	+	390	1	u
MSTRG.11936.2	A07	18764502	18765304	+	390	2	u
MSTRG.25511.1	Contig00026	42255	42644	+	390	1	u
MSTRG.26290.11	Contig01339	24736	30740	-	390	2	u
MSTRG.20298.2	A11	25433402	25434109	-	392	2	u
MSTRG.20789.1	A11	91580147	91580538	-	392	1	u
MSTRG.26289.7	Contig01339	8508	30738	+	392	2	u
MSTRG.26289.24	Contig01339	24733	29852	+	392	2	u
MSTRG.26948.4	Contig03032	7998	8684	-	392	2	u
MSTRG.4309.2	A03	88277988	88295390	+	393	2	u
MSTRG.12516.1	A07	76027975	76028367	-	393	1	u
MSTRG.15153.1	A09	3831870	3832262	+	393	1	u
MSTRG.25993.1	Contig01120	8168	13187	+	393	2	u
MSTRG.17003.1	A09	79845592	79845985	+	394	1	x
MSTRG.24180.1	A13	19645520	19648411	+	394	4	u
MSTRG.31317.1	D03	29813490	29813883	+	394	1	u
MSTRG.32219.1	D04	3277742	3278135	-	394	1	x
MSTRG.4045.1	A03	59218685	59219079	+	395	1	u
MSTRG.26297.1	Contig01346	37760	38456	-	395	2	u
MSTRG.26289.14	Contig01339	13814	30738	+	396	2	u
MSTRG.36856.2	D06	10625375	10626071	+	396	2	u
MSTRG.22911.1	A12	91908727	91909124	+	398	1	u
MSTRG.45248.2	D10	50320361	50322359	+	398	2	u
MSTRG.31212.1	D03	21444199	21444597	+	399	1	u
MSTRG.34403.1	D05	10011845	10012243	+	399	1	x
MSTRG.5066.1	A04	1272116	1272516	-	401	1	u
MSTRG.8117.1	A05	27468639	27469224	+	401	2	u
MSTRG.24396.1	A13	63702982	63748445	-	401	2	u
MSTRG.25506.3	Contig00026	3367	5214	+	401	2	u
MSTRG.47234.1	D11	23501881	23507346	+	401	2	u
MSTRG.9416.1	A06	204938	205339	+	402	1	x
MSTRG.11693.1	A07	10466309	10466710	+	402	1	u
MSTRG.17772.1	A10	21175859	21176261	+	403	1	x
MSTRG.42309.1	D09	14935749	14940678	+	403	2	u
MSTRG.7171.1	A05	12937195	12937598	-	404	1	u
MSTRG.49129.6	D12	38271202	38271737	-	404	2	u
MSTRG.50360.1	D12	59804199	59804883	-	404	2	u
MSTRG.3394.6	A03	3320581	3334671	-	405	2	x
MSTRG.11349.1	A07	3700992	3701396	+	405	1	u
MSTRG.27142.1	Contig03514	10442	10846	+	405	1	u
MSTRG.27143.1	Contig03514	25449	25853	+	405	1	u
MSTRG.29212.1	D02	7349814	7350218	-	405	1	x
MSTRG.30346.1	D02	64374875	64375594	-	405	2	u
MSTRG.4302.1	A03	88261013	88266427	+	406	2	u
MSTRG.17889.1	A10	44041262	44041667	-	406	1	u
MSTRG.33379.2	D04	52671402	52672049	+	406	2	u
MSTRG.7065.1	A05	11528720	11529126	-	407	1	u
MSTRG.25996.1	Contig01140	6667	7073	+	407	1	u
MSTRG.27141.1	Contig03514	34723	35129	+	407	1	u
MSTRG.47709.1	D11	55128263	55128669	-	407	1	u
MSTRG.47952.1	D11	61222759	61223167	+	409	1	u
MSTRG.49635.1	D12	50036348	50037771	+	409	2	u
MSTRG.37373.2	D06	36556795	36557558	+	410	2	u
MSTRG.34327.1	D05	9096391	9097064	-	411	2	u
MSTRG.11994.1	A07	20806475	20806886	+	412	1	u
MSTRG.9320.1	A05	106297514	106297926	+	413	1	x
MSTRG.26289.18	Contig01339	24732	30759	+	413	2	u
MSTRG.26764.1	Contig02403	45275	45688	-	414	1	u
MSTRG.42622.5	D09	32376390	32413389	+	414	3	u
MSTRG.2779.1	A02	92706938	92707790	+	415	2	u
MSTRG.39452.1	D07	38287381	38292921	-	415	2	u
MSTRG.49289.1	D12	42096539	42096953	+	415	1	u
MSTRG.23752.2	A13	2179625	2180496	-	417	2	u
MSTRG.50994.1	D13	13947801	13948217	+	417	1	u
MSTRG.2779.2	A02	92706938	92707790	+	418	2	u
MSTRG.4206.1	A03	81677456	81677873	-	418	1	x
MSTRG.22014.1	A12	13723257	13723674	-	418	1	u
MSTRG.50775.1	D13	5276305	5285100	+	418	3	u
MSTRG.777.3	A01	21980402	21981127	+	419	2	u
MSTRG.6493.1	A05	4948819	4949238	+	420	1	u
MSTRG.13563.1	A08	13099919	13100339	-	421	1	u
MSTRG.37664.2	D06	54415512	54416204	+	421	2	u
MSTRG.26289.6	Contig01339	8205	30759	+	422	2	u
MSTRG.32231.1	D04	3566868	3567289	+	422	1	u
MSTRG.6123.1	A05	442919	443341	-	423	1	u
MSTRG.45743.1	D10	64182300	64183022	+	423	2	u
MSTRG.16721.1	A09	76561357	76563882	+	424	3	u
MSTRG.51197.1	D13	30513900	30514323	-	424	1	u
MSTRG.26300.2	Contig01347	15533	47178	+	425	2	u
MSTRG.39501.1	D07	42746111	42746535	-	425	1	u
MSTRG.25506.4	Contig00026	4243	5228	+	426	2	u
MSTRG.4310.1	A03	88286836	88287262	-	427	1	u
MSTRG.25259.1	A13	103914831	103915579	-	427	2	u
MSTRG.25529.2	Contig00049	20253	25804	+	428	2	u
MSTRG.1062.1	A01	69186889	69187317	-	429	1	u
MSTRG.8798.2	A05	84492859	84493572	-	429	2	u
MSTRG.26297.2	Contig01346	37760	38791	-	430	2	u
MSTRG.49204.2	D12	40050666	40051460	+	430	2	u
MSTRG.25507.1	Contig00026	3346	5223	-	431	2	u
MSTRG.26301.3	Contig01347	47747	49353	-	431	3	u
MSTRG.26991.1	Contig03226	24942	25372	-	431	1	u
MSTRG.10476.1	A06	100128232	100128663	-	432	1	u
MSTRG.12591.1	A07	81945912	81992854	-	432	2	x
MSTRG.51428.1	D13	43174521	43184784	-	432	2	u
MSTRG.21779.2	A12	4967293	4968217	-	433	2	u
MSTRG.43428.1	D09	45518972	45519404	+	433	1	i
MSTRG.11282.2	A07	2764079	2764665	+	434	2	u
MSTRG.26954.1	Contig03032	24223	39402	+	434	2	u
MSTRG.51515.1	D13	46093794	46094227	+	434	1	u
MSTRG.4288.1	A03	86933595	86934029	+	435	1	u
MSTRG.37065.1	D06	17892233	17892977	-	436	2	u
MSTRG.3396.1	A03	3345075	3352071	+	439	2	x
MSTRG.15710.1	A09	58169071	58175577	+	441	2	u
MSTRG.26950.2	Contig03032	31604	43515	-	442	3	u
MSTRG.42714.1	D09	34456775	34457216	-	442	1	u
MSTRG.48397.1	D12	1946547	1946989	-	443	1	x
MSTRG.13207.2	A08	2692554	2693274	+	444	2	u
MSTRG.26290.6	Contig01339	8512	14264	-	444	3	u
MSTRG.34609.1	D05	12352884	12353327	-	444	1	u
MSTRG.777.2	A01	21980402	21981143	+	445	2	u
MSTRG.16091.1	A09	66650815	66651694	-	445	2	u
MSTRG.26290.4	Contig01339	8509	14264	-	446	2	u
MSTRG.26289.10	Contig01339	8508	14264	+	447	2	u
MSTRG.22420.1	A12	76282537	76282984	+	448	1	u
MSTRG.24046.2	A13	11628900	11629823	+	448	2	u
MSTRG.26289.8	Contig01339	8508	14264	+	448	3	u
MSTRG.47370.1	D11	30044568	30045272	-	448	2	u
MSTRG.1346.1	A01	103640915	103641363	+	449	1	u
MSTRG.26296.1	Contig01346	14817	22821	-	449	3	u
MSTRG.26296.2	Contig01346	14817	22821	-	449	3	u
MSTRG.20660.1	A11	76012202	76264497	-	454	2	u
MSTRG.26290.14	Contig01339	24757	34646	-	454	3	u
MSTRG.46713.1	D11	11743593	11744046	-	454	1	x
MSTRG.8593.2	A05	68559122	68559863	+	456	2	u
MSTRG.20528.1	A11	54567641	54568096	+	456	1	u
MSTRG.25588.3	Contig00308	1904	2608	-	456	2	j
MSTRG.26289.5	Contig01339	8205	14264	+	456	2	u
MSTRG.3722.2	A03	13078920	13079683	+	457	2	u
MSTRG.5635.2	A04	68849160	68849920	-	460	2	u
MSTRG.7221.1	A05	13479330	13479789	+	460	1	u
MSTRG.23304.1	A12	98134670	98135129	+	460	1	u
MSTRG.26290.3	Contig01339	8201	14264	-	460	2	u
MSTRG.4306.1	A03	88269275	88269735	-	461	1	u
MSTRG.45198.1	D10	48096936	48097396	-	461	1	x
MSTRG.23307.1	A12	98147019	98157956	-	462	2	u
MSTRG.48784.2	D12	12233328	12234116	-	462	2	u
MSTRG.12005.1	A07	21250061	21254627	-	463	2	u
MSTRG.25539.1	Contig00081	26	488	+	463	1	u
MSTRG.4303.1	A03	88261789	88262252	-	464	1	u
MSTRG.25720.1	Contig00572_ERROPOS2468481+	32480	184244	-	464	2	x
MSTRG.30124.1	D02	59230659	59231122	-	464	1	x
MSTRG.31853.4	D03	49332837	49410312	+	464	2	x
MSTRG.33488.1	D05	1	557	+	464	2	u
MSTRG.48857.1	D12	19466596	19467059	+	464	1	u
MSTRG.26289.28	Contig01339	27621	30747	+	465	2	u
MSTRG.39091.3	D07	20104409	20105122	-	466	2	u
MSTRG.3938.1	A03	34232360	34232826	+	467	1	u
MSTRG.5762.1	A04	74515311	74516059	-	468	2	u
MSTRG.8972.1	A05	97813474	97813941	+	468	1	u
MSTRG.10730.1	A06	115115251	115115965	+	468	2	u
MSTRG.10814.1	A06	117613094	117613561	-	468	1	x
MSTRG.37082.2	D06	18792589	18803185	+	469	2	u
MSTRG.16637.1	A09	75344648	75350406	-	471	4	u
MSTRG.18538.2	A10	100309603	100310335	-	471	2	u
MSTRG.20099.1	A11	19188747	19189218	-	472	1	u
MSTRG.21653.1	A12	2068210	2068682	-	473	1	x
MSTRG.26209.1	Contig01286	17080	72238	+	474	3	u
MSTRG.31853.5	D03	49368745	49412747	+	474	3	x
MSTRG.3962.1	A03	39685627	39687378	-	475	3	u
MSTRG.26193.1	Contig01283	613	1087	-	475	1	u
MSTRG.42435.1	D09	26740655	26741129	+	475	1	u
MSTRG.26953.1	Contig03032	23638	39452	-	476	3	u
MSTRG.29214.1	D02	7369126	7369602	-	477	1	u
MSTRG.29430.1	D02	14269637	14270113	+	477	1	u
MSTRG.25501.1	Contig00022	1130	1607	+	478	1	u
MSTRG.27920.1	D01	18532180	18532657	+	478	1	x
MSTRG.42726.1	D09	34678143	34678620	-	478	1	x
MSTRG.6142.1	A05	707628	708106	-	479	1	u
MSTRG.6808.1	A05	8500534	8501013	+	480	1	u
MSTRG.22081.2	A12	17784593	17785500	+	480	2	u
MSTRG.51236.1	D13	32898073	32898552	-	480	1	u
MSTRG.3925.1	A03	34221088	34221568	+	481	1	u
MSTRG.13758.1	A08	52472356	52472836	-	481	1	i
MSTRG.26296.3	Contig01346	14819	16506	-	481	2	u
MSTRG.15194.1	A09	6671977	6672458	-	482	1	u
MSTRG.29732.1	D02	37796019	37797773	-	482	3	u
MSTRG.21958.3	A12	10766262	10767983	+	484	3	u
MSTRG.30545.1	D02	67072303	67072786	-	484	1	u
MSTRG.4105.3	A03	65083873	65084681	+	485	2	u
MSTRG.4406.2	A03	93685613	93686397	+	485	2	u
MSTRG.26291.1	Contig01346	2644	21526	+	485	3	u
MSTRG.26949.3	Contig03032	21839	23525	+	485	3	u
MSTRG.16041.1	A09	65710037	65710804	-	486	2	u
MSTRG.22015.1	A12	13761027	13761512	+	486	1	u
MSTRG.18781.1	A10	108163590	108164393	+	487	2	u
MSTRG.28992.1	D02	2831940	2832808	-	487	2	u
MSTRG.34526.1	D05	11502058	11503756	-	487	2	j
MSTRG.42930.1	D09	38271568	38272054	-	487	1	x
MSTRG.18562.3	A10	100960503	100961230	+	488	2	u
MSTRG.26290.13	Contig01339	24740	37622	-	488	3	u
MSTRG.26291.4	Contig01346	14819	16513	+	488	2	u
MSTRG.47720.1	D11	55470696	55471183	+	488	1	u
MSTRG.26290.2	Contig01339	6628	30727	-	489	3	u
MSTRG.26309.1	Contig01361	2868	12635	-	489	2	u
MSTRG.31350.1	D03	32986572	32994757	-	489	2	u
MSTRG.34744.2	D05	14239314	14240073	-	491	2	j
MSTRG.26942.6	Contig03031	10689	65998	-	493	2	u
MSTRG.25624.1	Contig00355	23774	24267	+	494	1	u
MSTRG.5867.2	A04	77481307	77484690	-	495	3	u
MSTRG.18031.3	A10	67182907	67183861	+	495	3	u
MSTRG.36030.1	D05	54074751	54075769	-	495	2	u
MSTRG.18931.1	A11	1167263	1167760	-	498	1	x
MSTRG.35680.1	D05	29838089	29838586	-	498	1	u
MSTRG.20832.1	A11	94018477	94022682	+	500	3	u
MSTRG.25509.1	Contig00026	13019	13520	+	502	1	u
MSTRG.44191.1	D10	3600013	3607245	-	502	2	x
MSTRG.18717.1	A10	105771928	105772679	+	503	2	u
MSTRG.3201.1	A03	123267	123770	-	504	1	u
MSTRG.4135.2	A03	67120007	67120808	+	505	2	u
MSTRG.39727.1	D07	51295063	51295841	-	505	2	u
MSTRG.7887.2	A05	22797675	22798583	+	506	2	u
MSTRG.22118.1	A12	23486774	23487280	-	507	1	u
MSTRG.26950.1	Contig03032	4651	43520	-	507	3	u
MSTRG.26947.1	Contig03031	10707	66031	+	508	2	u
MSTRG.50802.2	D13	6600205	6600989	+	509	2	u
MSTRG.51095.2	D13	20563945	20564535	+	509	2	u
MSTRG.4221.3	A03	82537277	82538049	-	511	2	u
MSTRG.26239.1	Contig01316	1329	1839	+	511	1	u
MSTRG.34931.1	D05	16423098	16423609	+	512	1	u
MSTRG.8096.1	A05	27170439	27170951	+	513	1	u
MSTRG.22336.2	A12	73501275	73502244	+	513	2	u
MSTRG.26290.8	Contig01339	8516	31457	-	513	3	u
MSTRG.51731.1	D13	52689583	52690095	+	513	1	u
MSTRG.2099.1	A02	6555154	6555984	-	514	2	u
MSTRG.15533.2	A09	51660793	51666431	+	514	2	u
MSTRG.22896.1	A12	91348228	91348741	+	514	1	u
MSTRG.49438.1	D12	45942722	45943235	-	514	1	u
MSTRG.51992.2	D13	56311577	56312394	+	514	2	u
MSTRG.41170.1	D08	51069119	51069633	+	515	1	u
MSTRG.10418.1	A06	88000068	88000583	+	516	1	u
MSTRG.21806.1	A12	6114060	6114575	-	516	1	i
MSTRG.15705.1	A09	58220909	58221425	-	517	1	u
MSTRG.5320.1	A04	13053934	13055329	+	518	2	u
MSTRG.26296.4	Contig01346	15390	16511	-	518	2	u
MSTRG.16102.1	A09	67039799	67040647	+	519	2	u
MSTRG.29096.1	D02	4999179	5000010	-	519	2	u
MSTRG.49409.1	D12	45168594	45169112	-	519	1	u
MSTRG.11793.1	A07	14179126	14179645	+	520	1	u
MSTRG.24419.1	A13	65166427	65166946	-	520	1	u
MSTRG.31853.6	D03	49375055	49387790	+	520	3	x
MSTRG.5997.2	A04	79474644	79475510	-	522	2	u
MSTRG.6767.1	A05	7942176	7942697	+	522	1	x
MSTRG.44372.2	D10	6700253	6701437	-	522	2	j
MSTRG.7865.1	A05	22441037	22441559	-	523	1	u
MSTRG.50345.2	D12	59750934	59751767	+	523	2	u
MSTRG.26949.1	Contig03032	4639	43525	+	524	3	u
MSTRG.27014.1	Contig03244	88535	89058	-	524	1	i
MSTRG.33980.1	D05	5174042	5174565	+	524	1	u
MSTRG.736.1	A01	20276703	20277227	+	525	1	u
MSTRG.2490.1	A02	37189284	37226685	+	526	2	u
MSTRG.7674.1	A05	19484235	19485079	-	526	2	u
MSTRG.26885.1	Contig02906	111016	111544	+	529	1	u
MSTRG.37192.1	D06	23674413	23675236	+	529	2	u
MSTRG.49455.1	D12	46350784	46351669	+	530	2	u
MSTRG.1397.1	A01	105453329	105454213	-	531	2	u
MSTRG.42309.3	D09	14935965	14940720	+	531	3	u
MSTRG.13860.2	A08	75868399	75869277	-	532	2	u
MSTRG.31853.7	D03	49378281	49410308	+	532	3	u
MSTRG.982.1	A01	46978378	47064300	+	534	3	u
MSTRG.22933.1	A12	92404396	92404929	-	534	1	i
MSTRG.39720.1	D07	51234719	51235252	-	534	1	u
MSTRG.26944.1	Contig03031	2975	10598	-	536	3	u
MSTRG.4438.2	A03	95355779	95356622	+	537	2	u
MSTRG.10830.1	A06	117926611	117927147	+	537	1	u
MSTRG.37082.3	D06	18792589	18803185	+	537	3	u
MSTRG.49030.2	D12	35763174	35763873	+	538	2	u
MSTRG.760.2	A01	21261479	21276983	+	539	3	x
MSTRG.20549.2	A11	57327299	57328087	-	539	2	u
MSTRG.21723.1	A12	3395745	3396283	-	539	1	u
MSTRG.35584.1	D05	27093464	27095250	+	539	3	u
MSTRG.12136.2	A07	27031324	27032240	-	540	2	u
MSTRG.17471.2	A10	7537659	7538928	-	540	2	j
MSTRG.2608.6	A02	60323577	60329066	-	541	3	u
MSTRG.4313.1	A03	88318515	88319055	+	541	1	u
MSTRG.11348.1	A07	3700857	3701397	-	541	1	u
MSTRG.26290.12	Contig01339	24736	32072	-	541	3	u
MSTRG.25525.6	Contig00050	2729	18214	+	542	2	u
MSTRG.26945.1	Contig03031	7701	71341	+	542	2	u
MSTRG.26946.1	Contig03031	7702	71342	-	542	2	u
MSTRG.26290.15	Contig01339	27535	30740	-	544	2	u
MSTRG.22310.2	A12	72516488	72517334	+	545	2	u
MSTRG.38858.1	D07	13193678	13194491	-	547	2	u
MSTRG.1440.2	A01	106442468	106443431	+	550	3	u
MSTRG.10774.2	A06	116618907	116619775	-	550	2	u
MSTRG.30018.1	D02	54737580	54738449	+	550	2	u
MSTRG.34669.1	D05	13114978	13115527	-	550	1	u
MSTRG.1020.1	A01	56028144	56031959	-	551	4	u
MSTRG.2256.13	A02	10935975	10939962	-	553	2	u
MSTRG.40882.2	D08	40780032	40780886	+	553	2	u
MSTRG.26107.1	Contig01227	23878	27391	+	554	2	u
MSTRG.33631.1	D05	1700226	1700779	-	554	1	u
MSTRG.36618.1	D06	3922499	3923052	-	554	1	u
MSTRG.46636.2	D11	10378366	10379269	+	554	2	u
MSTRG.48540.1	D12	4646074	4646974	+	554	2	u
MSTRG.5970.2	A04	78776658	78777494	-	555	2	u
MSTRG.7308.1	A05	14410128	14410682	+	555	1	u
MSTRG.13635.1	A08	18610336	18685248	-	555	3	u
MSTRG.8363.2	A05	35150921	35162417	-	556	2	u
MSTRG.42017.1	D09	46085	48276	-	557	2	u
MSTRG.8109.2	A05	27384187	27385001	-	559	2	u
MSTRG.14145.1	A08	102170316	102170874	-	559	1	x
MSTRG.44149.2	D10	3127436	3128300	+	559	2	u
MSTRG.30415.1	D02	65393073	65397415	-	561	3	u
MSTRG.15916.1	A09	62618832	62619393	+	562	1	u
MSTRG.26639.1	Contig02140	65906	66467	-	562	1	u
MSTRG.36570.4	D06	2938483	2939826	+	562	3	u
MSTRG.4195.1	A03	80294118	80294968	+	563	2	u
MSTRG.41725.2	D08	62525810	62526673	+	563	2	u
MSTRG.12676.1	A07	86756960	86757711	-	564	2	u
MSTRG.14713.1	A08	116883899	116884692	-	564	3	u
MSTRG.24279.1	A13	41086343	41087820	-	564	2	j
MSTRG.16779.1	A09	77271656	77272220	+	565	1	u
MSTRG.24403.4	A13	64042703	64043544	+	566	2	u
MSTRG.26804.1	Contig02490	33037	33602	-	566	1	u
MSTRG.27151.1	Contig03514	47835	48401	+	567	1	u
MSTRG.5362.2	A04	20815162	20818234	-	568	2	u
MSTRG.26289.16	Contig01339	18806	34417	+	568	3	u
MSTRG.42083.2	D09	2155706	2156630	-	568	2	u
MSTRG.9700.1	A06	6408216	6409032	+	569	2	u
MSTRG.3530.1	A03	6465821	6466737	-	570	2	u
MSTRG.30968.1	D03	4857614	4858455	+	570	2	u
MSTRG.17631.1	A10	13909520	13910091	-	572	1	u
MSTRG.272.5	A01	4317896	4324729	+	573	3	j
MSTRG.28280.1	D01	44465574	44466422	-	574	2	u
MSTRG.39168.1	D07	22637398	22637971	-	574	1	u
MSTRG.37527.3	D06	48967556	48969934	+	575	4	u
MSTRG.8125.1	A05	27608140	27613940	-	576	3	u
MSTRG.21230.2	A11	110807889	110808737	+	576	2	u
MSTRG.39573.1	D07	46461727	46462661	+	577	2	u
MSTRG.50739.1	D13	4638898	4640895	-	577	2	u
MSTRG.26211.1	Contig01286	60655	64662	+	578	2	u
MSTRG.5362.1	A04	20815162	20818245	-	579	2	u
MSTRG.15798.2	A09	60104481	60105333	+	579	2	u
MSTRG.1026.1	A01	57617423	57618002	-	580	1	u
MSTRG.22922.1	A12	92107754	92108334	+	581	1	x
MSTRG.24561.1	A13	82589557	82590772	-	581	2	u
MSTRG.13186.1	A08	2541947	2542876	+	583	2	u
MSTRG.22827.1	A12	89478096	89478911	-	583	2	u
MSTRG.26807.1	Contig02506	19278	19860	-	583	1	u
MSTRG.468.1	A01	10073967	10074893	-	585	2	u
MSTRG.6205.1	A05	1479970	1480554	+	585	1	x
MSTRG.11825.1	A07	15117296	15117880	-	585	1	u
MSTRG.588.2	A01	13015741	13016581	+	587	2	x
MSTRG.44348.1	D10	6101834	6102733	-	587	2	u
MSTRG.15008.1	A08	120893160	120893749	-	590	1	u
MSTRG.4499.1	A03	97503250	97507384	-	591	2	x
MSTRG.35971.1	D05	50786444	50787910	+	591	2	u
MSTRG.20095.1	A11	18826692	18827571	-	592	2	u
MSTRG.4072.2	A03	62015473	62016383	+	593	2	u
MSTRG.26938.1	Contig03017	17898	18490	-	593	1	u
MSTRG.26878.1	Contig02905	144231	144825	+	595	1	u
MSTRG.14439.1	A08	112121831	112122428	-	598	1	x
MSTRG.15813.2	A09	60823398	60824233	+	598	2	u
MSTRG.9021.2	A05	98960031	98960924	+	599	2	u
MSTRG.14344.1	A08	109076262	109076860	-	599	1	u
MSTRG.23309.1	A12	98159291	98159889	-	599	1	u
MSTRG.2694.1	A02	79573981	79593569	-	600	2	j
MSTRG.15709.1	A09	58160372	58168719	+	600	3	u
MSTRG.39799.1	D07	52627439	52633697	-	600	2	x
MSTRG.13350.1	A08	5442428	5443028	-	601	1	u
MSTRG.50154.1	D12	57299431	57300307	+	601	2	u
MSTRG.18470.1	A10	97344100	97344701	-	602	1	u
MSTRG.22278.2	A12	70720445	70721383	+	602	2	u
MSTRG.26888.1	Contig02905	72352	72953	+	602	1	u
MSTRG.46593.2	D11	9797826	9798821	-	602	2	x
MSTRG.4910.1	A03	104639111	104639713	-	603	1	u
MSTRG.7837.1	A05	22011577	22016752	-	603	4	u
MSTRG.47971.1	D11	62002095	62011269	+	603	3	u
MSTRG.18385.1	A10	94487217	94487820	+	604	1	u
MSTRG.24927.1	A13	98419155	98419758	+	604	1	u
MSTRG.50644.1	D13	3021852	3022611	+	604	2	u
MSTRG.47621.1	D11	50512100	50550362	-	605	2	x
MSTRG.25558.1	Contig00171	17072	17678	-	607	1	u
MSTRG.27073.1	Contig03395	83123	85187	+	608	2	j
MSTRG.17811.1	A10	22536963	22537572	-	610	1	u
MSTRG.4607.3	A03	99847876	99849281	-	611	3	u
MSTRG.26290.1	Contig01339	3868	30758	-	611	4	u
MSTRG.28733.2	D01	59982277	59985404	-	612	2	u
MSTRG.4438.1	A03	95355777	95356662	+	613	2	u
MSTRG.19681.1	A11	10345609	10346221	+	613	1	u
MSTRG.26942.3	Contig03031	1470	66049	-	613	2	u
MSTRG.40312.1	D08	5431528	5432480	-	614	2	u
MSTRG.44403.2	D10	7630198	7631071	-	614	2	u
MSTRG.43355.2	D09	44437888	44438773	+	615	2	u
MSTRG.11645.1	A07	9235867	9236730	+	616	2	u
MSTRG.1550.3	A01	109191596	109192503	+	617	2	u
MSTRG.5053.1	A04	793317	795632	-	617	3	u
MSTRG.14172.3	A08	103407677	103408622	+	617	2	u
MSTRG.3463.1	A03	4677462	4678305	+	618	2	u
MSTRG.29103.1	D02	5064633	5065250	-	618	1	u
MSTRG.10420.1	A06	88175973	88176592	-	620	1	u
MSTRG.23645.2	A13	526289	527194	+	620	2	u
MSTRG.10217.1	A06	38538913	38539733	+	621	2	u
MSTRG.33137.1	D04	47906360	47906982	-	623	1	u
MSTRG.23032.2	A12	94644767	94645693	-	624	2	u
MSTRG.760.1	A01	21261479	21276635	+	625	2	x
MSTRG.21943.2	A12	10350458	10351342	+	625	2	u
MSTRG.42333.1	D09	17303513	17304427	+	625	2	u
MSTRG.7442.2	A05	16498130	16500600	+	626	3	u
MSTRG.24947.1	A13	99032824	99033449	+	626	1	u
MSTRG.21807.1	A12	6115404	6116031	-	628	1	i
MSTRG.15562.2	A09	52568099	52568979	-	629	2	u
MSTRG.7837.2	A05	22011577	22016723	-	630	5	u
MSTRG.26268.1	Contig01330	27252	27881	+	630	1	u
MSTRG.49182.1	D12	39451735	39452364	+	630	1	u
MSTRG.4577.2	A03	99507140	99508032	+	631	2	u
MSTRG.15395.1	A09	32535525	32538008	+	631	3	u
MSTRG.25266.3	A13	104380161	104381125	-	631	2	u
MSTRG.47647.1	D11	52005123	52005753	+	631	1	x
MSTRG.9583.2	A06	3012781	3013698	-	632	2	u
MSTRG.45625.1	D10	60846010	60846641	-	632	1	u
MSTRG.36935.1	D06	12575915	12576547	+	633	1	x
MSTRG.6771.1	A05	8043018	8050139	-	634	2	u
MSTRG.16350.1	A09	71341790	71342425	-	636	1	u
MSTRG.26940.1	Contig03024	8792	37493	-	636	2	u
MSTRG.43991.1	D10	1057510	1058509	+	636	3	u
MSTRG.24792.2	A13	93763282	93764192	+	637	2	u
MSTRG.26943.1	Contig03031	1679	7033	+	637	3	u
MSTRG.27943.1	D01	18458889	18459525	+	637	1	u
MSTRG.40901.1	D08	42026879	42027803	+	637	2	u
MSTRG.15841.2	A09	61476844	61477794	-	641	2	u
MSTRG.10948.1	A06	120245143	120246086	+	642	2	u
MSTRG.27422.1	D01	3998016	3999149	+	643	2	u
MSTRG.5478.1	A04	55431347	55432201	-	644	2	u
MSTRG.15500.1	A09	49483571	49484742	-	644	2	u
MSTRG.16218.2	A09	69511714	69512700	+	644	2	u
MSTRG.32716.1	D04	28022094	28022737	-	644	1	u
MSTRG.50775.2	D13	5284510	5285441	+	644	2	u
MSTRG.780.1	A01	22372618	22373562	+	645	2	u
MSTRG.21612.1	A12	1445844	1446489	+	646	1	x
MSTRG.51456.1	D13	44425882	44426813	-	647	2	u
MSTRG.33379.1	D04	52671402	52672049	+	648	1	u
MSTRG.10467.1	A06	98278836	98279853	+	649	2	u
MSTRG.15016.1	A08	120961842	120966495	-	649	5	u
MSTRG.27934.1	D01	18433766	18434415	+	650	1	u
MSTRG.39435.1	D07	37021833	37022737	-	651	2	u
MSTRG.4533.2	A03	98568743	98588526	-	652	3	u
MSTRG.26848.1	Contig02712	7727	8379	+	653	1	u
MSTRG.45091.1	D10	42404159	42406541	-	653	2	u
MSTRG.26110.1	Contig01227	64384	65037	+	654	1	u
MSTRG.30318.1	D02	63934782	63935435	+	654	1	u
MSTRG.12963.4	A07	92687292	92702355	+	655	2	x
MSTRG.300.2	A01	4879008	4880054	-	656	2	u
MSTRG.25623.1	Contig00355	23685	24340	-	656	1	u
MSTRG.10691.1	A06	114376256	114377235	+	657	2	u
MSTRG.37067.1	D06	17895435	17896091	-	657	1	u
MSTRG.42622.7	D09	32376390	32390407	+	658	2	u
MSTRG.5704.1	A04	72576778	72577768	+	660	3	u
MSTRG.2136.1	A02	7549555	7550216	-	662	1	x
MSTRG.26951.3	Contig03032	21841	36733	-	662	4	u
MSTRG.28543.1	D01	56164105	56165066	+	662	2	u
MSTRG.278.1	A01	4414882	4415546	-	665	1	x
MSTRG.4443.1	A03	95771179	95771843	+	665	1	x
MSTRG.672.2	A01	17454461	17455404	-	666	2	u
MSTRG.3146.1	A02	103935768	103936434	-	667	1	x
MSTRG.26289.4	Contig01339	6470	30747	+	667	3	u
MSTRG.26292.1	Contig01346	2916	5683	-	667	3	u
MSTRG.52182.2	D13	59288341	59292904	-	667	4	j
MSTRG.5709.1	A04	72588540	72589208	-	669	1	x
MSTRG.8575.1	A05	62469809	62480326	+	669	4	u
MSTRG.23773.1	A13	2421824	2422734	-	669	2	u
MSTRG.3576.1	A03	7819264	7819933	-	670	1	u
MSTRG.12040.1	A07	22717574	22718246	+	673	1	u
MSTRG.30359.1	D02	64560715	64561387	-	673	1	u
MSTRG.30718.1	D03	337147	337820	+	674	1	x
MSTRG.12086.1	A07	24346205	24348512	-	675	2	u
MSTRG.32953.1	D04	40256986	40257660	-	675	1	u
MSTRG.49394.1	D12	44777409	44778083	+	675	1	u
MSTRG.1381.2	A01	104896723	104899927	+	677	4	u
MSTRG.39323.1	D07	29519940	29520618	+	679	1	u
MSTRG.1381.3	A01	104896723	104899927	+	681	4	u
MSTRG.25943.1	Contig01019	109996	110677	-	682	1	u
MSTRG.18762.1	A10	107525130	107526106	-	683	2	u
MSTRG.45540.1	D10	59625153	59625835	-	683	1	x
MSTRG.7675.1	A05	19735724	19736774	-	684	2	u
MSTRG.26378.3	Contig01523_ERROPOS390982	344334	366174	+	684	5	x
MSTRG.26210.1	Contig01286	29427	30111	+	685	1	u
MSTRG.36242.1	D05	60588929	60589714	-	686	2	x
MSTRG.47011.2	D11	17311861	17313096	+	687	3	u
MSTRG.13150.1	A08	1981119	1981806	+	688	1	u
MSTRG.22614.1	A12	82850554	82851242	+	689	1	u
MSTRG.43900.5	D10	142201	143239	-	689	2	i
MSTRG.48789.1	D12	12304349	12305319	-	690	2	u
MSTRG.4209.1	A03	81726126	81726816	+	691	1	u
MSTRG.9599.2	A06	3406723	3407717	+	691	2	u
MSTRG.23710.1	A13	1454745	1455435	+	691	1	x
MSTRG.1276.1	A01	101533668	101534359	+	692	1	u
MSTRG.37127.2	D06	20391736	20392778	+	693	3	u
MSTRG.37664.1	D06	54415512	54416204	+	693	1	u
MSTRG.9488.1	A06	1290251	1291238	+	694	2	u
MSTRG.25856.1	Contig00869_ERROPOS589100+	15	1585	+	695	3	u
MSTRG.26681.1	Contig02141	2	698	+	697	1	u
MSTRG.35237.1	D05	20420249	20435625	+	699	2	x
MSTRG.8821.1	A05	91235657	91236356	-	700	1	u
MSTRG.30893.1	D03	2949387	2950086	+	700	1	u
MSTRG.31211.1	D03	21444186	21444886	-	701	1	u
MSTRG.3749.1	A03	14355006	14355708	-	703	1	u
MSTRG.39568.1	D07	46410207	46410909	-	703	1	u
MSTRG.31300.1	D03	29757571	29769185	+	705	2	x
MSTRG.31827.1	D03	48936711	48937417	+	707	1	u
MSTRG.11872.1	A07	16529954	16536524	+	709	2	x
MSTRG.18151.1	A10	75608263	75608971	+	709	1	u
MSTRG.20718.1	A11	85660884	85661592	+	709	1	u
MSTRG.23567.1	A12	101621055	101622808	-	710	3	j
MSTRG.47993.1	D11	62839357	62840388	+	710	2	u
MSTRG.29267.1	D02	8377047	8378104	+	711	2	u
MSTRG.322.1	A01	5658413	5659124	+	712	1	u
MSTRG.47441.1	D11	35216358	35217069	+	712	1	u
MSTRG.26846.1	Contig02694	86035	86748	-	714	1	u
MSTRG.4578.2	A03	99532006	99532978	+	716	2	u
MSTRG.13730.2	A08	41531286	41532262	-	716	2	u
MSTRG.26949.2	Contig03032	21839	43525	+	716	5	u
MSTRG.32539.1	D04	13092919	13093635	+	717	1	u
MSTRG.26282.1	Contig01338	70326	71043	-	718	1	u
MSTRG.29221.2	D02	7513820	7514683	+	720	2	u
MSTRG.37689.1	D06	55135236	55135955	-	720	1	u
MSTRG.45580.2	D10	61297951	61303883	-	720	3	u
MSTRG.10478.1	A06	100131255	100131976	-	722	1	u
MSTRG.31852.1	D03	49330080	49375468	-	723	3	u
MSTRG.31387.1	D03	35282484	35283207	+	724	1	x
MSTRG.44061.1	D10	2195324	2196390	-	724	2	u
MSTRG.2133.1	A02	7576853	7577578	-	726	1	u
MSTRG.20291.2	A11	25229447	25230445	+	726	2	u
MSTRG.44794.1	D10	19627496	19628536	-	726	2	u
MSTRG.5931.1	A04	78293031	78293758	+	728	1	x
MSTRG.30365.1	D02	64622396	64623124	-	729	1	x
MSTRG.585.4	A01	12884488	12887961	+	730	5	u
MSTRG.19836.1	A11	13357137	13357867	+	731	1	u
MSTRG.23830.3	A13	3480775	3481666	-	731	2	u
MSTRG.1339.2	A01	103556170	103565285	+	733	3	u
MSTRG.49207.1	D12	40099428	40100160	-	733	1	u
MSTRG.18032.1	A10	67184207	67188091	-	734	2	u
MSTRG.20233.2	A11	23750294	23751284	-	735	2	u
MSTRG.36019.1	D05	53789968	53790996	+	735	2	u
MSTRG.43170.1	D09	42168185	42168920	+	736	1	u
MSTRG.14549.2	A08	114456531	114457388	+	737	2	j
MSTRG.45055.1	D10	36295648	36296384	+	737	1	i
MSTRG.43089.1	D09	41213843	41214580	+	738	1	u
MSTRG.46796.1	D11	13065226	13065963	+	738	1	x
MSTRG.10737.1	A06	115526437	115530915	-	739	5	u
MSTRG.28977.1	D02	2573648	2574643	+	739	2	u
MSTRG.1339.1	A01	103556170	103565285	+	740	3	u
MSTRG.21273.1	A11	111206491	111210955	-	740	3	u
MSTRG.25507.2	Contig00026	4233	14995	-	740	3	u
MSTRG.13324.1	A08	4842103	4843085	-	741	2	u
MSTRG.22738.2	A12	87329989	87331068	-	741	2	u
MSTRG.9345.1	A05	106572516	106573258	-	743	1	u
MSTRG.39747.1	D07	51614971	51615713	+	743	1	u
MSTRG.8189.2	A05	29190398	29191472	-	747	2	u
MSTRG.42310.1	D09	14935750	15002102	-	748	4	u
MSTRG.31083.1	D03	9772346	9773223	-	750	2	u
MSTRG.38483.1	D07	5185074	5185926	-	750	2	u
MSTRG.42681.1	D09	33641388	33642138	-	751	1	u
MSTRG.12963.5	A07	92701159	92702208	+	752	2	u
MSTRG.8225.1	A05	30366649	30367401	-	753	1	u
MSTRG.17589.1	A10	13040145	13040897	-	753	1	u
MSTRG.770.1	A01	21600584	21601337	-	754	1	u
MSTRG.10281.1	A06	52769853	52770607	+	755	1	u
MSTRG.21211.1	A11	109955976	109957018	-	756	2	u
MSTRG.25626.1	Contig00355	26398	27154	+	757	1	u
MSTRG.760.4	A01	21261485	21262498	+	758	2	u
MSTRG.5851.1	A04	77095535	77096638	+	758	2	u
MSTRG.27494.1	D01	6111729	6112889	-	758	2	u
MSTRG.30976.1	D03	5158692	5160342	-	758	3	u
MSTRG.45610.2	D10	60688932	60689985	-	758	2	u
MSTRG.52159.1	D13	58887244	58888289	+	758	2	u
MSTRG.9086.3	A05	100673340	100674555	-	759	2	u
MSTRG.26290.7	Contig01339	8516	37301	-	760	3	u
MSTRG.7866.1	A05	22441053	22442802	+	761	2	u
MSTRG.13353.4	A08	5521224	5523216	-	761	3	j
MSTRG.10605.1	A06	111389637	111391256	+	762	2	u
MSTRG.37470.1	D06	44381353	44382405	-	762	2	u
MSTRG.9722.1	A06	7008189	7009255	-	763	2	u
MSTRG.36542.2	D06	2684354	2685432	+	763	2	u
MSTRG.1591.1	A01	110400763	110401800	-	764	2	u
MSTRG.14549.1	A08	114456531	114457388	+	764	2	j
MSTRG.48363.2	D12	1358140	1359104	+	764	3	u
MSTRG.12634.1	A07	84265051	84265815	-	765	1	x
MSTRG.24881.1	A13	97156158	97156922	-	765	1	u
MSTRG.9773.1	A06	8506073	8506838	-	766	1	u
MSTRG.26791.1	Contig02442	5971	6736	+	766	1	u
MSTRG.42622.12	D09	32376434	32390557	+	766	2	u
MSTRG.26419.2	Contig01564	197439	198231	-	768	2	u
MSTRG.28595.1	D01	57178293	57179329	-	768	2	u
MSTRG.12773.2	A07	89028203	89039928	+	771	3	u
MSTRG.42622.10	D09	32376434	32390557	+	771	2	u
MSTRG.45043.1	D10	34662725	34663833	+	771	2	u
MSTRG.40557.1	D08	13392268	13393356	+	772	2	u
MSTRG.10829.1	A06	117926056	117927092	-	773	2	u
MSTRG.14607.3	A08	115488255	115489351	+	773	2	u
MSTRG.22072.1	A12	17230419	17231435	-	773	2	u
MSTRG.26171.1	Contig01265	33120	36892	-	774	2	u
MSTRG.14889.1	A08	119650645	119655286	+	775	3	u
MSTRG.33586.1	D05	1251115	1251889	-	775	1	u
MSTRG.4641.2	A03	100632012	100633201	-	776	2	u
MSTRG.23979.1	A13	6688642	6698848	+	777	2	u
MSTRG.20676.4	A11	79132307	79133598	+	778	3	u
MSTRG.36584.1	D06	3077583	3078363	+	781	1	u
MSTRG.48435.1	D12	2549934	2550716	+	783	1	x
MSTRG.32173.1	D04	2293297	2294080	+	784	1	x
MSTRG.12855.1	A07	90794007	90795240	-	785	2	u
MSTRG.39123.2	D07	21047386	21050316	+	785	3	j
MSTRG.39289.2	D07	27621823	27622950	+	785	2	u
MSTRG.47496.1	D11	41353896	41354680	+	785	1	x
MSTRG.48733.1	D12	10493668	10494453	+	786	1	u
MSTRG.21250.2	A11	111098392	111099448	-	787	2	u
MSTRG.48248.1	D11	68702345	68703131	+	787	1	x
MSTRG.31763.1	D03	47759503	47760291	-	789	1	u
MSTRG.47774.5	D11	57162707	57163873	+	790	3	j
MSTRG.47774.2	D11	57162667	57163873	+	791	3	j
MSTRG.51803.1	D13	53707347	53711775	+	791	3	x
MSTRG.26142.1	Contig01241	161736	162859	-	792	2	u
MSTRG.30332.2	D02	64194356	64195499	+	792	2	u
MSTRG.44525.2	D10	10811337	10812452	-	792	2	u
MSTRG.51525.1	D13	46614345	46615464	-	792	2	u
MSTRG.20629.1	A11	65517077	65519738	-	793	2	u
MSTRG.34227.1	D05	7837916	7838708	-	793	1	x
MSTRG.6897.1	A05	9408562	9409355	-	794	1	u
MSTRG.8832.1	A05	92183308	92184101	-	794	1	u
MSTRG.48808.1	D12	13493072	13494157	-	794	2	u
MSTRG.51928.1	D13	55534408	55535201	-	794	1	i
MSTRG.4105.2	A03	65083855	65084850	+	795	2	u
MSTRG.12496.1	A07	73546871	73547665	+	795	1	u
MSTRG.49204.1	D12	40050666	40051460	+	795	1	u
MSTRG.4372.1	A03	92292281	92293359	+	796	2	u
MSTRG.21184.2	A11	109183806	109184977	-	796	2	u
MSTRG.445.2	A01	8803231	8804377	-	799	2	u
MSTRG.21378.3	A11	113291739	113292538	-	800	1	u
MSTRG.10044.1	A06	22921822	22922622	-	801	1	u
MSTRG.10374.1	A06	73365473	73395870	+	801	2	u
MSTRG.28110.1	D01	29186283	29187355	-	801	2	u
MSTRG.35893.1	D05	44460111	44460911	-	801	1	u
MSTRG.42622.11	D09	32376434	32391473	+	803	3	u
MSTRG.10878.1	A06	119126024	119137203	+	805	2	u
MSTRG.25319.1	A13	105301056	105301860	-	805	1	u
MSTRG.3233.3	A03	538821	541374	+	807	3	u
MSTRG.27628.1	D01	9490432	9492129	-	807	3	u
MSTRG.2347.1	A02	16077497	16078597	-	811	2	u
MSTRG.20233.1	A11	23750108	23771339	-	811	2	u
MSTRG.47805.1	D11	58012162	58012972	-	811	1	u
MSTRG.26721.1	Contig02270	105748	106561	+	814	1	u
MSTRG.27764.1	D01	12648384	12649463	+	814	2	u
MSTRG.6968.1	A05	10228388	10229202	-	815	1	x
MSTRG.16394.1	A09	71965207	71966021	+	815	1	u
MSTRG.11408.1	A07	4519861	4520676	-	816	1	u
MSTRG.12799.1	A07	89591732	89592805	+	816	2	u
MSTRG.26306.9	Contig01359	5122	6445	+	816	2	u
MSTRG.38995.1	D07	17094896	17095983	-	816	2	u
MSTRG.47454.1	D11	37586551	37587367	+	817	1	u
MSTRG.24910.1	A13	98078497	98079314	+	818	1	u
MSTRG.26533.1	Contig01860_ERROPOS2805036+	274820	275638	+	819	1	u
MSTRG.51992.1	D13	56311576	56312394	+	819	1	u
MSTRG.1292.1	A01	102382828	102383920	+	822	2	u
MSTRG.18667.1	A10	104326642	104327464	+	823	1	x
MSTRG.51320.1	D13	36987127	36988556	+	823	3	u
MSTRG.8370.1	A05	35909763	35910942	-	824	2	u
MSTRG.12089.2	A07	24456509	24459155	-	824	2	j
MSTRG.24973.1	A13	99581400	99582223	+	824	1	u
MSTRG.47678.1	D11	54333360	54334502	-	824	2	u
MSTRG.20151.1	A11	20774861	20775944	-	825	2	u
MSTRG.38296.1	D07	2479573	2480397	+	825	1	u
MSTRG.8469.2	A05	42050376	42051375	+	827	2	u
MSTRG.11779.1	A07	13592175	13593001	-	827	1	u
MSTRG.15129.2	A09	3003814	3004925	-	828	2	u
MSTRG.18687.1	A10	104693881	104695054	+	828	2	u
MSTRG.24211.1	A13	23407756	23409071	-	831	2	u
MSTRG.33713.1	D05	2493536	2494366	-	831	1	x
MSTRG.968.1	A01	43555749	43559938	-	832	2	x
MSTRG.12109.1	A07	25851971	25852802	-	832	1	u
MSTRG.49375.1	D12	44218889	44219720	-	832	1	x
MSTRG.12963.3	A07	92687288	92702196	+	835	2	x
MSTRG.14077.1	A08	99610229	99611063	+	835	1	u
MSTRG.20455.1	A11	39101345	39102179	+	835	1	u
MSTRG.24539.2	A13	79490621	79491736	+	835	2	u
MSTRG.22981.1	A12	93193391	93194503	-	836	2	j
MSTRG.30637.1	D02	67934893	67935728	-	836	1	i
MSTRG.5704.2	A04	72576808	72577737	+	837	2	u
MSTRG.33116.1	D04	47080720	47081811	+	839	2	u
MSTRG.42410.1	D09	24872794	24875623	+	839	2	u
MSTRG.6913.1	A05	9595264	9597975	-	840	2	u
MSTRG.18687.2	A10	104693881	104695054	+	840	2	u
MSTRG.5970.1	A04	78776658	78777498	-	841	1	u
MSTRG.25669.1	Contig00440	11383	12223	-	841	1	u
MSTRG.47774.3	D11	57162667	57163873	+	842	3	j
MSTRG.9723.1	A06	7037211	7038400	+	843	2	u
MSTRG.13548.1	A08	12103710	12104552	+	843	1	x
MSTRG.24403.3	A13	64026959	64043526	+	844	2	u
MSTRG.13502.2	A08	10478447	10479712	+	845	3	u
MSTRG.10454.2	A06	93809405	93810509	-	847	2	u
MSTRG.24599.1	A13	86176917	86177763	-	847	1	u
MSTRG.16240.1	A09	69886192	69887039	+	848	1	u
MSTRG.7940.1	A05	23937489	23938337	+	849	1	i
MSTRG.39417.1	D07	35059906	35060754	+	849	1	u
MSTRG.293.1	A01	4799742	4800591	-	850	1	u
MSTRG.35277.1	D05	21256145	21256994	+	850	1	u
MSTRG.10374.2	A06	73365487	73367138	+	851	2	u
MSTRG.21077.2	A11	105969120	105970212	+	851	2	u
MSTRG.32909.1	D04	39010783	39012108	+	851	4	u
MSTRG.18773.1	A10	108046191	108047042	+	852	1	u
MSTRG.46833.1	D11	13698687	13699538	-	852	1	u
MSTRG.26306.11	Contig01359	5151	6432	+	855	2	u
MSTRG.12111.1	A07	26040921	26041776	+	856	1	u
MSTRG.11542.1	A07	7005381	7006237	+	857	1	x
MSTRG.36978.1	D06	13941583	13942439	+	857	1	x
MSTRG.11975.1	A07	20363037	20363896	+	860	1	x
MSTRG.7837.3	A05	22014813	22016743	-	861	2	u
MSTRG.29748.2	D02	38856656	38859029	+	861	2	j
MSTRG.48848.1	D12	18430791	18431960	-	862	2	u
MSTRG.12436.1	A07	54995887	54996749	-	863	1	u
MSTRG.13505.1	A08	10518271	10525227	+	863	2	u
MSTRG.13505.2	A08	10518271	10525227	+	863	3	u
MSTRG.38740.1	D07	10178145	10179316	+	863	2	u
MSTRG.42195.1	D09	7840465	7850146	+	863	2	u
MSTRG.29221.1	D02	7513820	7514683	+	864	1	u
MSTRG.20067.2	A11	18026342	18027459	+	865	2	u
MSTRG.21337.1	A11	112502726	112503590	-	865	1	u
MSTRG.24579.1	A13	84542153	84543017	+	865	1	u
MSTRG.47234.3	D11	23501898	23507386	+	866	4	u
MSTRG.24403.2	A13	64026949	64043539	+	867	2	u
MSTRG.13496.1	A08	10306998	10308102	+	868	2	u
MSTRG.38994.1	D07	17093813	17094681	-	869	1	u
MSTRG.47774.4	D11	57162667	57163873	+	869	3	j
MSTRG.32494.1	D04	11021032	11021901	-	870	1	u
MSTRG.22567.1	A12	80760130	80762341	-	871	3	u
MSTRG.3731.1	A03	13700290	13701489	+	873	2	u
MSTRG.16158.1	A09	68196472	68197611	-	873	2	u
MSTRG.16718.1	A09	76529737	76530609	+	873	1	u
MSTRG.25082.1	A13	101604296	101605472	-	873	2	u
MSTRG.26591.1	Contig02000	38067	38940	+	874	1	u
MSTRG.437.1	A01	8637644	8638780	+	875	2	u
MSTRG.22606.1	A12	82291008	82291883	+	876	1	u
MSTRG.9352.2	A05	106649611	106650775	-	877	2	u
MSTRG.43688.1	D09	48476073	48476949	+	877	1	x
MSTRG.20974.1	A11	103701917	103702794	-	878	1	u
MSTRG.23099.1	A12	95487774	95488651	-	878	1	x
MSTRG.243.1	A01	3554625	3555706	-	879	2	j
MSTRG.12963.2	A07	92686833	92702208	+	879	2	x
MSTRG.5973.2	A04	78873032	78874193	-	880	2	u
MSTRG.25956.1	Contig01044	1996	2875	+	880	1	u
MSTRG.28252.1	D01	42562556	42563744	+	880	2	u
MSTRG.16340.1	A09	71175151	71176031	-	881	1	u
MSTRG.27473.1	D01	5525151	5526316	-	881	2	u
MSTRG.21111.2	A11	106893874	106894875	+	884	2	u
MSTRG.26596.1	Contig02015	103267	106171	-	884	3	u
MSTRG.51380.1	D13	41606977	41607861	-	885	1	u
MSTRG.51102.1	D13	20983089	20988084	+	887	2	u
MSTRG.5583.1	A04	65534609	65535730	+	889	2	u
MSTRG.16419.1	A09	72288937	72289825	+	889	1	u
MSTRG.820.2	A01	25489226	25490375	+	890	2	u
MSTRG.3594.2	A03	8155677	8156889	-	892	2	u
MSTRG.23244.1	A12	97685854	97687109	+	892	2	u
MSTRG.27993.1	D01	20735142	20736033	-	892	1	u
MSTRG.37129.1	D06	20417534	20418787	+	892	2	u
MSTRG.43991.2	D10	1057563	1058685	+	892	2	u
MSTRG.44135.2	D10	3006330	3007437	+	892	2	u
MSTRG.871.1	A01	32002731	32003763	+	893	2	u
MSTRG.3610.1	A03	8747432	8750185	-	894	2	u
MSTRG.10836.2	A06	118224163	118225341	+	894	2	u
MSTRG.23830.2	A13	3480466	3481694	-	894	2	u
MSTRG.4186.1	A03	79161452	79162764	-	895	2	u
MSTRG.46646.2	D11	10575702	10576874	-	895	2	u
MSTRG.12963.1	A07	92686814	92702207	+	896	2	x
MSTRG.21047.1	A11	105505078	105505974	+	897	1	u
MSTRG.5251.2	A04	8064751	8065823	-	898	2	u
MSTRG.50794.1	D13	5955030	5956286	+	898	2	u
MSTRG.10111.1	A06	30521118	30522016	+	899	1	u
MSTRG.31519.3	D03	40204750	40205922	-	899	2	u
MSTRG.44589.1	D10	12242333	12244088	-	901	2	u
MSTRG.1098.1	A01	77893954	77895171	-	903	2	u
MSTRG.1388.2	A01	105084769	105089063	+	903	7	u
MSTRG.41574.1	D08	60327279	60328181	+	903	1	u
MSTRG.345.1	A01	6199400	6200304	-	905	1	u
MSTRG.17634.1	A10	14139045	14140259	-	905	2	u
MSTRG.18578.1	A10	101355394	101356626	-	905	2	u
MSTRG.18689.1	A10	104783128	104784342	+	905	2	u
MSTRG.21840.5	A12	7118592	7123592	+	906	6	u
MSTRG.23645.1	A13	526289	527194	+	906	1	u
MSTRG.25556.1	Contig00148	22312	23217	-	906	1	u
MSTRG.40882.1	D08	40779984	40780889	+	906	1	u
MSTRG.4150.1	A03	69730315	69731538	+	907	2	u
MSTRG.15211.1	A09	7461002	7461908	-	907	1	u
MSTRG.24871.1	A13	96828697	96829898	+	907	2	x
MSTRG.26943.2	Contig03031	1722	10595	+	907	3	u
MSTRG.8363.1	A05	35150823	35161883	-	908	3	u
MSTRG.35978.1	D05	51090558	51091767	-	910	2	u
MSTRG.32816.1	D04	34190711	34191896	+	911	2	u
MSTRG.49513.1	D12	47867123	47869418	+	911	3	u
MSTRG.27809.1	D01	15128545	15129459	-	915	1	x
MSTRG.2896.2	A02	98651325	98652240	+	916	1	u
MSTRG.48789.2	D12	12304419	12305334	-	916	1	u
MSTRG.45227.1	D10	49569204	49570415	+	917	2	u
MSTRG.26811.1	Contig02507	11091	17431	-	918	2	u
MSTRG.44919.2	D10	24978738	24980318	-	919	2	u
MSTRG.302.1	A01	4904156	4970133	+	921	2	x
MSTRG.24741.1	A13	92156581	92157847	+	921	2	u
MSTRG.41787.5	D08	63269532	63270709	-	921	2	u
MSTRG.22323.2	A12	72907495	72908683	+	922	2	u
MSTRG.22894.2	A12	91205724	91207211	-	923	3	u
MSTRG.34834.1	D05	15261822	15263020	+	923	2	x
MSTRG.45677.1	D10	62943646	62944569	+	924	1	x
MSTRG.13107.2	A08	1297882	1298911	+	926	2	u
MSTRG.20814.1	A11	93193559	93194484	+	926	1	u
MSTRG.37910.1	D06	60149798	60151053	-	926	2	u
MSTRG.4141.1	A03	68436029	68436956	-	928	1	u
MSTRG.23778.1	A13	2610956	2612628	-	928	2	u
MSTRG.33583.1	D05	1205725	1206653	+	929	1	x
MSTRG.39091.2	D07	20103955	20105186	-	929	3	u
MSTRG.42467.2	D09	28272337	28273554	+	930	2	u
MSTRG.48124.1	D11	66164794	66166026	+	930	2	u
MSTRG.10219.1	A06	38857657	38858843	+	931	2	u
MSTRG.21753.1	A12	4229825	4231044	-	932	2	u
MSTRG.26306.8	Contig01359	5092	6451	+	932	2	u
MSTRG.21450.1	A11	114886023	114886955	+	933	1	u
MSTRG.5603.1	A04	66868098	66869032	-	935	1	u
MSTRG.27295.1	D01	1695959	1696894	-	936	1	u
MSTRG.29682.1	D02	35104983	35105920	-	938	1	u
MSTRG.2912.1	A02	99426843	99434139	+	939	2	u
MSTRG.11415.1	A07	4744528	4745466	+	939	1	u
MSTRG.18373.2	A10	93949610	93950798	+	939	2	u
MSTRG.8112.1	A05	27410178	27411415	+	940	2	i
MSTRG.45850.1	D11	1295170	1296110	-	941	1	u
MSTRG.5464.1	A04	52130434	52131375	+	942	1	u
MSTRG.44663.1	D10	14172221	14173428	+	942	2	u
MSTRG.38841.1	D07	12908019	12909233	-	944	2	u
MSTRG.40912.1	D08	42480515	42481741	+	944	2	u
MSTRG.48488.1	D12	3644888	3646112	-	944	2	u
MSTRG.39939.1	D07	55145474	55146418	-	945	1	u
MSTRG.9164.1	A05	102666817	102667762	-	946	1	u
MSTRG.11649.1	A07	9273924	9275187	+	947	2	u
MSTRG.3499.1	A03	5566078	5567378	-	948	2	x
MSTRG.9513.1	A06	1702123	1705647	+	949	4	u
MSTRG.5145.1	A04	3491018	3492289	+	951	2	u
MSTRG.13642.2	A08	19791380	19792624	+	951	2	u
MSTRG.15813.1	A09	60823323	60824505	+	951	2	u
MSTRG.28156.1	D01	33236373	33240616	+	951	5	u
MSTRG.4381.1	A03	92883600	92884900	-	952	2	u
MSTRG.9391.1	A05	107405184	107406135	-	952	1	u
MSTRG.49924.1	D12	54540392	54541733	-	953	2	u
MSTRG.10641.1	A06	112504681	112505635	-	955	1	u
MSTRG.16472.2	A09	73151198	73154097	+	955	2	u
MSTRG.20653.1	A11	73856320	73857274	-	955	1	u
MSTRG.22035.1	A12	14273918	14275581	+	955	2	x
MSTRG.13675.1	A08	27461037	27462287	+	957	2	u
MSTRG.42319.1	D09	16216876	16219273	+	958	2	j
MSTRG.28589.1	D01	57055704	57056930	+	959	2	u
MSTRG.38766.2	D07	10965125	10966131	+	959	2	u
MSTRG.1345.1	A01	103620992	103622402	+	961	2	u
MSTRG.5989.1	A04	79121550	79122510	+	961	1	x
MSTRG.2513.2	A02	41955744	41957278	+	962	2	u
MSTRG.1472.1	A01	107486986	107487948	-	963	1	u
MSTRG.2075.1	A02	6081174	6082138	+	965	1	u
MSTRG.43937.1	D10	538436	539401	-	966	1	u
MSTRG.16457.1	A09	72899202	72900168	-	967	1	u
MSTRG.31964.2	D03	51727758	51729017	-	968	2	u
MSTRG.17079.1	A10	790308	791277	-	970	1	u
MSTRG.25266.2	A13	104379828	104381125	-	970	2	u
MSTRG.318.1	A01	5494822	5496077	+	971	2	u
MSTRG.35237.3	D05	20434543	20435605	+	971	2	u
MSTRG.49676.2	D12	50859269	50861344	-	971	4	u
MSTRG.8310.1	A05	33012210	33014144	-	972	2	u
MSTRG.15193.1	A09	6669698	6670670	-	973	1	u
MSTRG.8881.1	A05	94099457	94100698	-	975	2	u
MSTRG.27432.1	D01	4507570	4508544	+	975	1	u
MSTRG.23441.1	A12	99932709	99933686	+	978	1	u
MSTRG.37199.1	D06	23911218	23912195	-	978	1	u
MSTRG.30946.1	D03	3763917	3765229	+	979	3	u
MSTRG.49353.1	D12	43632642	43633620	-	979	1	u
MSTRG.24935.1	A13	98690520	98691755	-	980	2	u
MSTRG.26456.1	Contig01717	92338	93317	-	980	1	u
MSTRG.32250.1	D04	4238768	4239747	-	980	1	u
MSTRG.1344.1	A01	103620656	103647361	-	981	3	u
MSTRG.27928.1	D01	18419636	18420616	-	981	1	x
MSTRG.37127.1	D06	20391691	20392929	+	982	2	u
MSTRG.35237.2	D05	20420259	20436012	+	983	2	x
MSTRG.6104.1	A05	144409	145392	+	984	1	u
MSTRG.36564.1	D06	3205284	3206267	-	984	1	u
MSTRG.10373.1	A06	73365469	73376486	-	985	2	u
MSTRG.15330.2	A09	15904412	15905693	+	985	2	u
MSTRG.28201.1	D01	39766098	39767082	+	985	1	x
MSTRG.29327.1	D02	9890898	9892601	+	985	2	u
MSTRG.4460.2	A03	96426924	96428055	-	986	2	x
MSTRG.22633.1	A12	83357377	83358646	-	986	2	u
MSTRG.6625.1	A05	6318600	6319586	+	987	1	x
MSTRG.18217.5	A10	81288880	81290139	-	988	3	u
MSTRG.21943.1	A12	10350458	10351446	+	989	1	u
MSTRG.31769.1	D03	47917046	47918332	-	989	2	u
MSTRG.26214.1	Contig01290	2262	28114	+	990	2	u
MSTRG.209.1	A01	2775344	2776567	+	993	2	u
MSTRG.5300.2	A04	10897015	10898291	-	993	2	u
MSTRG.23129.2	A12	95883946	95885242	+	993	2	u
MSTRG.20479.1	A11	46044014	46045272	-	995	2	u
MSTRG.37409.1	D06	40084776	40085770	+	995	1	u
MSTRG.5121.1	A04	2512419	2513414	-	996	1	x
MSTRG.5362.4	A04	20815164	20818212	-	996	3	u
MSTRG.5973.1	A04	78872905	78874193	-	997	2	u
MSTRG.36811.2	D06	8928054	8929328	-	997	2	u
MSTRG.43736.2	D09	49062627	49063858	-	997	2	u
MSTRG.10774.1	A06	116618899	116637618	-	998	2	u
MSTRG.17156.2	A10	2076898	2078189	+	998	2	u
MSTRG.5657.1	A04	70139724	70140819	-	999	2	u
MSTRG.12568.1	A07	80371198	80372198	-	1001	1	x
MSTRG.39091.1	D07	20103860	20105130	-	1001	2	u
MSTRG.14185.1	A08	104476166	104477168	-	1003	1	u
MSTRG.37926.1	D06	60494632	60499270	-	1004	2	u
MSTRG.12133.1	A07	26946682	26959150	+	1005	2	u
MSTRG.24921.1	A13	98268731	98269735	+	1005	1	u
MSTRG.16100.1	A09	67010282	67011548	-	1006	2	u
MSTRG.17815.1	A10	22604488	22605819	-	1007	2	u
MSTRG.21302.1	A11	111958686	111960114	-	1007	2	u
MSTRG.24978.2	A13	99654343	99666446	-	1007	2	u
MSTRG.33754.1	D05	2830008	2831015	+	1008	1	x
MSTRG.48559.1	D12	5162907	5166128	+	1009	2	u
MSTRG.38766.1	D07	10965119	10966131	+	1013	1	u
MSTRG.24937.1	A13	98711306	98712319	+	1014	1	u
MSTRG.18031.2	A10	67182720	67184020	+	1016	2	u
MSTRG.18562.2	A10	100960484	100961745	+	1016	2	u
MSTRG.26877.1	Contig02905	142856	143872	-	1017	1	u
MSTRG.32362.1	D04	6849559	6850854	-	1018	2	u
MSTRG.33046.1	D04	44950924	44951941	-	1018	1	u
MSTRG.41588.1	D08	60512600	60513619	-	1020	1	u
MSTRG.2996.2	A02	101607300	101608646	+	1021	2	u
MSTRG.32748.1	D04	29853125	29854146	+	1022	1	x
MSTRG.28609.1	D01	57666454	57667476	-	1023	1	u
MSTRG.29919.1	D02	49747584	49748607	-	1024	1	u
MSTRG.19359.1	A11	5970939	5971963	+	1025	1	u
MSTRG.22823.1	A12	89170803	89171828	-	1026	1	u
MSTRG.9599.1	A06	3406682	3407708	+	1027	1	u
MSTRG.9868.1	A06	11558259	11559645	+	1027	2	u
MSTRG.13624.1	A08	16429549	16430786	-	1027	2	u
MSTRG.19347.1	A11	5887394	5888420	+	1027	1	u
MSTRG.2608.1	A02	60323428	60329144	-	1028	2	u
MSTRG.12219.1	A07	31159960	31160987	+	1028	1	x
MSTRG.22881.1	A12	91004087	91005114	-	1028	1	x
MSTRG.32664.1	D04	21434641	21436003	-	1028	2	u
MSTRG.42170.1	D09	6755470	6756497	-	1028	1	u
MSTRG.18701.1	A10	105394091	105395119	-	1029	1	x
MSTRG.29409.1	D02	13244976	13246004	+	1029	1	u
MSTRG.12773.4	A07	89028207	89039932	+	1030	2	u
MSTRG.44553.1	D10	11384227	11385256	-	1030	1	u
MSTRG.46593.1	D11	9797793	9798822	-	1030	1	x
MSTRG.8829.1	A05	92006240	92007273	-	1034	1	u
MSTRG.22222.1	A12	50549912	50550945	-	1034	1	u
MSTRG.24561.3	A13	82589753	82605956	-	1034	2	u
MSTRG.8352.1	A05	34524658	34525692	+	1035	1	u
MSTRG.36240.1	D05	60544033	60545356	-	1037	2	u
MSTRG.9788.1	A06	8665128	8666477	-	1038	2	u
MSTRG.3979.2	A03	42673779	42675133	-	1039	2	u
MSTRG.3377.1	A03	3397631	3398670	-	1040	1	u
MSTRG.17296.1	A10	3809765	3810805	+	1041	1	u
MSTRG.18651.2	A10	103885250	103886601	+	1041	2	u
MSTRG.19875.1	A11	14202928	14262160	-	1042	2	x
MSTRG.22732.1	A12	87097928	87098969	+	1042	1	u
MSTRG.2967.1	A02	101082850	101084325	-	1043	2	u
MSTRG.14240.1	A08	106320337	106321379	-	1043	1	u
MSTRG.14363.1	A08	109935898	109957460	-	1043	3	u
MSTRG.49366.1	D12	43993192	43994234	-	1043	1	x
MSTRG.28081.2	D01	26772521	26773877	+	1044	2	u
MSTRG.35426.1	D05	24078776	24079945	+	1044	2	u
MSTRG.14466.2	A08	112732703	112734060	-	1046	2	u
MSTRG.15187.1	A09	6234825	6235871	-	1047	1	u
MSTRG.15244.2	A09	9203705	9204921	-	1048	3	u
MSTRG.47388.1	D11	31235077	31236124	-	1048	1	x
MSTRG.37203.1	D06	23925893	23926941	+	1049	1	x
MSTRG.9769.1	A06	8286744	8288081	-	1050	2	u
MSTRG.27918.1	D01	18509133	18510314	-	1050	2	u
MSTRG.13145.1	A08	1919669	1921107	-	1052	2	u
MSTRG.25919.3	Contig00960	74524	78995	+	1052	7	j
MSTRG.12734.1	A07	88122561	88123933	+	1053	2	u
MSTRG.19696.1	A11	10513417	10514774	-	1053	2	u
MSTRG.32909.2	D04	39010841	39012251	+	1053	3	u
MSTRG.37978.1	D06	61432955	61434299	+	1053	2	u
MSTRG.45115.1	D10	44012269	44013321	-	1053	1	u
MSTRG.4375.1	A03	92584867	92586381	+	1054	2	u
MSTRG.23418.4	A12	99582023	99584712	-	1055	5	j
MSTRG.24936.1	A13	98710849	98711903	-	1055	1	u
MSTRG.14852.1	A08	119058235	119059290	-	1056	1	i
MSTRG.21875.1	A12	8125681	8135087	+	1056	2	x
MSTRG.22246.1	A12	58702115	58703544	+	1056	2	u
MSTRG.42511.1	D09	29644790	29646129	-	1056	2	x
MSTRG.10552.1	A06	107832784	107839993	-	1058	2	u
MSTRG.8844.1	A05	92877384	92878442	+	1059	1	u
MSTRG.41725.3	D08	62525858	62526916	+	1059	1	u
MSTRG.349.1	A01	6519418	6520477	+	1060	1	u
MSTRG.14742.2	A08	117491169	117492446	+	1060	2	u
MSTRG.15630.1	A09	56387048	56388107	-	1060	1	u
MSTRG.26809.1	Contig02506	28379	29440	-	1062	1	u
MSTRG.45580.1	D10	61297951	61303883	-	1063	2	u
MSTRG.12655.1	A07	85479278	85480623	-	1065	2	u
MSTRG.13855.1	A08	75756184	75757248	-	1065	1	u
MSTRG.24866.1	A13	96377949	96379305	+	1065	2	u
MSTRG.29041.1	D02	4086159	4087503	-	1065	2	x
MSTRG.3967.2	A03	40033742	40035052	+	1066	2	u
MSTRG.8707.1	A05	79188742	79190333	+	1066	2	u
MSTRG.11281.1	A07	2760940	2762006	+	1067	1	x
MSTRG.15460.1	A09	44008748	44010109	+	1067	2	u
MSTRG.38882.1	D07	13730552	13731873	-	1068	2	u
MSTRG.40669.1	D08	23283809	23284876	-	1068	1	u
MSTRG.1547.1	A01	109158485	109159851	-	1069	2	u
MSTRG.2185.1	A02	8959181	8960249	+	1069	1	u
MSTRG.9585.1	A06	3114314	3115703	+	1069	2	u
MSTRG.41625.1	D08	61052230	61053299	-	1070	1	u
MSTRG.9008.1	A05	98914181	98915713	+	1072	4	x
MSTRG.13730.1	A08	41531200	41532271	-	1072	1	u
MSTRG.20025.1	A11	17603439	17618989	+	1072	2	x
MSTRG.21187.1	A11	109441941	109446122	-	1072	6	u
MSTRG.23418.5	A12	99582023	99584712	-	1072	3	j
MSTRG.13587.3	A08	14754539	14765399	-	1073	2	u
MSTRG.45167.1	D10	46320223	46328665	-	1073	2	u
MSTRG.18217.4	A10	81288880	81290139	-	1074	2	u
MSTRG.644.1	A01	14672835	14674278	+	1075	2	u
MSTRG.51252.2	D13	33824957	33830709	-	1075	4	u
MSTRG.4072.1	A03	62000875	62016852	+	1077	3	x
MSTRG.4135.1	A03	67119995	67121364	+	1079	2	u
MSTRG.24561.2	A13	82589708	82605956	-	1079	2	u
MSTRG.36542.1	D06	2684354	2685432	+	1079	1	u
MSTRG.42661.1	D09	32762506	32763875	+	1079	2	u
MSTRG.4212.1	A03	81873633	81874991	+	1080	2	u
MSTRG.21981.1	A12	12497119	12498198	+	1080	1	u
MSTRG.47971.2	D11	62010236	62011622	+	1080	2	u
MSTRG.2778.1	A02	92696606	92707453	-	1081	2	u
MSTRG.24591.1	A13	85665164	85666504	-	1081	2	u
MSTRG.27355.1	D01	2312274	2313538	+	1081	2	u
MSTRG.39289.1	D07	27621822	27622902	+	1081	1	u
MSTRG.44350.1	D10	6111492	6112572	+	1081	1	u
MSTRG.24978.3	A13	99654349	99666446	-	1084	2	u
MSTRG.27054.1	Contig03304	16886	17969	+	1084	1	u
MSTRG.28781.1	D01	60593520	60594603	-	1084	1	u
MSTRG.29501.1	D02	20056192	20057275	+	1084	1	u
MSTRG.21189.1	A11	109610536	109611958	-	1085	2	x
MSTRG.46747.1	D11	12342510	12343594	+	1085	1	u
MSTRG.1438.1	A01	106422260	106423626	-	1086	2	u
MSTRG.17729.1	A10	19523275	19524629	+	1086	2	u
MSTRG.2465.2	A02	32240118	32241536	-	1088	2	u
MSTRG.13314.1	A08	4537346	4540594	-	1088	2	u
MSTRG.5744.1	A04	73968032	73969120	-	1089	1	u
MSTRG.9021.1	A05	98960005	98961093	+	1089	1	u
MSTRG.9771.1	A06	8302926	8304347	-	1090	2	u
MSTRG.39766.1	D07	51931317	51932407	+	1091	1	u
MSTRG.22635.1	A12	83419052	83420143	-	1092	1	u
MSTRG.39259.1	D07	26172152	26173344	-	1092	2	u
MSTRG.20260.1	A11	24458965	24460553	-	1094	3	u
MSTRG.8410.1	A05	38105568	38106662	-	1095	1	u
MSTRG.4277.1	A03	85822209	85823304	+	1096	1	u
MSTRG.35471.1	D05	24711194	24712571	+	1096	2	u
MSTRG.42228.1	D09	9620092	9621510	-	1096	2	u
MSTRG.47463.5	D11	38405475	38410946	-	1096	6	u
MSTRG.30668.1	D02	68213158	68214255	-	1098	1	u
MSTRG.9597.1	A06	3346357	3347456	-	1100	1	u
MSTRG.10692.1	A06	114377131	114378459	-	1100	2	u
MSTRG.1583.1	A01	110225689	110227117	+	1101	3	u
MSTRG.50196.1	D12	57798120	57799220	+	1101	1	u
MSTRG.672.1	A01	17454302	17455404	-	1103	1	u
MSTRG.2907.2	A02	99305311	99306750	+	1103	2	u
MSTRG.50465.2	D13	411967	414117	+	1107	2	u
MSTRG.51126.2	D13	23002674	23004070	+	1107	2	u
MSTRG.2519.1	A02	42645556	42646663	-	1108	1	u
MSTRG.3457.1	A03	4538595	4540016	-	1109	2	u
MSTRG.11885.1	A07	16903001	16907736	+	1109	5	u
MSTRG.44403.1	D10	7630024	7631132	-	1109	1	u
MSTRG.45248.1	D10	50320340	50322984	+	1109	3	u
MSTRG.10808.1	A06	117403204	117404563	+	1110	2	u
MSTRG.10710.1	A06	114932082	114933192	+	1111	1	u
MSTRG.17773.2	A10	21188708	21192707	+	1111	3	u
MSTRG.17551.1	A10	11730253	11731626	-	1112	2	u
MSTRG.47903.1	D11	60088737	60092307	+	1112	3	u
MSTRG.1583.2	A01	110225704	110227109	+	1113	2	u
MSTRG.10153.1	A06	33967392	33970710	-	1113	3	u
MSTRG.3047.2	A02	102837220	102838643	+	1114	2	u
MSTRG.4281.1	A03	85958986	85960100	-	1115	1	u
MSTRG.13347.1	A08	5358755	5360136	-	1115	2	u
MSTRG.23776.2	A13	2487048	2488456	-	1116	2	u
MSTRG.15851.1	A09	61704242	61705687	-	1117	2	u
MSTRG.17513.1	A10	10422319	10423679	+	1121	2	u
MSTRG.42541.1	D09	30734069	30735538	+	1121	2	u
MSTRG.6519.2	A05	5292121	5293547	-	1123	2	u
MSTRG.9791.1	A06	8813586	8814708	-	1123	1	u
MSTRG.26628.1	Contig02066	67052	68348	-	1123	2	u
MSTRG.31828.3	D03	48860364	48865786	+	1123	5	x
MSTRG.9969.1	A06	17185180	17186304	+	1125	1	u
MSTRG.14464.1	A08	112676703	112677827	-	1125	1	u
MSTRG.48148.1	D11	67175835	67177256	-	1127	2	u
MSTRG.2899.2	A02	98779705	98780978	-	1129	2	u
MSTRG.10454.1	A06	93809405	93810533	-	1129	1	u
MSTRG.11855.1	A07	15857421	15858549	-	1129	1	u
MSTRG.42429.1	D09	26268729	26269857	-	1129	1	i
MSTRG.11559.1	A07	7239379	7240844	+	1130	2	u
MSTRG.15185.1	A09	6010883	6012330	-	1130	2	u
MSTRG.17719.2	A10	18935155	18938793	+	1130	5	j
MSTRG.24428.1	A13	65887529	65888658	-	1130	1	x
MSTRG.13496.2	A08	10306998	10308371	+	1131	2	u
MSTRG.39127.1	D07	21186262	21187392	-	1131	1	u
MSTRG.5186.1	A04	6046243	6047374	-	1132	1	x
MSTRG.2896.1	A02	98651321	98652735	+	1133	2	u
MSTRG.10336.2	A06	67302078	67304605	+	1133	2	u
MSTRG.17816.1	A10	22605286	22606418	+	1133	1	u
MSTRG.21816.3	A12	6442926	6444342	-	1138	2	u
MSTRG.47589.2	D11	48879863	48881322	+	1138	3	x
MSTRG.4104.1	A03	65083206	65084344	-	1139	1	u
MSTRG.17545.3	A10	11460147	11461371	-	1139	2	u
MSTRG.34682.7	D05	13207651	13213009	-	1139	5	x
MSTRG.50802.1	D13	6600205	6601344	+	1140	1	u
MSTRG.17366.2	A10	5028385	5029881	+	1142	2	u
MSTRG.50255.1	D12	58544608	58545749	-	1142	1	u
MSTRG.10680.1	A06	113778455	113779950	+	1144	2	u
MSTRG.28536.1	D01	56034913	56036087	-	1144	2	u
MSTRG.38104.1	D06	62990960	62992104	-	1145	1	x
MSTRG.22889.1	A12	91100583	91101728	-	1146	1	u
MSTRG.16218.1	A09	69511714	69512860	+	1147	1	u
MSTRG.26403.1	Contig01564	149448	150594	-	1147	1	i
MSTRG.4460.1	A03	96426924	96428071	-	1148	1	x
MSTRG.18425.1	A10	95926993	95928339	-	1148	3	u
MSTRG.23086.1	A12	95393174	95394618	+	1148	2	u
MSTRG.44975.1	D10	28139489	28140943	+	1148	2	u
MSTRG.18578.2	A10	101355478	101356626	-	1149	1	u
MSTRG.24908.3	A13	97941945	97943539	-	1149	2	u
MSTRG.794.1	A01	23304413	23309428	-	1150	2	u
MSTRG.820.1	A01	25489226	25490375	+	1150	1	u
MSTRG.10248.1	A06	43444036	43445671	+	1150	2	u
MSTRG.20463.1	A11	40559421	40560570	-	1150	1	x
MSTRG.45022.1	D10	33040846	33041995	+	1150	1	x
MSTRG.10972.1	A06	120588881	120590384	+	1151	3	j
MSTRG.14055.1	A08	98978865	98980336	-	1152	2	u
MSTRG.8188.1	A05	29173500	29174654	+	1155	1	u
MSTRG.3594.1	A03	8155423	8156889	-	1156	2	u
MSTRG.21230.1	A11	110807889	110809044	+	1156	1	u
MSTRG.34747.1	D05	14381934	14386255	-	1156	2	x
MSTRG.50774.1	D13	5286135	5287290	-	1156	1	u
MSTRG.343.1	A01	6084932	6086088	+	1157	1	u
MSTRG.21662.1	A12	2336141	2337298	-	1158	1	u
MSTRG.42083.1	D09	2155473	2156630	-	1158	1	u
MSTRG.51011.1	D13	14701273	14702431	+	1159	1	u
MSTRG.8109.1	A05	27383842	27385001	-	1160	1	u
MSTRG.47895.1	D11	59999722	60002317	-	1160	2	u
MSTRG.36275.1	D05	61089985	61091145	-	1161	1	u
MSTRG.50881.1	D13	8429469	8430916	+	1161	2	u
MSTRG.20820.1	A11	93592290	93593665	-	1162	3	j
MSTRG.22623.1	A12	83192304	83193465	+	1162	1	u
MSTRG.24904.2	A13	97658767	97660361	-	1162	2	u
MSTRG.47463.4	D11	38405426	38410943	-	1162	6	u
MSTRG.49813.1	D12	52891637	52892896	-	1167	2	x
MSTRG.40541.1	D08	12761379	12762862	-	1168	2	u
MSTRG.37548.2	D06	49758438	49761310	+	1169	3	x
MSTRG.14339.1	A08	108995693	108996862	+	1170	1	u
MSTRG.26803.1	Contig02490	31942	34963	-	1170	3	u
MSTRG.44674.1	D10	14916214	14919415	-	1171	3	u
MSTRG.15795.1	A09	60055056	60056479	+	1172	2	u
MSTRG.21994.1	A12	12948741	12950230	-	1172	2	u
MSTRG.36722.1	D06	6885778	6886949	+	1172	1	x
MSTRG.20197.4	A11	22651514	22653606	-	1173	3	u
MSTRG.25321.1	A13	105402301	105403473	-	1173	1	u
MSTRG.31519.1	D03	40204750	40205922	-	1173	1	u
MSTRG.247.1	A01	3585571	3587051	-	1174	2	u
MSTRG.5472.1	A04	54333912	54335085	-	1174	1	u
MSTRG.10916.1	A06	119873675	119874848	-	1174	1	u
MSTRG.11760.1	A07	12590277	12591718	-	1175	2	u
MSTRG.22887.2	A12	91059212	91060686	+	1175	2	u
MSTRG.26792.1	Contig02442	47544	49001	+	1176	2	u
MSTRG.2723.1	A02	84218766	84219942	+	1177	1	x
MSTRG.31031.1	D03	7105572	7106871	-	1177	2	u
MSTRG.37457.1	D06	43244353	43245529	+	1177	1	u
MSTRG.43416.1	D09	45398085	45399639	+	1177	2	u
MSTRG.14742.1	A08	117472530	117492446	+	1178	2	u
MSTRG.25262.1	A13	104203567	104204744	+	1178	1	u
MSTRG.18551.1	A10	100647989	100651843	+	1179	2	u
MSTRG.4577.1	A03	99507113	99508292	+	1180	1	u
MSTRG.26306.7	Contig01359	4782	6401	+	1181	2	u
MSTRG.20045.1	A11	17783702	17790027	-	1182	2	x
MSTRG.47023.1	D11	17488360	17489541	+	1182	1	u
MSTRG.4406.1	A03	93685613	93686796	+	1184	1	u
MSTRG.48880.1	D12	21973568	21974866	-	1184	2	u
MSTRG.8438.1	A05	39666606	39668087	-	1185	2	u
MSTRG.19634.1	A11	9349145	9350604	-	1185	2	x
MSTRG.48989.2	D12	30644596	30646023	-	1185	2	u
MSTRG.361.1	A01	6934235	6935420	-	1186	1	u
MSTRG.1073.1	A01	71088372	71089849	-	1186	2	u
MSTRG.22584.1	A12	81368544	81369973	+	1186	2	u
MSTRG.47121.1	D11	19892996	19902946	-	1186	6	u
MSTRG.48878.1	D12	21790917	21792102	-	1186	1	u
MSTRG.8650.2	A05	71789764	71791192	+	1187	2	u
MSTRG.14533.1	A08	114181104	114182550	+	1188	2	u
MSTRG.17719.3	A10	18935155	18938793	+	1188	6	j
MSTRG.22507.1	A12	79162893	79164328	-	1189	2	u
MSTRG.29457.1	D02	15927725	15929187	-	1189	3	u
MSTRG.2446.1	A02	28435483	28436672	-	1190	1	u
MSTRG.9814.1	A06	9547447	9548963	+	1190	2	u
MSTRG.24978.1	A13	99654172	99666459	-	1190	2	u
MSTRG.39253.1	D07	26027830	26029019	-	1190	1	u
MSTRG.46218.1	D11	5334745	5335934	+	1190	1	u
MSTRG.21385.1	A11	113489571	113491066	-	1192	2	u
MSTRG.42988.1	D09	39216891	39222637	-	1192	2	x
MSTRG.43964.1	D10	820221	821412	-	1192	1	u
MSTRG.22213.1	A12	49592701	49593893	-	1193	1	u
MSTRG.25244.1	A13	103733854	103740003	-	1193	4	u
MSTRG.15563.1	A09	52571998	52573191	+	1194	1	u
MSTRG.45610.1	D10	60688775	60689968	-	1194	1	u
MSTRG.17707.1	A10	18459644	18460838	+	1195	1	u
MSTRG.45940.2	D11	2058863	2061664	+	1195	2	u
MSTRG.25372.1	A13	106045673	106046868	+	1196	1	u
MSTRG.5664.1	A04	70488701	70489897	-	1197	1	x
MSTRG.16296.1	A09	70762764	70764264	+	1198	2	u
MSTRG.24572.1	A13	83768498	83769961	+	1198	2	u
MSTRG.172.1	A01	2376328	2377845	-	1199	2	u
MSTRG.10806.1	A06	117211257	117212455	+	1199	1	u
MSTRG.3542.6	A03	6980753	6985044	-	1200	3	u
MSTRG.5918.1	A04	78120459	78121658	+	1200	1	u
MSTRG.26306.5	Contig01359	4772	6384	+	1200	2	u
MSTRG.37475.3	D06	44921802	44927285	-	1201	6	u
MSTRG.5820.1	A04	76174055	76175542	+	1202	2	u
MSTRG.29009.1	D02	3404596	3420792	-	1202	2	u
MSTRG.5242.1	A04	7489602	7491127	+	1203	2	u
MSTRG.45939.1	D11	2057444	2060253	+	1203	2	u
MSTRG.13332.1	A08	5151899	5153414	-	1204	2	u
MSTRG.11692.1	A07	10415488	10417063	-	1205	2	u
MSTRG.39240.1	D07	25329134	25330338	-	1205	1	u
MSTRG.15458.1	A09	43798451	43799927	-	1206	2	u
MSTRG.5074.1	A04	1331113	1333955	-	1207	3	u
MSTRG.8756.2	A05	82189352	82190830	+	1207	2	u
MSTRG.12784.1	A07	89264089	89265557	-	1207	2	u
MSTRG.35135.1	D05	18956342	18957548	-	1207	1	u
MSTRG.13207.1	A08	2692547	2694021	+	1208	2	u
MSTRG.12136.1	A07	27031043	27032251	-	1209	1	u
MSTRG.17767.1	A10	20973854	20975064	+	1211	1	x
MSTRG.18258.1	A10	85644225	85645687	-	1211	2	u
MSTRG.26113.4	Contig01227	103337	114114	-	1211	2	u
MSTRG.3018.1	A02	101963373	101965077	-	1212	2	u
MSTRG.1512.1	A01	108387173	108388621	-	1213	2	u
MSTRG.2996.3	A02	101607360	101608646	+	1214	2	u
MSTRG.15500.2	A09	49483579	49484792	-	1214	1	u
MSTRG.15110.1	A09	2634759	2635973	-	1215	1	u
MSTRG.18737.1	A10	106658334	106659865	-	1215	2	u
MSTRG.22738.1	A12	87329854	87331068	-	1215	1	u
MSTRG.26306.10	Contig01359	5142	6436	+	1215	2	u
MSTRG.52162.1	D13	58929558	58931070	-	1215	2	u
MSTRG.37201.1	D06	23920029	23921244	+	1216	1	x
MSTRG.43235.1	D09	42851865	42853355	-	1217	2	u
MSTRG.31774.1	D03	47993412	47994686	+	1218	2	u
MSTRG.2281.1	A02	11892187	11893679	-	1219	2	u
MSTRG.879.1	A01	32548887	32550434	-	1220	2	u
MSTRG.45940.1	D11	2058838	2061664	+	1220	2	u
MSTRG.15718.1	A09	58338398	58339618	-	1221	1	x
MSTRG.16939.1	A09	79128203	79129738	+	1221	2	u
MSTRG.39938.1	D07	55144814	55146034	+	1221	1	u
MSTRG.50893.1	D13	8729146	8732854	-	1221	7	u
MSTRG.35698.1	D05	30853265	30854486	+	1222	1	u
MSTRG.9692.1	A06	6176475	6177697	-	1223	1	x
MSTRG.26113.3	Contig01227	103325	123390	-	1223	2	u
MSTRG.38707.1	D07	9196638	9197860	+	1223	1	u
MSTRG.11046.1	A06	121597454	121598677	-	1224	1	x
MSTRG.11882.1	A07	16725834	16727489	+	1224	2	u
MSTRG.31774.2	D03	47993445	47994668	+	1224	1	u
MSTRG.45764.1	D11	221678	223798	-	1224	4	j
MSTRG.414.1	A01	8067265	8068799	+	1225	2	u
MSTRG.10460.1	A06	95383505	95384997	-	1225	2	u
MSTRG.14616.1	A08	115619857	115621081	+	1225	1	u
MSTRG.16436.1	A09	72476360	72477587	+	1228	1	x
MSTRG.29389.1	D02	12611858	12613086	-	1229	1	x
MSTRG.926.1	A01	39742003	39743232	-	1230	1	x
MSTRG.2899.1	A02	98779705	98790552	-	1230	2	u
MSTRG.8942.1	A05	96149652	96151209	-	1230	2	u
MSTRG.26113.1	Contig01227	103299	113804	-	1230	2	u
MSTRG.26113.2	Contig01227	103299	123080	-	1230	2	u
MSTRG.37039.1	D06	16661176	16662405	+	1230	1	x
MSTRG.22633.2	A12	83357408	83367496	-	1231	2	u
MSTRG.5227.2	A04	7187605	7189201	-	1232	2	u
MSTRG.3780.2	A03	16110142	16111657	-	1233	2	u
MSTRG.42376.1	D09	22873237	22874469	-	1233	1	i
MSTRG.47933.1	D11	60530042	60535561	-	1236	5	j
MSTRG.7984.1	A05	24675146	24676382	+	1237	1	u
MSTRG.8187.1	A05	29173022	29174258	-	1237	1	u
MSTRG.11856.1	A07	15889226	15912088	+	1237	2	u
MSTRG.25594.1	Contig00309	12190	13426	-	1237	1	i
MSTRG.31131.1	D03	12665140	12669084	+	1237	5	u
MSTRG.35420.4	D05	23915043	23920537	+	1237	5	u
MSTRG.9583.1	A06	3012152	3013704	-	1239	2	u
MSTRG.49653.1	D12	50353549	50354787	+	1239	1	u
MSTRG.5867.1	A04	77480478	77484692	-	1241	2	u
MSTRG.42363.1	D09	21715476	21717027	+	1241	2	u
MSTRG.21942.1	A12	10324996	10326559	+	1242	2	u
MSTRG.47823.1	D11	58385515	58386756	-	1242	1	u
MSTRG.31365.1	D03	33894600	33897385	-	1243	2	u
MSTRG.35756.1	D05	32528971	32530310	-	1243	2	u
MSTRG.6180.1	A05	1268778	1270022	-	1245	1	x
MSTRG.14629.2	A08	115820999	115822525	+	1245	2	u
MSTRG.37051.2	D06	17474538	17476039	-	1245	2	u
MSTRG.21799.1	A12	5867033	5868572	+	1248	2	u
MSTRG.45201.2	D10	48152134	48153500	-	1248	2	x
MSTRG.2639.1	A02	69846778	69848026	-	1249	1	u
MSTRG.24901.1	A13	97636988	97638236	-	1249	1	u
MSTRG.12906.4	A07	91906633	91909923	+	1250	4	u
MSTRG.20771.1	A11	90721719	90723246	-	1250	2	u
MSTRG.23390.1	A12	99158170	99159419	+	1250	1	x
MSTRG.48698.1	D12	9381210	9382459	+	1250	1	u
MSTRG.25077.1	A13	101564891	101566443	+	1251	2	u
MSTRG.8432.1	A05	38989511	38990762	-	1252	1	u
MSTRG.318.2	A01	5494825	5496077	+	1253	1	u
MSTRG.22422.2	A12	76503826	76509495	-	1253	3	x
MSTRG.2899.3	A02	98779708	98790580	-	1254	2	u
MSTRG.5255.1	A04	8423896	8425480	-	1254	2	u
MSTRG.11398.1	A07	4439415	4440668	+	1254	1	x
MSTRG.13687.1	A08	30799975	30801228	+	1254	1	u
MSTRG.17715.2	A10	18910090	18911834	+	1254	2	u
MSTRG.28172.1	D01	35839546	35841151	-	1254	2	x
MSTRG.9760.2	A06	8071384	8072931	+	1255	2	u
MSTRG.3051.1	A02	102943841	102945417	-	1256	2	u
MSTRG.15979.1	A09	64260121	64261376	+	1256	1	u
MSTRG.20188.1	A11	22299509	22300764	-	1256	1	u
MSTRG.21840.4	A12	7118543	7125565	+	1256	4	x
MSTRG.28284.1	D01	45224583	45226131	+	1256	2	u
MSTRG.37155.1	D06	21591595	21594764	+	1258	3	j
MSTRG.15811.2	A09	60778925	60780446	+	1259	2	u
MSTRG.15798.1	A09	60104475	60105734	+	1260	1	u
MSTRG.31053.1	D03	8018440	8021545	+	1260	3	u
MSTRG.385.1	A01	7483881	7485423	-	1261	2	u
MSTRG.18562.1	A10	100960484	100961745	+	1262	1	u
MSTRG.4060.2	A03	60741602	60742951	+	1264	2	u
MSTRG.34715.1	D05	13927487	13928750	-	1264	1	x
MSTRG.22910.1	A12	91890263	91891528	+	1266	1	u
MSTRG.25622.1	Contig00355	5383	6648	+	1266	1	u
MSTRG.16554.1	A09	74407743	74409009	+	1267	1	x
MSTRG.22462.1	A12	77898330	77900041	-	1267	2	u
MSTRG.44525.1	D10	10811336	10812602	-	1267	1	u
MSTRG.14755.1	A08	117817962	117819555	+	1268	2	x
MSTRG.23017.1	A12	94215409	94216676	-	1268	1	x
MSTRG.9163.1	A05	102654090	102655626	-	1269	2	u
MSTRG.51995.1	D13	56344929	56346197	+	1269	1	u
MSTRG.10866.1	A06	118775951	118777220	+	1270	1	x
MSTRG.2263.1	A02	11122762	11124323	-	1271	2	u
MSTRG.2592.1	A02	52931116	52932387	-	1272	1	u
MSTRG.37527.1	D06	48967486	48970573	+	1272	4	u
MSTRG.24490.1	A13	74146360	74147632	+	1273	1	u
MSTRG.31644.1	D03	44451778	44453281	-	1273	2	u
MSTRG.24083.1	A13	13350039	13355125	+	1274	3	x
MSTRG.25705.1	Contig00555	49874	51148	-	1275	1	u
MSTRG.5141.3	A04	3379819	3381419	-	1276	2	j
MSTRG.22282.1	A12	71124237	71125911	-	1276	2	u
MSTRG.344.1	A01	6199276	6200903	+	1277	2	u
MSTRG.3267.1	A03	1258000	1259277	-	1278	1	u
MSTRG.4911.1	A03	104639275	104640855	+	1278	2	u
MSTRG.20618.1	A11	62503816	62505093	-	1278	1	u
MSTRG.8251.1	A05	31173749	31175027	-	1279	1	u
MSTRG.35720.1	D05	31373701	31374979	+	1279	1	u
MSTRG.15212.1	A09	7477318	7478597	-	1280	1	u
MSTRG.8925.1	A05	95654366	95655647	-	1282	1	u
MSTRG.25025.1	A13	100642337	100643932	-	1282	2	u
MSTRG.42136.1	D09	5125360	5146901	-	1283	2	x
MSTRG.39312.1	D07	28607088	28608712	-	1284	2	u
MSTRG.2018.1	A02	4543325	4544609	-	1285	1	x
MSTRG.17225.1	A10	2911474	2912758	-	1285	1	i
MSTRG.22323.1	A12	72907482	72908766	+	1285	1	u
MSTRG.8321.2	A05	33612941	33617053	-	1286	5	u
MSTRG.14607.2	A08	115488249	115489736	+	1287	2	u
MSTRG.27898.4	D01	17513931	17522297	-	1287	3	u
MSTRG.24088.1	A13	13410804	13428964	+	1289	4	x
MSTRG.48910.1	D12	24717287	24718918	-	1289	2	u
MSTRG.11531.1	A07	6830855	6832144	+	1290	1	u
MSTRG.2034.1	A02	4981631	4982921	-	1291	1	u
MSTRG.21283.1	A11	111387628	111388919	+	1292	1	u
MSTRG.2792.1	A02	93908562	93909854	-	1293	1	x
MSTRG.12062.1	A07	23396599	23398283	-	1295	2	u
MSTRG.15806.1	A09	60296823	60298402	-	1296	2	u
MSTRG.18283.1	A10	86645573	86646868	-	1296	1	u
MSTRG.42136.2	D09	5125360	5146914	-	1296	2	x
MSTRG.8739.1	A05	81309691	81310987	+	1297	1	i
MSTRG.12174.1	A07	28874546	28876189	-	1297	2	u
MSTRG.13069.1	A08	843402	844698	-	1297	1	u
MSTRG.31074.1	D03	8943509	8945151	+	1297	2	u
MSTRG.42064.1	D09	1553320	1554881	+	1297	3	u
MSTRG.5302.1	A04	11129467	11131196	+	1298	2	u
MSTRG.15889.2	A09	63008141	63009734	-	1298	2	u
MSTRG.17824.2	A10	23323243	23325233	-	1298	3	u
MSTRG.25260.1	A13	104119288	104120586	-	1299	1	u
MSTRG.25841.1	Contig00854	66499	67797	+	1299	1	u
MSTRG.15577.1	A09	53306389	53307688	-	1300	1	u
MSTRG.41977.1	D08	65544575	65545874	-	1300	1	u
MSTRG.5944.2	A04	78560904	78562240	-	1303	2	u
MSTRG.7347.2	A05	15065012	15066622	+	1303	2	u
MSTRG.26178.2	Contig01272	116720	135999	-	1305	2	u
MSTRG.49498.1	D12	47495587	47496891	+	1305	1	x
MSTRG.11716.1	A07	10736039	10737345	+	1307	1	u
MSTRG.38151.1	D07	449769	451204	+	1307	2	u
MSTRG.3469.1	A03	4792033	4793340	-	1308	1	x
MSTRG.41153.1	D08	50606252	50607851	-	1308	2	x
MSTRG.21275.2	A11	111250835	111252170	+	1309	2	u
MSTRG.40968.1	D08	45229645	45231266	-	1309	2	u
MSTRG.19363.1	A11	6048338	6049647	-	1310	1	x
MSTRG.30402.1	D02	65288915	65290225	-	1311	1	u
MSTRG.38468.1	D07	5001296	5002606	+	1311	1	x
MSTRG.49381.1	D12	44386211	44387521	+	1311	1	u
MSTRG.15687.1	A09	57699666	57708731	+	1313	2	u
MSTRG.31951.1	D03	51566680	51568394	-	1313	2	u
MSTRG.41060.1	D08	48194630	48197434	+	1314	2	x
MSTRG.12343.2	A07	43531854	43533891	-	1315	2	u
MSTRG.3039.1	A02	102636516	102637832	+	1317	1	u
MSTRG.36506.1	D06	2237721	2239038	+	1318	1	u
MSTRG.11754.4	A07	12388253	12409512	-	1319	2	x
MSTRG.27020.1	Contig03253	177743	179061	-	1319	1	u
MSTRG.5124.1	A04	2629164	2630483	-	1320	1	u
MSTRG.30918.1	D03	4136528	4138152	-	1320	2	u
MSTRG.44634.1	D10	13342016	13343335	+	1320	1	u
MSTRG.35315.1	D05	21893990	21895628	+	1321	2	u
MSTRG.2184.1	A02	8957926	8959561	-	1322	2	u
MSTRG.4102.1	A03	65043679	65045315	+	1322	2	u
MSTRG.1435.1	A01	106363526	106365150	+	1323	2	u
MSTRG.15695.4	A09	57950698	57953062	+	1323	4	u
MSTRG.11690.1	A07	10308645	10311581	-	1324	5	u
MSTRG.18529.2	A10	100026346	100031455	+	1324	4	u
MSTRG.36811.1	D06	8928004	8929328	-	1325	1	u
MSTRG.14214.1	A08	105506756	105508081	-	1326	1	x
MSTRG.26932.1	Contig03019	1544	2869	+	1326	1	u
MSTRG.11754.8	A07	12388294	12409512	-	1328	2	x
MSTRG.23915.1	A13	5122511	5123838	-	1328	1	u
MSTRG.11754.3	A07	12388231	12409501	-	1329	2	x
MSTRG.31964.1	D03	51727418	51729024	-	1329	2	u
MSTRG.40824.1	D08	38539838	38541167	-	1330	1	u
MSTRG.46337.1	D11	6428968	6430627	-	1330	2	u
MSTRG.23185.1	A12	96732904	96734526	+	1331	2	u
MSTRG.8813.1	A05	88566937	88568270	+	1334	1	u
MSTRG.21385.2	A11	113489732	113491066	-	1335	1	u
MSTRG.18167.1	A10	78279915	78281252	-	1338	1	x
MSTRG.27774.2	D01	13483314	13484754	-	1338	2	u
MSTRG.13244.1	A08	3256387	3257725	-	1339	1	u
MSTRG.40793.1	D08	36390121	36391459	+	1339	1	x
MSTRG.3718.1	A03	12739430	12740769	+	1340	1	x
MSTRG.19452.1	A11	7011239	7012578	-	1340	1	u
MSTRG.42090.1	D09	2294522	2295861	-	1340	1	u
MSTRG.8392.1	A05	37010834	37012486	-	1341	2	u
MSTRG.8450.1	A05	40230195	40231536	+	1342	1	u
MSTRG.18786.1	A10	108225914	108227256	-	1343	1	u
MSTRG.41351.1	D08	56183467	56185086	-	1343	2	u
MSTRG.15691.1	A09	57758882	57760498	+	1344	2	i
MSTRG.10868.1	A06	118819060	118820710	-	1345	2	u
MSTRG.11346.1	A07	3660531	3661957	+	1345	2	u
MSTRG.13591.1	A08	15335781	15337126	-	1346	1	u
MSTRG.30163.1	D02	60427273	60428896	+	1346	2	u
MSTRG.2823.1	A02	95387702	95389050	-	1349	1	u
MSTRG.14368.1	A08	110187024	110188799	+	1349	2	u
MSTRG.19917.1	A11	15265578	15272972	+	1350	3	u
MSTRG.25554.4	Contig00148	323	21604	+	1350	2	u
MSTRG.2608.5	A02	60323461	60329138	-	1351	5	u
MSTRG.4272.1	A03	85587173	85644670	-	1351	3	u
MSTRG.11936.1	A07	18764346	18765696	+	1351	1	u
MSTRG.43595.1	D09	47526656	47528006	-	1351	1	x
MSTRG.18100.2	A10	72141830	72143507	-	1352	2	u
MSTRG.3250.1	A03	850883	852235	+	1353	1	u
MSTRG.30265.1	D02	62926156	62927821	-	1353	2	u
MSTRG.21910.1	A12	9019048	9020756	-	1354	2	u
MSTRG.10545.1	A06	106811319	106812674	+	1356	1	u
MSTRG.17730.1	A10	19526003	19527359	-	1357	1	u
MSTRG.11510.1	A07	6541788	6543145	+	1358	1	u
MSTRG.12067.1	A07	23764318	23771881	+	1358	4	j
MSTRG.18232.1	A10	83922795	83924152	-	1358	1	u
MSTRG.21124.1	A11	107140438	107141795	+	1358	1	u
MSTRG.23129.1	A12	95863854	95885315	+	1358	2	x
MSTRG.4108.1	A03	65191068	65192734	+	1359	2	u
MSTRG.27898.5	D01	17513939	17522309	-	1359	4	u
MSTRG.5621.2	A04	67603611	67605340	+	1360	2	u
MSTRG.11372.1	A07	4005822	4007181	-	1360	1	u
MSTRG.28160.1	D01	33198952	33200312	-	1361	1	u
MSTRG.22248.1	A12	58771071	58772658	+	1365	2	u
MSTRG.22542.1	A12	79960173	79962366	-	1365	2	u
MSTRG.37117.2	D06	19665521	19667191	+	1365	2	u
MSTRG.44598.1	D10	12408947	12410633	+	1366	2	u
MSTRG.46773.1	D11	12747287	12748652	-	1366	1	u
MSTRG.14172.2	A08	103407677	103409386	+	1367	2	u
MSTRG.8999.2	A05	98644167	98645835	+	1369	2	u
MSTRG.15608.1	A09	55613920	55615608	+	1369	2	u
MSTRG.13224.1	A08	2949499	2951168	+	1370	2	u
MSTRG.42810.1	D09	36176932	36179061	-	1371	2	u
MSTRG.43810.1	D09	49823020	49824635	+	1371	2	u
MSTRG.49676.1	D12	50859267	50861352	-	1371	3	u
MSTRG.18192.1	A10	80201819	80203487	+	1374	2	u
MSTRG.50220.1	D12	58100425	58101798	+	1374	1	u
MSTRG.1710.1	A01	112123255	112124762	+	1376	2	u
MSTRG.15873.1	A09	62682151	62691600	-	1376	2	u
MSTRG.51235.1	D13	32896007	32897382	-	1376	1	u
MSTRG.4641.1	A03	100631878	100633254	-	1377	1	u
MSTRG.42467.1	D09	28272297	28273673	+	1377	1	u
MSTRG.46649.1	D11	10603591	10605204	+	1377	2	u
MSTRG.8543.1	A05	51032099	51048655	-	1381	2	u
MSTRG.24945.1	A13	99013105	99014485	-	1381	1	u
MSTRG.40667.1	D08	23216404	23217784	+	1381	1	u
MSTRG.22730.1	A12	86904640	86906023	+	1384	1	u
MSTRG.24403.1	A13	64026779	64044095	+	1384	2	u
MSTRG.30405.1	D02	65318433	65319986	+	1385	2	j
MSTRG.51690.1	D13	51457487	51459189	+	1386	2	u
MSTRG.39408.1	D07	34623141	34624528	+	1388	1	u
MSTRG.15129.1	A09	3003544	3004933	-	1390	1	u
MSTRG.18580.1	A10	101550723	101552367	-	1390	2	u
MSTRG.14938.1	A08	120215867	120217257	+	1391	1	u
MSTRG.22241.1	A12	58021789	58023737	-	1391	2	u
MSTRG.34751.1	D05	14317092	14318785	-	1391	2	u
MSTRG.35942.1	D05	48410880	48413146	-	1394	3	u
MSTRG.2996.1	A02	101607300	101608694	+	1395	1	u
MSTRG.247.2	A01	3585640	3587036	-	1397	1	u
MSTRG.36271.5	D05	60931728	60934970	+	1398	4	u
MSTRG.2228.1	A02	10168980	10170380	+	1401	1	u
MSTRG.23916.2	A13	5192755	5194652	-	1401	4	u
MSTRG.25554.7	Contig00148	19839	21452	+	1401	2	u
MSTRG.44374.2	D10	6730427	6746890	+	1401	5	u
MSTRG.3491.1	A03	5441716	5443117	+	1402	1	u
MSTRG.26306.3	Contig01359	4770	6440	+	1402	2	u
MSTRG.47880.1	D11	59692907	59694308	+	1402	1	x
MSTRG.21718.1	A12	3529790	3531192	-	1403	1	u
MSTRG.26712.1	Contig02209	105367	106771	+	1405	1	u
MSTRG.42785.1	D09	35854337	35855903	-	1407	2	u
MSTRG.21951.1	A12	10625500	10629160	+	1408	3	u
MSTRG.11977.1	A07	20483182	20484890	+	1409	2	u
MSTRG.12689.1	A07	87367287	87368695	-	1409	1	u
MSTRG.23776.1	A13	2487048	2488456	-	1409	1	u
MSTRG.10799.1	A06	117119274	117120683	-	1410	1	i
MSTRG.21126.1	A11	107150359	107151768	-	1410	1	u
MSTRG.32847.1	D04	36328742	36330152	+	1411	1	x
MSTRG.39555.1	D07	45773677	45775088	-	1412	1	u
MSTRG.10878.2	A06	119126026	119127758	+	1414	2	u
MSTRG.13309.1	A08	4420375	4421788	-	1414	1	u
MSTRG.42943.1	D09	38460964	38462377	-	1414	1	u
MSTRG.40978.1	D08	45689667	45691361	+	1415	2	u
MSTRG.8391.1	A05	36967823	36969238	+	1416	1	u
MSTRG.49997.1	D12	55351064	55352678	-	1416	2	x
MSTRG.9184.1	A05	103297877	103299293	-	1417	1	u
MSTRG.20135.1	A11	20458785	20460363	+	1418	2	u
MSTRG.20604.1	A11	61938148	61939565	-	1418	1	u
MSTRG.401.1	A01	7852336	7853754	-	1419	1	u
MSTRG.2465.1	A02	32240118	32241536	-	1419	1	u
MSTRG.9675.1	A06	5065323	5066741	+	1419	1	u
MSTRG.26556.3	Contig01924_ERROPOS4299163	97867	99886	-	1419	2	u
MSTRG.4705.1	A03	102170983	102172570	+	1420	2	j
MSTRG.20067.1	A11	18026342	18027764	+	1423	1	u
MSTRG.21714.1	A12	3311164	3313027	+	1423	2	x
MSTRG.2024.1	A02	4924145	4925568	+	1424	1	u
MSTRG.45007.3	D10	31326875	31332293	-	1424	5	u
MSTRG.50343.3	D12	59653412	59655369	+	1424	3	u
MSTRG.16105.1	A09	67063800	67065511	-	1425	2	x
MSTRG.6753.1	A05	7801592	7803017	+	1426	1	x
MSTRG.3845.1	A03	20512257	20523185	-	1427	2	u
MSTRG.24080.3	A13	13167385	13175168	+	1427	3	u
MSTRG.47826.1	D11	58468038	58470852	+	1427	4	u
MSTRG.18263.1	A10	85740710	85746371	-	1428	5	x
MSTRG.19714.1	A11	10917813	10919240	-	1428	1	u
MSTRG.26805.1	Contig02492	60038	61467	-	1430	1	u
MSTRG.38983.1	D07	16869469	16870898	+	1430	1	u
MSTRG.43076.2	D09	40755843	40761983	+	1430	5	x
MSTRG.6519.1	A05	5292121	5293551	-	1431	1	u
MSTRG.29616.1	D02	28135579	28137305	+	1432	2	u
MSTRG.18637.2	A10	103516411	103521606	+	1433	4	u
MSTRG.3636.4	A03	9399849	9405347	-	1434	5	u
MSTRG.24080.1	A13	13167354	13175129	+	1434	3	u
MSTRG.26494.1	Contig01772	104287	105720	+	1434	1	u
MSTRG.31176.1	D03	19245577	19247157	-	1434	2	u
MSTRG.196.1	A01	2657997	2659431	-	1435	1	x
MSTRG.8650.1	A05	71789758	71791192	+	1435	1	u
MSTRG.13039.1	A08	442437	443871	+	1435	1	x
MSTRG.18736.1	A10	106655788	106657222	+	1435	1	u
MSTRG.34551.1	D05	11758812	11760247	-	1436	1	u
MSTRG.36019.2	D05	53789970	53791405	+	1436	1	u
MSTRG.3722.1	A03	13078914	13080350	+	1437	1	u
MSTRG.20362.1	A11	28082750	28084186	+	1437	1	u
MSTRG.5771.2	A04	75041533	75043293	+	1438	2	u
MSTRG.8798.1	A05	84492134	84493572	-	1439	1	u
MSTRG.4667.1	A03	101097440	101098879	-	1440	1	x
MSTRG.9515.1	A06	1740286	1741726	-	1441	1	u
MSTRG.38975.1	D07	16706181	16707622	-	1442	1	i
MSTRG.49391.1	D12	44706399	44708748	+	1443	4	u
MSTRG.11754.1	A07	12388224	12409519	-	1447	2	x
MSTRG.15841.1	A09	61476365	61477811	-	1447	1	u
MSTRG.33290.1	D04	50913939	50915386	+	1448	1	u
MSTRG.4105.1	A03	65083855	65085303	+	1449	1	u
MSTRG.20291.1	A11	25229447	25230895	+	1449	1	u
MSTRG.5189.1	A04	6162525	6163975	-	1451	1	u
MSTRG.15562.1	A09	52567536	52568986	-	1451	1	u
MSTRG.21994.2	A12	12948780	12950230	-	1451	1	u
MSTRG.39353.1	D07	30735284	30737001	+	1451	2	u
MSTRG.51634.1	D13	49709686	49711415	-	1451	2	u
MSTRG.11511.1	A07	6543437	6544888	+	1452	1	u
MSTRG.23393.1	A12	99189470	99190922	-	1453	1	u
MSTRG.15677.1	A09	57408432	57409885	+	1454	1	u
MSTRG.15638.1	A09	56485741	56487196	+	1456	1	u
MSTRG.2273.1	A02	11603075	11604806	-	1457	2	u
MSTRG.3542.5	A03	6980753	6985287	-	1457	3	u
MSTRG.9817.2	A06	9677320	9678839	+	1457	2	x
MSTRG.4291.1	A03	87679401	87681162	-	1458	2	u
MSTRG.11689.1	A07	10288629	10290086	-	1458	1	u
MSTRG.7264.1	A05	13911906	13913364	+	1459	1	x
MSTRG.12047.1	A07	22884421	22886168	+	1461	2	u
MSTRG.20609.1	A11	62071698	62073470	-	1462	2	u
MSTRG.467.1	A01	10004987	10006781	-	1464	2	u
MSTRG.4221.1	A03	82536731	82538194	-	1464	1	u
MSTRG.15576.1	A09	53269194	53270658	+	1465	1	u
MSTRG.16724.1	A09	76599942	76601406	-	1465	1	x
MSTRG.47039.1	D11	18099577	18101418	-	1465	2	u
MSTRG.5154.1	A04	4531743	4533554	+	1466	2	u
MSTRG.12041.2	A07	22761654	22763742	-	1467	3	u
MSTRG.13587.1	A08	14753715	14765399	-	1467	3	u
MSTRG.17428.1	A10	6264946	6266412	+	1467	1	u
MSTRG.24959.1	A13	99265145	99266854	-	1468	2	u
MSTRG.42404.1	D09	24343615	24345082	-	1468	1	u
MSTRG.9213.1	A05	103914187	103915992	-	1469	2	u
MSTRG.20741.2	A11	88637669	88639426	-	1469	2	u
MSTRG.14628.1	A08	115766641	115768404	+	1471	2	u
MSTRG.25165.1	A13	102707471	102710210	+	1471	3	x
MSTRG.39007.1	D07	17570081	17571551	+	1471	1	u
MSTRG.269.1	A01	4155768	4157239	+	1472	1	x
MSTRG.23308.1	A12	98158414	98159885	+	1472	1	u
MSTRG.39599.1	D07	47957158	47958629	+	1472	1	u
MSTRG.2608.4	A02	60323446	60329144	-	1473	4	u
MSTRG.35450.1	D05	24414804	24416276	+	1473	1	u
MSTRG.47597.1	D11	49002674	49004425	+	1473	2	u
MSTRG.48784.1	D12	12232439	12250843	-	1474	2	x
MSTRG.22473.1	A12	78297567	78299316	-	1475	2	u
MSTRG.15726.1	A09	58499397	58500872	-	1476	1	x
MSTRG.11862.1	A07	16170429	16171905	-	1477	1	u
MSTRG.44882.1	D10	23862254	23864024	+	1478	2	x
MSTRG.11530.1	A07	6830766	6832511	-	1480	2	u
MSTRG.9789.1	A06	8665275	8666756	+	1482	1	u
MSTRG.17545.2	A10	11424759	11461500	-	1483	2	u
MSTRG.8439.1	A05	39693265	39695200	+	1484	2	u
MSTRG.20635.1	A11	66844254	66848432	-	1485	4	u
MSTRG.21977.1	A12	12039944	12041428	+	1485	1	u
MSTRG.35357.1	D05	22651311	22652796	+	1486	1	x
MSTRG.13667.1	A08	24733771	24735741	+	1487	2	x
MSTRG.2112.1	A02	7177028	7178515	+	1488	1	u
MSTRG.14607.1	A08	115488249	115489736	+	1488	1	u
MSTRG.5702.1	A04	72549604	72551093	-	1490	1	u
MSTRG.12665.2	A07	85973500	85985613	-	1490	2	u
MSTRG.47535.2	D11	45352432	45354432	-	1490	3	u
MSTRG.31960.5	D03	51465062	51467377	-	1491	3	u
MSTRG.13581.1	A08	13924246	13925737	+	1492	1	u
MSTRG.23004.1	A12	93894727	93896218	+	1492	1	u
MSTRG.44135.1	D10	3006270	3007761	+	1492	1	u
MSTRG.11725.1	A07	11078392	11079884	-	1493	1	u
MSTRG.29458.1	D02	15933433	15934926	+	1494	1	u
MSTRG.3329.1	A03	2461778	2463273	+	1496	1	u
MSTRG.17545.1	A10	11422746	11429402	-	1496	2	u
MSTRG.5733.1	A04	73491007	73492506	+	1500	1	x
MSTRG.26581.1	Contig01994	87515	93037	-	1500	5	x
MSTRG.37464.1	D06	43982430	43985193	-	1500	4	u
MSTRG.26581.3	Contig01994	87566	92998	-	1503	4	x
MSTRG.45879.1	D11	1526706	1528208	-	1503	1	u
MSTRG.50611.2	D13	2448285	2460125	-	1503	4	x
MSTRG.5300.1	A04	10896816	10898319	-	1504	1	u
MSTRG.18262.2	A10	85747427	85752802	+	1505	5	u
MSTRG.26840.1	Contig02629	89273	90777	+	1505	1	x
MSTRG.28226.1	D01	41265527	41267031	+	1505	1	u
MSTRG.5159.1	A04	4842880	4844385	+	1506	1	x
MSTRG.8827.1	A05	91998634	92000139	+	1506	1	x
MSTRG.33102.1	D04	46805937	46807442	-	1506	1	u
MSTRG.36791.1	D06	8563786	8565292	-	1507	1	u
MSTRG.851.1	A01	27318138	27320084	-	1508	2	u
MSTRG.11598.1	A07	8117193	8119117	-	1508	2	u
MSTRG.13643.1	A08	19810901	19812408	-	1508	1	u
MSTRG.14757.1	A08	117824273	117826101	-	1508	2	x
MSTRG.29110.1	D02	5414489	5415997	-	1509	1	u
MSTRG.6467.1	A05	4636979	4638490	+	1512	1	u
MSTRG.9361.1	A05	106802476	106804080	-	1512	2	u
MSTRG.26581.4	Contig01994	87584	93030	-	1512	4	x
MSTRG.45007.4	D10	31326899	31332307	-	1512	4	u
MSTRG.5282.2	A04	9587655	9589496	+	1514	2	u
MSTRG.10984.1	A06	120727874	120729568	+	1514	3	j
MSTRG.22310.1	A12	72516425	72518222	+	1515	2	u
MSTRG.26306.4	Contig01359	4770	6440	+	1515	3	u
MSTRG.13178.1	A08	2415879	2417643	-	1516	2	u
MSTRG.37548.1	D06	49758379	49761416	+	1517	2	x
MSTRG.18538.1	A10	100309044	100310561	-	1518	1	u
MSTRG.33314.1	D04	51395754	51397271	-	1518	1	u
MSTRG.1574.1	A01	109968049	109969567	+	1519	1	u
MSTRG.8169.1	A05	28847672	28849190	-	1519	1	u
MSTRG.32651.1	D04	19482163	19483681	+	1519	1	u
MSTRG.49819.1	D12	53014912	53016430	+	1519	1	u
MSTRG.37447.1	D06	42608976	42610498	+	1523	1	x
MSTRG.29636.1	D02	30074770	30076293	-	1524	1	u
MSTRG.36271.3	D05	60931728	60935380	+	1524	5	u
MSTRG.37117.1	D06	19665521	19667044	+	1524	1	u
MSTRG.14281.1	A08	107119517	107121041	+	1525	1	x
MSTRG.20670.1	A11	78597142	78598949	+	1525	2	u
MSTRG.28545.1	D01	56196684	56198565	-	1525	2	x
MSTRG.29963.1	D02	52466305	52467829	-	1525	1	u
MSTRG.46262.1	D11	5686873	5688485	+	1525	2	j
MSTRG.3955.1	A03	38678014	38679539	-	1526	1	u
MSTRG.42199.1	D09	8140566	8142092	-	1527	1	u
MSTRG.18037.1	A10	68084803	68086580	-	1528	2	u
MSTRG.5635.1	A04	68848434	68849962	-	1529	1	u
MSTRG.13885.1	A08	83130529	83132058	-	1530	1	u
MSTRG.35188.1	D05	19754832	19756361	+	1530	1	x
MSTRG.45716.1	D10	63795960	63797580	+	1530	2	u
MSTRG.19704.1	A11	10705686	10707466	-	1531	2	u
MSTRG.22361.1	A12	74456660	74458470	-	1531	2	u
MSTRG.25554.3	Contig00148	323	21781	+	1531	2	u
MSTRG.19643.1	A11	9618227	9619758	+	1532	1	u
MSTRG.25297.1	A13	105068716	105070594	-	1532	2	u
MSTRG.25484.1	A13	107215880	107217411	+	1532	1	u
MSTRG.8316.1	A05	33301501	33303033	-	1533	1	u
MSTRG.8740.1	A05	81448034	81450031	-	1533	2	u
MSTRG.36068.1	D05	55412553	55414450	-	1533	2	u
MSTRG.29853.1	D02	45324878	45334438	+	1534	2	u
MSTRG.31680.1	D03	45589310	45590844	-	1535	1	u
MSTRG.1381.1	A01	104896710	104899927	+	1537	3	u
MSTRG.31428.1	D03	36766716	36768359	-	1537	2	x
MSTRG.37518.2	D06	48183012	48186297	-	1537	5	x
MSTRG.10929.1	A06	120049257	120050794	+	1538	1	u
MSTRG.11754.5	A07	12388291	12409550	-	1538	2	x
MSTRG.11754.7	A07	12388294	12409512	-	1539	2	x
MSTRG.25554.5	Contig00148	323	21792	+	1539	2	u
MSTRG.20549.1	A11	57326617	57328156	-	1540	1	u
MSTRG.22894.1	A12	91205407	91207065	-	1541	2	u
MSTRG.2223.3	A02	10076926	10083211	+	1542	4	x
MSTRG.4578.1	A03	99532006	99533547	+	1542	1	x
MSTRG.13661.1	A08	23021046	23022588	+	1543	1	u
MSTRG.10552.2	A06	107838321	107839967	-	1544	2	u
MSTRG.18651.1	A10	103885250	103886793	+	1544	1	u
MSTRG.27716.1	D01	11225107	11226940	+	1544	2	u
MSTRG.32658.1	D04	20795704	20797599	-	1544	2	u
MSTRG.37289.1	D06	29084522	29090143	+	1545	2	u
MSTRG.37336.3	D06	32645390	32652980	+	1545	3	x
MSTRG.18129.1	A10	73995363	73996908	-	1546	1	x
MSTRG.11077.1	A06	121827134	121828680	-	1547	1	u
MSTRG.23916.3	A13	5192755	5194652	-	1547	3	u
MSTRG.23974.2	A13	6386795	6388624	-	1547	2	u
MSTRG.2931.1	A02	100186825	100188373	+	1549	1	u
MSTRG.20515.1	A11	53366999	53368547	+	1549	1	x
MSTRG.28098.1	D01	28469919	28471467	-	1549	1	u
MSTRG.5292.1	A04	10783871	10785747	-	1552	2	u
MSTRG.13165.1	A08	2212083	2213911	-	1552	2	x
MSTRG.34589.1	D05	12145435	12146986	+	1552	1	u
MSTRG.51176.1	D13	29835079	29836631	+	1553	1	x
MSTRG.14606.1	A08	115490261	115491814	+	1554	1	u
MSTRG.35491.1	D05	25034532	25036086	+	1555	1	x
MSTRG.40114.1	D08	2333803	2335357	+	1555	1	u
MSTRG.15174.1	A09	5311555	5313110	-	1556	1	x
MSTRG.21663.1	A12	2336703	2338550	+	1556	2	u
MSTRG.12853.1	A07	90761782	90763626	-	1557	2	u
MSTRG.300.1	A01	4878497	4880054	-	1558	1	u
[truncated: 1,291 more rows]
