# Supplementary material for: RNA-Seq with a novel glabrous-ZM24fl reveals some key lncRNAs and the associated targets in fiber initiation of cotton
Source: BMC Plant Biol. 2022 Feb 3;22:61. doi: 10.1186/s12870-022-03444-9 (PMC8815142; doi:10.1186/s12870-022-03444-9)
Supplement: Supplementary file 3 — Additional file 3. Differentially expressed lncRNAs in different comparisons. [file 12870_2022_3444_MOESM3_ESM.xlsx]

## Sheet: fl_-2 vs ZM24_-2
Differentially expressed lncRNAs between fl and ZM24 on -2 DPA ovules
lncRNA id	fl_-2-1	fl_-2-2	ZM24_-2-1	ZM24_-2-2	log2(fc)	p-value	FDR	class code	up-/down-regulated
MSTRG.31853.8	0	0	25.37	98.41	-15.9174	2.88293e-30	1.25761e-26	u	down
MSTRG.26556.2	0	0	31.58	0	-13.9467	1.16637e-05	0.00183066	u	down
MSTRG.15709.7	0	0	0	13.2	-12.6883	4.14435e-05	0.004909	u	down
MSTRG.21040.3	0	0	0	12.41	-12.5992	4.64521e-05	0.00538628	u	down
MSTRG.10836.2	0	0	10.46	1.65	-12.5639	1.49148e-12	1.0367e-09	u	down
MSTRG.13224.1	0	0	5.84	3.89	-12.2482	6.61974e-15	5.98165e-12	u	down
MSTRG.23393.1	0	0	4.85	3.82	-12.0818	4.43568e-14	3.64374e-11	u	down
MSTRG.20635.1	0	0	4.74	3.75	-12.0515	7.78964e-14	6.31685e-11	u	down
MSTRG.47621.1	0	0	0	8.42	-12.0396	0.000102256	0.00994302	x	down
MSTRG.15709.10	0	0	0.07	7.66	-11.9163	2.47157e-06	0.000521808	u	down
MSTRG.45940.1	0	0	1.51	1.76	-10.6751	5.14991e-08	1.66196e-05	u	down
MSTRG.23394.1	0	0.01	7.71	7.3	-10.5517	2.20771e-19	3.21019e-16	x	down
MSTRG.13860.2	0	0	1.07	0.88	-9.92926	2.45318e-06	0.000519831	u	down
MSTRG.28992.1	0	0	0.77	0.43	-9.22882	4.66651e-05	0.00540219	u	down
MSTRG.2099.1	0	0	0.53	0.48	-8.98014	8.00695e-05	0.00819457	u	down
MSTRG.31853.1	0	0.09	20.97	14.49	-8.62205	3.3979e-19	4.88467e-16	x	down
MSTRG.31769.1	0.03	0	6.26	4.72	-8.5157	1.69695e-13	1.34171e-10	u	down
MSTRG.3396.2	1.27	0	45.67	390.09	-8.42256	5.74083e-06	0.00106176	x	down
MSTRG.18099.1	0.01	0.07	22.73	4.09	-8.38909	1.98507e-13	1.55013e-10	u	down
MSTRG.50774.1	0.04	0	5.35	4.33	-7.91886	5.75755e-11	3.08626e-08	u	down
MSTRG.49501.1	0.04	0.09	13.09	13.91	-7.6983	4.49741e-22	9.48241e-19	u	down
MSTRG.21977.1	0.07	0.02	7.6	6.77	-7.31892	8.80368e-14	7.09369e-11	u	down
MSTRG.15709.9	0.1	0.51	6.15	84.51	-7.21551	6.91146e-09	2.69856e-06	u	down
MSTRG.3389.1	0.04	0	2.55	2.8	-7.0634	1.26682e-07	3.70114e-05	u	down
MSTRG.10836.1	0.09	0.05	3.73	9.27	-6.53694	3.64885e-11	2.05753e-08	u	down
MSTRG.3390.1	0.06	0.06	4.75	5.37	-6.39803	6.17882e-11	3.29811e-08	u	down
MSTRG.42622.10	0.59	0.05	10	41.86	-6.34041	1.20053e-08	4.4278e-06	u	down
MSTRG.28284.1	0.04	0	1.26	1.34	-6.02237	4.86097e-05	0.00557513	u	down
MSTRG.11437.1	0.07	0.04	3.38	3.2	-5.90251	7.59586e-08	2.33799e-05	u	down
MSTRG.31176.1	0.04	0	1.21	1.14	-5.87652	8.70109e-05	0.00872212	u	down
MSTRG.13860.1	0.11	0	3.45	2.54	-5.76698	2.39248e-05	0.00318242	x	down
MSTRG.21559.1	0.1	0.02	3.32	2.3	-5.54946	4.29444e-06	0.000838376	i	down
MSTRG.30402.1	0.09	0.07	3.73	3.7	-5.53722	5.49959e-08	1.75688e-05	u	down
MSTRG.31053.1	0.06	0.03	1.95	2.07	-5.48113	7.72904e-06	0.00134444	u	down
MSTRG.1683.1	0.2	0	4.32	3.98	-5.37504	6.31253e-05	0.00678476	x	down
MSTRG.3361.1	0.21	0.03	5.1	4.24	-5.28232	1.03529e-06	0.000240307	x	down
MSTRG.5124.1	0.16	0.05	4	2.64	-4.98272	3.7989e-06	0.000755628	u	down
MSTRG.38766.1	0.42	0.46	16.38	1.44	-4.33985	2.70316e-05	0.00350731	u	down
MSTRG.8593.2	1.76	0.77	10.87	10.78	-3.09716	2.37276e-06	0.000504482	u	down
MSTRG.10641.1	2.39	2.79	20.7	21.18	-3.01524	1.44894e-08	5.19258e-06	u	down
MSTRG.39501.1	32.05	70.17	367.52	439.31	-2.98059	5.68512e-07	0.000142698	u	down
MSTRG.21450.1	4.51	4.24	29.94	35.6	-2.90502	4.7533e-08	1.54184e-05	u	down
MSTRG.31853.3	16.21	21.37	136.67	127.74	-2.81474	1.92402e-07	5.37152e-05	x	down
MSTRG.44191.1	2240.65	1795.84	14036.9	14049.4	-2.79869	1.87375e-07	5.29105e-05	x	down
MSTRG.12516.1	6.96	13.77	64.08	79.27	-2.78975	1.21178e-06	0.000277711	u	down
MSTRG.22000.1	12.86	18.25	97.38	111.62	-2.74805	4.46799e-07	0.000114719	u	down
MSTRG.3391.1	56.52	60.78	331.99	382.18	-2.60606	9.32917e-07	0.000218553	x	down
MSTRG.40057.1	4.56	4.94	24.52	29.3	-2.50214	1.88629e-06	0.000413561	u	down
MSTRG.48216.1	9.52	10.79	48.58	59.82	-2.4161	3.83537e-06	0.000759301	u	down
MSTRG.37772.1	3.95	2.8	16.66	17.56	-2.34188	1.19596e-05	0.00187014	u	down
MSTRG.47933.1	1.81	2.56	10.36	11.16	-2.29997	6.90583e-05	0.00729843	j	down
MSTRG.10774.1	3.18	2.16	12.57	12.38	-2.22413	8.51471e-05	0.00860346	u	down
MSTRG.48714.1	15.07	21.49	79.45	87.84	-2.19401	3.41226e-05	0.00421139	u	down
MSTRG.40488.25	2.83	3.46	12.23	15.61	-2.14603	9.25388e-05	0.00913866	u	down
MSTRG.16779.1	24.4	24.17	96.25	101.23	-2.02357	8.87312e-05	0.0088455	u	down
MSTRG.5634.2	4.5	6.69	0.23	0.25	4.54303	6.56503e-08	2.06082e-05	j	up
MSTRG.44589.1	1.96	1.79	0.07	0	5.74339	6.94267e-05	0.00732512	u	up
MSTRG.26810.1	2.24	1.15	0.03	0.03	5.82018	1.4021e-05	0.00209661	u	up
MSTRG.47643.2	1.65	1.76	0.02	0.03	6.0917	5.96521e-06	0.00108899	x	up
MSTRG.38970.1	3.45	5.02	0.08	0.02	6.40429	9.71138e-09	3.67826e-06	u	up
MSTRG.1026.1	1.12	0.85	0	0.02	6.62205	3.51192e-05	0.00430917	u	up
MSTRG.11754.4	1.43	1.05	0.01	0.01	6.9542	4.43198e-06	0.000858602	x	up
MSTRG.22241.1	0.72	0.37	0	0	9.09011	7.74461e-05	0.00798477	u	up
MSTRG.26809.1	0.63	0.46	0	0	9.09011	6.28794e-05	0.00676983	u	up
MSTRG.17772.1	0.7	0.39	0	0	9.09011	7.40935e-05	0.00772334	x	up
MSTRG.26954.1	0.86	0.35	0	0	9.24079	5.79171e-05	0.00638779	u	up
MSTRG.39091.2	0.39	0.82	0	0	9.24079	4.9853e-05	0.00566127	u	up
MSTRG.26945.1	0.98	0.24	0	0	9.25267	9.51236e-05	0.00934287	u	up
MSTRG.26290.7	1.31	0.23	0	0	9.58871	5.3583e-05	0.00601999	u	up
MSTRG.26943.2	1.57	0.31	0	0	9.87652	1.63967e-05	0.00236788	u	up
MSTRG.26946.1	1.36	0.57	0	0	9.91439	4.66504e-06	0.000896718	u	up
MSTRG.26949.3	1.72	0.32	0	0	9.99435	1.19888e-05	0.0018724	u	up
MSTRG.26290.2	1.4	0.7	0	0	10.0362	2.24819e-06	0.00048123	u	up
MSTRG.26290.8	1.88	0.45	0	0	10.1861	3.92784e-06	0.000775182	u	up
MSTRG.26289.16	2.16	0.31	0	0	10.2703	7.29648e-06	0.001282	u	up
MSTRG.26214.1	2.24	0.47	0	0	10.4041	1.96448e-06	0.000428477	u	up
MSTRG.28543.1	1.03	1.9	0	0	10.5167	2.04339e-07	5.65644e-05	u	up
MSTRG.10374.1	2.18	0.9	0	0	10.5887	2.15723e-07	5.9326e-05	u	up
MSTRG.44553.1	1.88	2.19	0	0	10.9908	7.26557e-09	2.81942e-06	u	up
MSTRG.26113.3	0.02	4.27	0	0	11.0668	8.26718e-05	0.00837375	u	up
MSTRG.26113.4	0.35	4.27	0	0	11.1737	5.54939e-07	0.000139846	u	up
MSTRG.26289.4	3.74	1.42	0	0	11.3332	2.18208e-09	9.35741e-07	u	up
MSTRG.39053.1	2.26	3.3	0	0	11.4409	1.77531e-10	8.7729e-08	u	up
MSTRG.26113.1	4.58	1.97	0	0	11.6773	4.85607e-11	2.63765e-08	u	up
MSTRG.1845.1	7.59	7.86	0	0	12.9153	8.36487e-21	1.44959e-17	u	up
MSTRG.31774.1	0	16.63	0	0	13.0215	2.35801e-05	0.00315315	u	up
MSTRG.15709.5	14.54	47.22	0	0	14.9144	2.82324e-29	1.1161e-25	u	up

## Sheet: fl_0 vs ZM24_0
Differentially expressed lncRNAs between fl and ZM24 on 0 DPA ovules
lncRNA id	ZM24_0-1	ZM24_0-2	fl_0-1	fl_0-2	log2(fc)	p-value	FDR	class code	up-/down-regulated
MSTRG.10836.2	5.6	4.36	0	0	-12.2819	1.29122e-14	1.40729e-11	u	down
MSTRG.23394.1	4.74	4.91	0	0	-12.2363	1.81892e-14	1.91742e-11	x	down
MSTRG.23393.1	3.17	3.23	0	0	-11.6439	2.48806e-11	1.53838e-08	u	down
MSTRG.13224.1	2.23	3.25	0	0	-11.42	3.26964e-10	1.70934e-07	u	down
MSTRG.8105.2	1.85	1.65	0	0	-10.7731	4.57769e-08	1.55747e-05	u	down
MSTRG.12388.4	1.13	1.62	0	0	-10.4252	4.41972e-07	0.000119413	u	down
MSTRG.28284.1	1.1	1.53	0	0	-10.3608	6.29487e-07	0.000165894	u	down
MSTRG.13860.2	0.45	1.22	0	0	-9.70563	2.30017e-05	0.00335401	u	down
MSTRG.22827.1	0.61	0.57	0	0	-9.20457	9.07706e-05	0.00973623	u	down
MSTRG.31769.1	4.78	6.48	0	0.03	-8.55203	1.9415e-12	1.49515e-09	u	down
MSTRG.2723.1	2.82	2.77	0.03	0	-7.54174	8.53257e-08	2.75427e-05	x	down
MSTRG.21977.1	7.34	6.96	0.05	0.03	-7.4818	1.7689e-14	1.88585e-11	u	down
MSTRG.21559.1	4.34	4.51	0	0.07	-6.98218	3.78705e-08	1.30925e-05	i	down
MSTRG.49501.1	6.08	6.02	0.11	0	-6.78136	5.87849e-08	1.94348e-05	u	down
MSTRG.1683.1	3.04	2.91	0.02	0.04	-6.63178	3.50005e-08	1.22318e-05	x	down
MSTRG.3390.1	1.9	2.24	0.03	0.02	-6.37156	1.50158e-06	0.000351755	u	down
MSTRG.48719.1	4.77	4.13	0.09	0.02	-6.33823	2.10556e-08	7.56397e-06	u	down
MSTRG.30402.1	2.41	2.31	0.05	0.07	-5.29768	4.77589e-06	0.000955231	u	down
MSTRG.50774.1	3	3.55	0.08	0.09	-5.26789	6.537e-07	0.000170564	u	down
MSTRG.3361.1	2.1	2.48	0.1	0.04	-5.03185	2.87363e-05	0.00399845	x	down
MSTRG.31176.1	1.98	1.83	0.09	0.05	-4.76629	6.33496e-05	0.00735804	u	down
MSTRG.29906.2	12.25	10.63	1.96	0.62	-3.14864	1.43236e-05	0.00228835	u	down
MSTRG.43076.2	0	0	1.38	0.55	9.91439	9.05512e-06	0.00159309	x	up
MSTRG.39091.2	0	0	1.13	1	10.0566	2.74945e-06	0.000601358	u	up
MSTRG.4679.2	0	0	3.01	2.18	11.3415	6.80568e-10	3.35348e-07	u	up
MSTRG.47774.4	0	0	0.52	5.17	11.4742	6.62755e-08	2.16883e-05	j	up
MSTRG.25560.1	0	0	21.04	0.13	13.3697	4.41397e-08	1.51378e-05	u	up

## Sheet: fl_5 vs ZM24_5
Differentially expressed lncRNAs between fl and ZM24 on 5 DPA ovules
lncRNA id	ZM24_5-1	ZM24_5-2	fl_5-1	fl_5-2	log2(fc)	p-value	FDR	class code	up-/down-regulated
MSTRG.3394.5	325.99	86.02	0	0	-17.6523	1.0416e-31	6.70852e-28	x	down
MSTRG.31853.2	109.95	184.1	0	0	-17.1657	8.12607e-39	3.48912e-34	x	down
MSTRG.3394.1	81.94	0	0	0	-15.3223	9.58165e-06	0.000640827	x	down
MSTRG.31853.8	30.18	18.05	0	0	-14.5576	6.72261e-28	2.24113e-24	u	down
MSTRG.30365.1	27.04	21.06	0	0	-14.5537	3.76543e-29	1.73226e-25	x	down
MSTRG.24403.2	0.51	12.07	0	0	-12.6188	5.55842e-09	8.19212e-07	u	down
MSTRG.29906.2	3.01	9	0	0	-12.5519	8.16183e-14	2.8883e-11	u	down
MSTRG.42456.8	5.31	6.29	0	0	-12.5018	2.57497e-15	1.13591e-12	u	down
MSTRG.10836.2	2.3	8.16	0	0	-12.3526	2.04482e-12	5.72602e-10	u	down
MSTRG.13224.1	3.71	4.32	0	0	-11.9712	2.10077e-12	5.85723e-10	u	down
MSTRG.23393.1	2.97	3.67	0	0	-11.697	4.43556e-11	9.85092e-09	u	down
MSTRG.26556.3	4.08	2.01	0	0	-11.5722	4.04176e-10	7.58933e-08	u	down
MSTRG.968.1	2.69	3.28	0	0	-11.5435	2.19504e-10	4.33662e-08	x	down
MSTRG.3390.1	193.26	200.24	0.07	0.07	-11.4567	3.40665e-38	8.77636e-34	u	down
MSTRG.3257.3	2.2	2.91	0	0	-11.3191	2.01958e-09	3.27228e-07	u	down
MSTRG.47933.1	2.76	1.12	0	0	-10.9218	9.84566e-08	1.12833e-05	j	down
MSTRG.4443.1	54.58	58.67	0	0.06	-10.8823	7.87258e-27	1.9884e-23	x	down
MSTRG.13505.1	1.72	1.98	0	0	-10.8533	6.44458e-08	7.72222e-06	u	down
MSTRG.10774.2	1.1	1.85	0	0	-10.5265	5.69525e-07	5.49526e-05	u	down
MSTRG.28992.1	1.23	1.6	0	0	-10.4666	6.46881e-07	6.12241e-05	u	down
MSTRG.13860.2	1.13	1.68	0	0	-10.4564	7.57866e-07	7.07408e-05	u	down
MSTRG.29221.2	1.17	1.02	0	0	-10.0967	3.54781e-06	0.000277306	u	down
MSTRG.35237.3	5.33	4.48	0	0.01	-9.93811	2.43332e-12	6.68317e-10	u	down
MSTRG.28977.1	0.76	1.12	0	0	-9.87652	9.57314e-06	0.00064059	u	down
MSTRG.2099.1	0.79	0.87	0	0	-9.69697	1.66628e-05	0.00101579	u	down
MSTRG.8704.2	0.67	0.95	0	0	-9.66178	2.02405e-05	0.00119974	u	down
MSTRG.4533.2	0.45	0.9	0	0	-9.39874	6.01405e-05	0.00293774	u	down
MSTRG.3389.1	26.65	40.05	0.01	0.13	-8.89612	9.20172e-19	7.14032e-16	u	down
MSTRG.42622.10	17.93	10.48	0.01	0.05	-8.88722	1.89451e-18	1.40251e-15	u	down
MSTRG.23394.1	7.91	8.03	0.02	0.02	-8.63844	5.63047e-16	2.70624e-13	x	down
MSTRG.1417.2	7.06	6.87	0.06	0	-7.85902	7.47035e-12	1.90172e-09	u	down
MSTRG.13928.1	12.1	14.86	0.11	0.13	-6.81164	1.29673e-16	7.23091e-14	u	down
MSTRG.21977.1	3.33	3.14	0	0.06	-6.75266	1.0285e-06	9.29707e-05	u	down
MSTRG.37772.1	11.09	14.97	0	0.31	-6.39343	6.97982e-07	6.56746e-05	u	down
MSTRG.31769.1	6.86	7.23	0	0.19	-6.21253	8.84157e-07	8.135e-05	u	down
MSTRG.21559.1	4.5	2.9	0.05	0.06	-6.07195	5.54183e-08	6.70916e-06	i	down
MSTRG.31853.7	190.95	206.69	1.81	4.3	-6.02415	8.39527e-16	3.97578e-13	u	down
MSTRG.50611.3	9.4	13.56	0.34	0.03	-5.95545	1.64882e-08	2.22396e-06	x	down
MSTRG.10836.1	10.4	3.84	0.08	0.15	-5.95217	2.27418e-09	3.63451e-07	u	down
MSTRG.28284.1	1.56	1.85	0	0.06	-5.82867	0.000199715	0.00773936	u	down
MSTRG.50774.1	6.5	7.47	0.08	0.17	-5.80426	3.70412e-10	7.00638e-08	u	down
MSTRG.34715.1	12.9	23.22	0.25	0.4	-5.79621	9.74988e-14	3.38518e-11	x	down
MSTRG.11793.1	8.84	9.99	0.19	0.17	-5.70889	8.39243e-12	2.12804e-09	u	down
MSTRG.31853.6	28.4	31.73	1.23	0.04	-5.56518	1.9375e-06	0.000163033	x	down
MSTRG.31053.1	3.67	4.43	0.04	0.14	-5.49185	4.59899e-07	4.51873e-05	u	down
MSTRG.1086.1	2.48	3.76	0.02	0.13	-5.37851	9.16109e-06	0.000617801	u	down
MSTRG.10774.1	5.07	5.56	0	0.26	-5.35349	8.80724e-05	0.00403012	u	down
MSTRG.30402.1	3.09	4.35	0.02	0.17	-5.29123	9.83239e-06	0.000653973	u	down
MSTRG.29221.1	8.41	10.23	0.06	0.43	-5.24948	1.7324e-07	1.88475e-05	u	down
MSTRG.43089.1	2.71	2.42	0.07	0.07	-5.19546	6.99323e-06	0.000493595	u	down
MSTRG.37926.1	2.4	2.33	0.07	0.07	-5.07834	1.54565e-05	0.000956741	u	down
MSTRG.5124.1	4.46	4.41	0.06	0.25	-4.83859	5.16728e-06	0.000380347	u	down
MSTRG.5664.1	2.89	2.91	0.13	0.1	-4.65635	1.55669e-05	0.000961726	x	down
MSTRG.34747.1	2.06	3.23	0.11	0.1	-4.65481	3.35234e-05	0.00182666	x	down
MSTRG.45879.1	2.4	2.4	0.11	0.1	-4.51457	6.50348e-05	0.00314344	u	down
MSTRG.49501.1	8.01	8.74	0.15	0.64	-4.40616	1.18959e-06	0.000106118	u	down
MSTRG.39353.1	1.86	2.4	0.08	0.13	-4.34239	0.000158749	0.00642839	u	down
MSTRG.29906.1	15.91	10.81	0.43	0.94	-4.28567	1.83777e-08	2.44806e-06	u	down
MSTRG.31176.1	2.5	2.86	0.11	0.2	-4.11189	0.00012324	0.00530042	u	down
MSTRG.39350.2	4.97	4.43	0.15	0.4	-4.09516	1.71228e-05	0.00104088	x	down
MSTRG.36506.1	2.72	4.96	0.15	0.3	-4.09311	4.29796e-05	0.00223869	u	down
MSTRG.22890.1	6.63	8.32	0.42	0.5	-4.02237	4.50195e-07	4.43692e-05	u	down
MSTRG.3361.1	4.17	4.16	0.2	0.5	-3.57289	0.000163408	0.00657973	x	down
MSTRG.13424.1	13.37	14.87	1.75	0.88	-3.42461	9.31395e-07	8.50885e-05	u	down
MSTRG.37910.1	8.29	7.85	0.94	0.83	-3.18882	1.62348e-05	0.000994882	u	down
MSTRG.51731.1	4.39	6.93	0.46	0.84	-3.12229	0.000192944	0.0075109	u	down
MSTRG.15709.9	21.1	11.62	1.81	2.4	-2.95828	8.75432e-06	0.000596331	u	down
MSTRG.4499.1	20.24	25.23	3.37	3.72	-2.68106	1.11135e-05	0.000725573	x	down
MSTRG.31853.9	9.89	10.76	111.15	25.19	2.723	0.000250578	0.00919325	u	up
MSTRG.25021.2	0.38	0.39	5.41	2.79	3.41269	0.000220862	0.0083651	x	up
MSTRG.26846.1	0.19	0.75	4.53	11.64	4.10452	1.43139e-05	0.000897313	u	up
MSTRG.5192.1	0.17	0.23	5.3	2.59	4.30195	1.42033e-05	0.000892468	x	up
MSTRG.33137.1	4.13	3.62	110.26	45.84	4.33213	5.32148e-10	9.69547e-08	u	up
MSTRG.21302.1	0.33	0.03	5.2	2.98	4.50603	0.00017919	0.00705434	u	up
MSTRG.26306.1	0.31	0.14	3.47	7.28	4.57827	2.14482e-06	0.000178359	u	up
MSTRG.31853.4	1.44	2.9	93.61	25.06	4.77312	7.74955e-09	1.11286e-06	x	up
MSTRG.28536.1	0.09	0.09	3.33	1.91	4.8635	1.50751e-05	0.000936284	u	up
MSTRG.26290.1	0.09	0.07	0.92	3.84	4.89482	9.32046e-05	0.00421702	u	up
MSTRG.50994.1	0.09	0.06	2.26	3.02	5.1375	8.32579e-06	0.00057278	u	up
MSTRG.3189.1	0.06	0.06	1.9	2.41	5.16658	2.50436e-05	0.00143502	x	up
MSTRG.44589.1	0.03	0.07	1.79	1.87	5.19377	6.37943e-05	0.00309626	u	up
MSTRG.17773.2	0.57	0	11.11	11.29	5.29639	0.00013112	0.00554396	u	up
MSTRG.17773.1	1	0	15.09	26.63	5.38267	0.000226218	0.00852535	u	up
MSTRG.4527.3	0.22	0	4.02	5.62	5.45346	7.17142e-05	0.00339744	u	up
MSTRG.344.1	0.27	0	7.21	4.82	5.47753	6.66841e-05	0.00320697	u	up
MSTRG.14148.1	0.23	0	5.35	6.22	5.65261	2.77722e-05	0.00156628	u	up
MSTRG.50717.1	0.09	0	1.86	3.37	5.86074	4.98037e-05	0.00252472	u	up
MSTRG.21275.1	0.1	0	4.01	2.05	5.92125	4.03632e-05	0.00212475	u	up
MSTRG.5634.2	0.09	0.09	8.84	3.49	6.09803	1.74778e-09	2.87896e-07	j	up
MSTRG.26419.2	0.07	0	3.28	1.54	6.10553	4.28274e-05	0.00223167	u	up
MSTRG.31382.1	0.56	0.03	18.22	23.56	6.14595	3.21079e-08	4.08518e-06	u	up
MSTRG.345.1	0.03	0	1.19	1.03	6.20945	0.000137786	0.00576436	u	up
MSTRG.1026.1	0.02	0	0.79	0.83	6.33985	0.000258095	0.00938882	u	up
MSTRG.26302.1	0.04	0.04	1.76	4.74	6.3443	2.8706e-07	2.96763e-05	u	up
MSTRG.26107.1	0.01	0.01	1.01	0.71	6.42626	0.000177211	0.006993	u	up
MSTRG.26289.5	0.03	0	0.52	2.17	6.4865	0.000140422	0.00585375	u	up
MSTRG.21189.1	0.03	0	1.35	1.42	6.52878	3.71591e-05	0.00198529	x	up
MSTRG.26303.1	0	0.03	1.1	1.84	6.61471	3.05054e-05	0.0016952	u	up
MSTRG.26946.1	0.01	0.03	1.23	2.7	6.61839	4.595e-06	0.000344524	u	up
MSTRG.26950.1	0.03	0.01	1.4	2.88	6.74147	1.99934e-06	0.000167669	u	up
MSTRG.26944.1	0.02	0	0.57	1.98	6.99435	5.98247e-05	0.00292342	u	up
MSTRG.26239.1	0.01	0	0.36	1.02	7.10852	0.00025588	0.009333	u	up
MSTRG.26943.1	0	0.02	0.86	1.98	7.14975	1.95517e-05	0.00116327	u	up
MSTRG.22484.1	0.06	0	5.04	4.26	7.27612	9.84024e-09	1.38529e-06	x	up
MSTRG.26213.1	0.01	0	0.3	1.29	7.31288	0.000217619	0.00826413	u	up
MSTRG.10374.1	0.04	0	1.51	5.25	7.40088	2.29785e-07	2.42814e-05	u	up
MSTRG.42195.1	0	0.03	0.73	4.37	7.40939	4.48295e-06	0.000337103	u	up
MSTRG.9391.1	0.01	0	0.88	0.82	7.40939	5.82478e-05	0.00286156	u	up
MSTRG.26209.1	0	0.01	0.34	1.46	7.49185	0.000128674	0.00546841	u	up
MSTRG.26215.1	0.01	0	0.28	1.58	7.53916	0.000150954	0.00617683	u	up
MSTRG.26289.24	0.01	0.01	1.07	2.84	7.61102	1.76029e-06	0.000149965	u	up
MSTRG.26942.6	0.01	0.01	1.21	3.42	7.85487	2.52676e-07	2.63971e-05	u	up
MSTRG.26945.1	0.01	0	0.86	1.53	7.90087	3.40461e-05	0.0018481	u	up
MSTRG.38970.1	0.02	0	2.45	2.78	8.03067	4.58561e-08	5.61485e-06	u	up
MSTRG.25509.1	0.01	0	0.78	2.06	8.14975	5.56035e-06	0.000404427	u	up
MSTRG.26290.7	0.01	0	1.16	1.96	8.2854	1.75253e-06	0.000149402	u	up
MSTRG.26807.1	0.01	0	1.21	3.2	8.78463	1.77617e-07	1.92911e-05	u	up
MSTRG.26289.16	0.01	0	1.85	2.62	8.80413	5.71553e-08	6.89353e-06	u	up
MSTRG.44919.2	0	0	0.42	0.51	8.86109	0.000231057	0.00864697	u	up
MSTRG.25832.1	0	0	0.53	0.48	8.98014	0.000166883	0.00669257	u	up
MSTRG.25502.1	0	0	0.29	0.73	8.99435	0.000233286	0.00870257	u	up
MSTRG.26291.3	0	0	0.46	0.6	9.04985	0.000146997	0.00605338	u	up
MSTRG.26298.1	0	0	0.43	0.63	9.04985	0.000146644	0.0060427	u	up
MSTRG.22015.1	0	0	0.33	0.78	9.11634	0.000167508	0.0066961	u	up
MSTRG.26289.14	0	0	0.5	0.61	9.11634	0.000117706	0.00508961	u	up
MSTRG.11282.2	0.09	0.01	56.12	0.26	9.13904	1.94286e-06	0.000163264	u	up
MSTRG.26295.1	0	0	0.4	0.78	9.20457	0.000107347	0.00471936	u	up
MSTRG.21126.1	0	0	0.9	0.29	9.21675	0.000146467	0.00603733	u	up
MSTRG.26292.3	0	0	0.34	0.85	9.21675	0.000127708	0.00544207	u	up
MSTRG.25506.3	0	0	0.54	0.66	9.22882	8.26252e-05	0.00382034	u	up
MSTRG.25511.1	0	0	0.38	0.83	9.24079	0.000102846	0.00455095	u	up
MSTRG.26298.2	0	0	0.22	1.09	9.35535	0.000159654	0.00646101	u	up
MSTRG.26948.4	0	0	0.16	1.18	9.38802	0.000221782	0.00839498	u	up
MSTRG.26291.1	0	0	0.33	1.01	9.38802	9.35216e-05	0.00422914	u	up
MSTRG.42311.1	0	0	0.35	1.1	9.50184	6.53663e-05	0.00315709	u	up
MSTRG.26290.6	0	0	0.48	1.03	9.56033	3.99368e-05	0.0021092	u	up
MSTRG.26241.1	0	0	0.39	1.13	9.56986	4.87662e-05	0.002477	u	up
MSTRG.26289.6	0	0	0.27	1.33	9.64386	7.26632e-05	0.00343104	u	up
MSTRG.26843.1	0	0	0.46	1.14	9.64386	3.37511e-05	0.00183546	u	up
MSTRG.25504.1	0	0	0.34	1.27	9.65284	5.17259e-05	0.00260067	u	up
MSTRG.26952.1	0	0	0.46	1.16	9.66178	3.16755e-05	0.00174367	u	up
MSTRG.42309.2	0	0	0.35	1.31	9.69697	4.27373e-05	0.00222787	u	up
MSTRG.26940.1	0	0	0.31	1.36	9.70563	5.2988e-05	0.00265377	u	up
MSTRG.26171.1	0	0	0.27	1.42	9.72281	6.16279e-05	0.00300356	u	up
MSTRG.26848.1	0	0	0.2	1.54	9.76487	8.57677e-05	0.00394005	u	up
MSTRG.26949.1	0	0	0.36	1.39	9.77314	3.51367e-05	0.00189532	u	up
MSTRG.29537.1	0	0	0.44	1.37	9.82177	2.38199e-05	0.00137407	u	up
MSTRG.26211.1	0	0	0.3	1.55	9.85331	4.15909e-05	0.00217692	u	up
MSTRG.36570.4	0	0	0.66	1.2	9.86109	1.1991e-05	0.000772292	u	up
MSTRG.2047.1	0	0	0.54	1.33	9.86882	1.5912e-05	0.000979756	u	up
MSTRG.26293.1	0	0	0.32	1.58	9.89178	3.45099e-05	0.00186542	u	up
MSTRG.10374.2	0	0	0.32	1.63	9.92926	3.14874e-05	0.00173479	u	up
MSTRG.39091.2	0	0	1.01	0.96	9.94398	6.69637e-06	0.00047656	u	up
MSTRG.26290.3	0	0	0.73	1.28	9.97298	7.62883e-06	0.000530321	u	up
MSTRG.26296.4	0	0	0.49	1.57	10.0084	1.26262e-05	0.000806752	u	up
MSTRG.26309.1	0	0	0.88	1.19	10.0154	5.3822e-06	0.000393246	u	up
MSTRG.25506.4	0	0	0.06	2.06	10.0498	0.00022971	0.00861659	u	up
MSTRG.26297.2	0	0	0.93	1.19	10.0498	4.61511e-06	0.000345428	u	up
MSTRG.26301.3	0	0	0.23	1.92	10.0701	3.83506e-05	0.00203461	u	up
MSTRG.26296.1	0	0	0.78	1.42	10.1033	4.71675e-06	0.000351809	u	up
MSTRG.22222.1	0	0	0.11	2.13	10.1293	0.000102596	0.00454615	u	up
MSTRG.26289.8	0	0	0.55	1.71	10.1421	7.577e-06	0.000527572	u	up
MSTRG.26297.1	0	0	0.3	1.98	10.1548	2.1587e-05	0.00126567	u	up
MSTRG.26947.1	0	0	0.46	1.86	10.1799	9.14352e-06	0.000617617	u	up
MSTRG.26954.1	0	0	0.75	1.58	10.1861	3.88101e-06	0.000298748	u	up
MSTRG.9345.1	0	0	1.58	0.89	10.2703	2.15978e-06	0.000179487	u	up
MSTRG.5191.2	0	0	1.01	1.47	10.2761	1.78476e-06	0.000151648	u	up
MSTRG.28543.1	0	0	2.02	0.58	10.3443	3.86619e-06	0.000297854	u	up
MSTRG.8832.1	0	0	1.37	1.31	10.388	9.68138e-07	8.82574e-05	u	up
MSTRG.26113.3	0	0	1.98	0.73	10.4041	1.96147e-06	0.000164621	u	up
MSTRG.26113.4	0	0	1.98	0.73	10.4041	1.96172e-06	0.000164621	u	up
MSTRG.26811.1	0	0	0.43	2.3	10.4147	5.66607e-06	0.000411419	u	up
MSTRG.26953.1	0	0	1.38	1.37	10.4252	8.02479e-07	7.43831e-05	u	up
MSTRG.2223.4	0	0	0.9	1.91	10.4564	1.13607e-06	0.000101908	x	up
MSTRG.42309.3	0	0	0.24	2.72	10.5314	1.278e-05	0.000814152	u	up
MSTRG.26951.3	0	0	0.49	2.56	10.5746	2.85647e-06	0.000228823	u	up
MSTRG.42310.1	0	0	0.76	2.34	10.5981	9.88397e-07	8.97866e-05	u	up
MSTRG.26290.14	0	0	1.72	1.4	10.6073	3.15994e-07	3.23046e-05	u	up
MSTRG.26290.11	0	0	1.36	1.93	10.6839	2.2328e-07	2.36717e-05	u	up
MSTRG.26292.1	0	0	0.68	2.76	10.7482	7.63233e-07	7.11901e-05	u	up
MSTRG.22241.1	0	0	0.94	2.72	10.8376	2.42398e-07	2.54888e-05	u	up
MSTRG.26943.2	0	0	1.18	2.49	10.8416	1.34955e-07	1.50927e-05	u	up
MSTRG.26949.3	0	0	1.3	2.62	10.9366	6.72634e-08	8.01511e-06	u	up
MSTRG.10806.1	0	0	2.84	1.14	10.9586	8.37206e-08	9.79493e-06	u	up
MSTRG.26214.1	0	0	0.83	3.27	11.0014	1.71566e-07	1.86811e-05	u	up
MSTRG.44919.1	0	0	2.41	2.18	11.1643	7.11745e-09	1.03013e-06	x	up
MSTRG.44553.1	0	0	2.75	1.96	11.2015	6.31664e-09	9.21471e-07	u	up
MSTRG.26290.2	0	0	1.26	3.46	11.2046	2.06969e-08	2.73157e-06	u	up
MSTRG.26732.1	0	0	1.19	4.52	11.4793	6.44169e-09	9.3759e-07	u	up
MSTRG.26289.18	0	0	1.8	4.11	11.5289	8.62081e-10	1.52746e-07	u	up
MSTRG.39053.1	0	0	3.66	2.31	11.5435	3.17641e-10	6.06162e-08	u	up
MSTRG.25507.1	0	0	2.03	3.98	11.5531	4.70688e-10	8.69875e-08	u	up
MSTRG.10373.1	0	0	1.49	5.08	11.6817	8.5698e-10	1.52051e-07	u	up
MSTRG.1417.1	0	0	1.31	7.49	12.1033	2.76975e-10	5.36368e-08	u	up
MSTRG.26810.1	0	0	1.95	6.93	12.1163	2.21191e-11	5.25584e-09	u	up
MSTRG.25560.1	0	0	9.87	0	12.2688	7.06911e-05	0.00335762	u	up
MSTRG.26289.4	0	0	1.84	9.44	12.4615	6.97948e-12	1.79092e-09	u	up
MSTRG.33489.1	0	0	3.92	7.53	12.4831	1.74956e-14	6.82922e-12	u	up
MSTRG.42622.5	0	0	11.62	0	12.5043	5.10807e-05	0.0025783	u	up
MSTRG.26113.1	0	0	2.56	9.38	12.5435	3.36525e-13	1.05471e-10	u	up
MSTRG.1845.1	0	0	7.58	4.63	12.5758	2.05562e-15	9.19405e-13	u	up

## Sheet: fl_0 vs fl_-2
Differentially expressed lncRNAs between -2 and 0 DPA ovules in fl
lncRNA id	fl_-2-1	fl_-2-2	fl_0-1	fl_0-2	log2(fc)	p-value	FDR	class code	up-/down-regulated
MSTRG.42456.8	9.71	13.29	0	0	-13.4893	5.32724e-25	2.43499e-21	u	down
MSTRG.29293.2	10.06	0	0	0	-12.2963	8.34361e-05	0.00892843	u	down
MSTRG.35237.1	5.8	2.66	0	0	-12.0464	2.35705e-12	2.0285e-09	x	down
MSTRG.10697.2	5.39	2.36	0	0	-11.92	1.2609e-11	9.54872e-09	u	down
MSTRG.8105.2	2.92	2.22	0	0	-11.3276	1.21999e-09	6.50577e-07	u	down
MSTRG.12343.2	3.27	0.86	0	0	-11.0119	1.04929e-07	3.69949e-05	u	down
MSTRG.12388.4	2.01	1.77	0	0	-10.8842	3.07255e-08	1.20995e-05	u	down
MSTRG.33066.2	8.15	8.36	0.04	0.04	-7.68912	4.10355e-16	5.90095e-13	x	down
MSTRG.15709.5	14.54	47.22	0.68	0	-6.50499	1.25178e-05	0.00209969	u	down
MSTRG.26556.1	17.4	31.94	0.58	0.1	-6.18108	1.34013e-11	1.0089e-08	u	down
MSTRG.2256.5	18.2	7.82	0.67	0.01	-5.25794	5.38967e-05	0.00639875	j	down
MSTRG.26309.1	0	0	0.05	2.87	10.5118	7.63285e-05	0.00834223	u	up
MSTRG.26113.2	0	0	1.64	2.52	11.0224	1.56973e-08	6.74156e-06	u	up
MSTRG.4679.2	0	0	3.01	2.18	11.3415	1.07965e-09	5.95587e-07	u	up
MSTRG.47774.4	0	0	0.52	5.17	11.4742	9.43052e-08	3.3903e-05	j	up
MSTRG.13107.2	0	0	2.05	4.41	11.6573	1.5329e-10	1.00608e-07	u	up
MSTRG.15709.8	0	0	1.26	5.97	11.8198	7.23463e-10	4.0789e-07	u	up
MSTRG.47621.1	0	0	19.61	0	13.2593	2.41881e-05	0.0035218	x	up
MSTRG.31853.8	0	0	37.43	0	14.1919	1.13078e-05	0.0019528	u	up
MSTRG.3394.1	0	0	85.79	0	15.3885	7.86835e-06	0.00151632	x	up
MSTRG.42622.6	0	0	0	215.09	16.7146	5.95533e-06	0.00122932	u	up

## Sheet: fl_5 vs fl_0
Differentially expressed lncRNAs between 0 and 5 DPA ovules in fl
lncRNA id	fl_0-1	fl_0-2	fl_5-1	fl_5-2	log2(fc)	p-value	FDR	class code	up-/down-regulated
MSTRG.42622.6	0	215.09	0	0	-16.7146	6.4963e-06	0.000625076	u	down
MSTRG.3394.1	85.79	0	0	0	-15.3885	8.93816e-06	0.000820491	x	down
MSTRG.31853.8	37.43	0	0	0	-14.1919	1.37722e-05	0.00115671	u	down
MSTRG.29640.5	8.21	2.73	0	0	-12.4173	1.79376e-12	6.67937e-10	u	down
MSTRG.26556.3	0	8.04	0	0	-11.973	0.000176321	0.00909411	u	down
MSTRG.47774.4	0.52	5.17	0	0	-11.4742	3.11763e-07	4.37075e-05	j	down
MSTRG.4679.2	3.01	2.18	0	0	-11.3415	7.55193e-09	1.44374e-06	u	down
MSTRG.10765.2	2.92	1.77	0	0	-11.1954	2.73242e-08	4.82911e-06	u	down
MSTRG.26113.2	1.64	2.52	0	0	-11.0224	8.05102e-08	1.29337e-05	u	down
MSTRG.29906.2	1.96	0.62	0	0	-10.3332	5.7929e-06	0.000571917	u	down
MSTRG.35237.3	12.07	0	0	0.01	-10.2372	0.000191982	0.00971132	u	down
MSTRG.43076.2	1.38	0.55	0	0	-9.91439	1.98945e-05	0.00157347	x	down
MSTRG.17366.2	0.85	0.47	0	0	-9.36632	9.68508e-05	0.00560312	u	down
MSTRG.31853.10	60.68	22.87	0.93	0	-6.48927	1.68993e-05	0.00137023	u	down
MSTRG.43991.2	0.91	1.57	0.03	0.02	-5.63227	0.000183978	0.009395	u	down
MSTRG.50465.1	3.47	3.83	0.22	0.22	-4.05232	6.35027e-05	0.00401247	u	down
MSTRG.36559.1	4.27	2.91	22.09	17.81	2.47433	5.20538e-05	0.00342693	u	up
MSTRG.4705.1	6.75	11.5	42.79	90.3	2.86643	1.37439e-05	0.00115509	j	up
MSTRG.17198.1	1.93	2.64	10.46	26.13	3.00118	1.13985e-05	0.000991605	u	up
MSTRG.3480.1	1.19	0.57	6.38	8.66	3.09516	0.000113291	0.00637671	u	up
MSTRG.26846.1	0.63	0.96	4.53	11.64	3.34622	5.34849e-05	0.00349262	u	up
MSTRG.40114.1	0.53	0.31	2.61	8.37	3.70834	0.000126811	0.00697189	u	up
MSTRG.46624.1	0.8	0.86	5.94	18	3.85017	1.19899e-06	0.000144371	x	up
MSTRG.9449.1	0.23	0.15	2.54	4.53	4.21764	6.67796e-05	0.00416448	u	up
MSTRG.19736.1	2.03	1.59	20.16	53.44	4.34564	1.64658e-09	3.63882e-07	x	up
MSTRG.2180.1	0.2	0.1	1.91	4.21	4.3505	0.000148101	0.00789028	u	up
MSTRG.25560.2	0.16	0.33	7.57	2.83	4.40766	1.44647e-05	0.00120467	u	up
MSTRG.20759.1	0.09	0.11	1.08	5.08	4.94486	8.01064e-05	0.00481831	x	up
MSTRG.27714.2	0.09	0.23	3.55	8.28	5.20823	4.19094e-07	5.68375e-05	u	up
MSTRG.9306.1	0.03	0.12	1.65	4.7	5.40372	2.40292e-05	0.00182965	x	up
MSTRG.1763.1	0.07	0.39	5.36	14.17	5.40791	1.67703e-07	2.49788e-05	x	up
MSTRG.49649.1	0.27	0.21	4.97	15.49	5.41363	2.19555e-09	4.7224e-07	x	up
MSTRG.44618.1	0.47	0.57	13.51	40.98	5.71134	1.17266e-12	4.49656e-10	x	up
MSTRG.50994.1	0.09	0.01	2.26	3.02	5.72247	2.59071e-05	0.00193835	u	up
MSTRG.33602.1	0.14	0.04	1.4	8.65	5.80305	4.86005e-06	0.000491109	x	up
MSTRG.27439.2	0.16	0	1.32	9.33	6.05664	9.11564e-05	0.0053399	u	up
MSTRG.43703.1	0.28	0.06	9.26	14.04	6.09865	1.54458e-10	4.18072e-08	u	up
MSTRG.27439.1	0	0.13	3.53	5.91	6.1822	5.8232e-06	0.000574415	u	up
MSTRG.32114.1	0.16	0.07	4.38	12.84	6.22631	5.90216e-10	1.42938e-07	x	up
MSTRG.26556.1	0.58	0.1	26.36	29.45	6.35885	4.26311e-12	1.46468e-09	u	up
MSTRG.23914.1	0.04	0.11	3.64	9.12	6.41052	5.15438e-09	1.01854e-06	u	up
MSTRG.22844.1	0.3	0.09	8.92	39.41	6.9533	6.29201e-12	2.1166e-09	u	up
MSTRG.25953.1	0.02	0	0.5	2.47	7.21432	0.000133296	0.00725367	u	up
MSTRG.1284.1	0.06	0.03	3.34	12.8	7.4865	6.02143e-11	1.77527e-08	u	up
MSTRG.288.1	0.03	0.06	2.65	16.85	7.75933	1.05308e-10	2.93674e-08	u	up
MSTRG.4107.1	0.03	0	2.51	5.55	8.06967	1.17909e-08	2.19845e-06	x	up
MSTRG.51928.1	0.02	0	1.33	5.17	8.3443	4.01076e-07	5.46818e-05	i	up
MSTRG.18099.1	0.01	0.05	6.95	17.76	8.68592	1.9097e-15	1.06513e-12	u	up
MSTRG.26290.3	0	0	0.73	1.28	9.97298	1.24604e-05	0.00106529	u	up
MSTRG.18701.1	0	0	0.61	1.93	10.3106	6.39209e-06	0.000618746	x	up
MSTRG.12634.1	0	0	0.89	2.12	10.5555	1.63684e-06	0.000191195	x	up
MSTRG.35237.1	0	0	0.3	3.05	10.7099	8.69806e-06	0.000801609	x	up
MSTRG.8105.2	0	0	3.73	1.83	11.4409	6.57292e-09	1.2773e-06	u	up
MSTRG.4460.2	0	0	0.79	7.46	12.0102	1.26305e-08	2.33807e-06	x	up
MSTRG.44618.2	0	0	5.41	9.43	12.8572	3.13591e-16	2.03912e-13	x	up

## Sheet: ZM24_0 vs ZM24_-2
Differentially expressed lncRNAs between -2 and 0 DPA ovules in ZM24
lncRNA id	ZM24_-2-1	ZM24_-2-2	ZM24_0-1	ZM24_0-2	log2(fc)	p-value	FDR	class code	up-/down-regulated
MSTRG.3396.2	45.67	390.09	0	0	-17.7332	4.72005e-26	1.23023e-22	x	down
MSTRG.26556.2	31.58	0	0	0	-13.9467	1.0691e-05	0.00129175	u	down
MSTRG.42456.8	8.02	11.33	0	0	-13.24	4.25925e-24	8.77358e-21	u	down
MSTRG.35237.1	9.78	7.82	0	0	-13.1033	8.14299e-23	1.48567e-19	x	down
MSTRG.12963.1	7.5	9.01	0	0	-13.0111	7.96127e-22	1.30268e-18	x	down
MSTRG.15709.7	0	13.2	0	0	-12.6883	3.58402e-05	0.00341332	u	down
MSTRG.21040.3	0	12.41	0	0	-12.5992	4.05809e-05	0.0037665	u	down
MSTRG.11754.1	7.52	0	0	0	-11.8765	0.000114703	0.00857674	x	down
MSTRG.3828.2	2.4	3.5	0	0	-11.5265	3.54323e-11	1.63363e-08	u	down
MSTRG.18069.2	1.69	3.89	0	0	-11.446	2.53506e-10	1.01175e-07	u	down
MSTRG.11754.7	0.09	4.72	0	0	-11.2318	6.26007e-06	0.000845129	x	down
MSTRG.45940.1	1.51	1.76	0	0	-10.6751	4.41887e-08	1.0832e-05	u	down
MSTRG.31853.1	20.97	14.49	0.05	0	-9.47005	1.46375e-26	4.06392e-23	x	down
MSTRG.37336.2	0.06	20.99	0	0.05	-8.71768	2.8551e-05	0.0028092	x	down
MSTRG.15709.10	0.07	7.66	0	0.02	-8.59432	1.94304e-05	0.00206621	u	down
MSTRG.25588.3	1.05	0.49	0.01	0	-7.26679	8.77176e-05	0.00692807	j	down
MSTRG.15709.9	6.15	84.51	0.25	0.39	-7.14625	1.82545e-10	7.44836e-08	u	down
MSTRG.18099.1	22.73	4.09	0.02	0.78	-5.06717	7.08231e-05	0.00586198	u	down
MSTRG.38766.1	16.38	1.44	0.46	0.3	-4.55135	1.45017e-05	0.0016361	u	down
MSTRG.3391.1	331.99	382.18	23.2	34.6	-3.62713	8.31799e-11	3.55289e-08	x	down
MSTRG.44191.1	14036.9	14049.4	1288.84	1934.51	-3.12323	9.50378e-09	2.71534e-06	x	down
MSTRG.21450.1	29.94	35.6	3.31	5.07	-2.96735	6.67471e-08	1.57278e-05	u	down
MSTRG.39501.1	367.52	439.31	36.44	78.6	-2.81013	1.14347e-06	0.000200049	u	down
MSTRG.22000.1	97.38	111.62	12.66	23.3	-2.53904	4.27879e-06	0.000624523	u	down
MSTRG.12516.1	64.08	79.27	7.47	17.22	-2.53754	1.1486e-05	0.00136077	u	down
MSTRG.19114.1	3970.28	4100.61	436.73	1054.6	-2.43613	2.77187e-05	0.00273997	x	down
MSTRG.48216.1	48.58	59.82	6.49	14.98	-2.33597	5.01858e-05	0.0044915	u	down
MSTRG.31853.3	136.67	127.74	26.57	26.96	-2.30436	6.58928e-06	0.000883039	x	down
MSTRG.48714.1	79.45	87.84	15.12	19.24	-2.28355	9.39181e-06	0.00115778	u	down
MSTRG.10641.1	20.7	21.18	4.04	5.39	-2.15093	3.73189e-05	0.00352541	u	down
MSTRG.33488.2	0.17	0	1.85	5.97	5.52356	0.000116634	0.00868047	u	up
MSTRG.43937.1	0.02	0.03	1.73	0.61	5.54844	0.000115276	0.00861098	u	up
MSTRG.15710.2	0.21	0.13	0.29	17.84	5.7367	5.19632e-05	0.00460859	u	up
MSTRG.47643.2	0.02	0.03	2.24	1.98	6.39917	5.68875e-07	0.000108275	x	up
MSTRG.26810.1	0.03	0.03	0.94	4.39	6.47303	1.16499e-06	0.000203257	u	up
MSTRG.33489.1	0	0.1	1.25	9.03	6.6837	6.52146e-06	0.000874869	u	up
MSTRG.26732.1	0.03	0	0.52	3.92	7.20945	1.59051e-05	0.00176327	u	up
MSTRG.26951.3	0	0.01	0.3	1.75	7.67948	5.74981e-05	0.00498185	u	up
MSTRG.26591.1	0	0.01	0.99	1.93	8.18982	9.57579e-07	0.000171763	u	up
MSTRG.26947.1	0	0	0.3	0.97	9.31061	9.54396e-05	0.00743678	u	up
MSTRG.26290.14	0	0	0.65	0.68	9.37721	3.48219e-05	0.00332942	u	up
MSTRG.26954.1	0	0	0.23	1.39	9.66178	5.80437e-05	0.00501781	u	up
MSTRG.10374.2	0	0	0.14	1.5	9.67948	0.000122396	0.00900957	u	up
MSTRG.26949.3	0	0	0.31	1.5	9.82177	2.33879e-05	0.0024218	u	up
MSTRG.26809.1	0	0	0.34	1.62	9.93664	1.49197e-05	0.00167553	u	up
MSTRG.26943.2	0	0	0.39	1.6	9.95855	1.11329e-05	0.00133253	u	up
MSTRG.26290.2	0	0	0.28	1.74	9.98014	1.86086e-05	0.0020054	u	up
MSTRG.26214.1	0	0	0.36	1.92	10.1548	7.45562e-06	0.000970621	u	up
MSTRG.26289.16	0	0	0.86	1.51	10.2107	9.86707e-07	0.000175509	u	up
MSTRG.26946.1	0	0	0.3	2.13	10.2467	8.11818e-06	0.00102959	u	up
MSTRG.15709.2	0	0.04	57.5	0	10.4893	0.000134519	0.00967874	u	up
MSTRG.22241.1	0	0	0.51	2.93	10.7482	5.32563e-07	0.000102125	u	up
MSTRG.10374.1	0	0	0.59	2.94	10.7855	2.97556e-07	6.11945e-05	u	up
MSTRG.25507.1	0	0	0.1	3.7	10.8918	1.20931e-05	0.00141432	u	up
MSTRG.2723.1	0	0	2.82	2.77	11.4486	5.12008e-11	2.27049e-08	x	up
MSTRG.26289.4	0	0	0.79	5.93	11.7142	3.40744e-09	1.064e-06	u	up
MSTRG.42073.3	0	0	6.82	0	11.7356	0.000114644	0.00857674	u	up
MSTRG.37336.3	0	0	9.33	0	12.1877	6.03561e-05	0.00518255	x	up
MSTRG.47774.5	0	0	6.02	3.48	12.2137	1.24175e-14	9.01063e-12	j	up
MSTRG.42622.6	0	0	0	354.2	17.4342	4.26786e-06	0.000623806	u	up

## Sheet: ZM24_5 vs ZM24_0
Differentially expressed lncRNAs between 0 and 5 DPA ovules in ZM24
lncRNA id	ZM24_0-1	ZM24_0-2	ZM24_5-1	ZM24_5-2	log2(fc)	p-value	FDR	class code	up-/down-regulated
MSTRG.31853.10	22.92	38.06	0	0	-14.896	1.35847e-34	6.0058e-31	u	down
MSTRG.42622.11	15.82	0.61	0	0	-13.004	2.73387e-10	4.29017e-08	u	down
MSTRG.15709.2	57.5	0	0.01	0	-12.4893	1.53893e-05	0.00072699	u	down
MSTRG.33489.1	1.25	9.03	0	0	-12.3276	2.1642e-11	4.22972e-09	u	down
MSTRG.37336.3	9.33	0	0	0	-12.1877	5.60457e-05	0.00209736	x	down
MSTRG.11754.5	7.71	0	0	0	-11.9125	7.88942e-05	0.00275461	x	down
MSTRG.21816.1	7.12	0	0	0	-11.7977	9.40746e-05	0.00317902	u	down
MSTRG.42073.3	6.82	0	0	0	-11.7356	0.00010427	0.0034428	u	down
MSTRG.26289.4	0.79	5.93	0	0	-11.7142	2.67442e-09	3.50239e-07	u	down
MSTRG.26306.11	0	6.17	0	0	-11.5911	0.000177906	0.00526161	u	down
MSTRG.26810.1	0.94	4.39	0	0	-11.3799	4.93715e-09	6.06309e-07	u	down
MSTRG.26732.1	0.52	3.92	0	0	-11.1163	1.45168e-07	1.28446e-05	u	down
MSTRG.12963.2	1.92	2.23	0	0	-11.0189	3.57268e-09	4.53906e-07	x	down
MSTRG.10373.1	0.62	3.47	0	0	-10.9979	1.33023e-07	1.18766e-05	u	down
MSTRG.25507.1	0.1	3.7	0	0	-10.8918	1.18153e-05	0.000585781	u	down
MSTRG.44919.1	1.96	1.68	0	0	-10.8297	1.73504e-08	1.88835e-06	x	down
MSTRG.22241.1	0.51	2.93	0	0	-10.7482	5.88788e-07	4.44832e-05	u	down
MSTRG.26289.18	0.45	2.65	0	0	-10.5981	1.33032e-06	9.07227e-05	u	down
MSTRG.12388.4	1.13	1.62	0	0	-10.4252	3.11579e-07	2.55581e-05	u	down
MSTRG.26214.1	0.36	1.92	0	0	-10.1548	8.4059e-06	0.000442395	u	down
MSTRG.10806.1	1.07	1.16	0	0	-10.1228	1.53051e-06	0.000102844	u	down
MSTRG.26951.3	0.3	1.75	0	0	-10.0014	1.81401e-05	0.000833591	u	down
MSTRG.31774.1	0.04	2.01	0	0	-10.0014	0.000265613	0.00724245	u	down
MSTRG.26290.2	0.28	1.74	0	0	-9.98014	2.11873e-05	0.000951456	u	down
MSTRG.26943.2	0.39	1.6	0	0	-9.95855	1.32499e-05	0.000642495	u	down
MSTRG.26292.1	0.14	1.83	0	0	-9.94398	7.56688e-05	0.0026623	u	down
MSTRG.26953.1	0.38	1.48	0	0	-9.86109	1.77451e-05	0.00081808	u	down
MSTRG.26949.3	0.31	1.5	0	0	-9.82177	2.79024e-05	0.00118481	u	down
MSTRG.10374.2	0.14	1.5	0	0	-9.67948	0.000135365	0.0042257	u	down
MSTRG.26954.1	0.23	1.39	0	0	-9.66178	6.65904e-05	0.00241513	u	down
MSTRG.26289.8	0.07	1.54	0	0	-9.65284	0.000298717	0.00795725	u	down
MSTRG.2223.4	0.48	0.96	0	0	-9.49185	3.67315e-05	0.00148528	x	down
MSTRG.26290.11	0.18	1.25	0	0	-9.4818	0.000137047	0.00426576	u	down
MSTRG.26848.1	0.11	1.3	0	0	-9.46148	0.00028152	0.00758902	u	down
MSTRG.48363.2	0.84	0.57	0	0	-9.46148	3.2587e-05	0.00134669	u	down
MSTRG.26290.14	0.65	0.68	0	0	-9.37721	4.16335e-05	0.00164798	u	down
MSTRG.26291.1	0.14	1.19	0	0	-9.37721	0.000235633	0.00658032	u	down
MSTRG.26300.3	0.16	1.17	0	0	-9.37721	0.000193982	0.00563312	u	down
MSTRG.8832.1	0.36	0.96	0	0	-9.36632	7.02997e-05	0.00251972	u	down
MSTRG.26301.3	0.25	1.05	0	0	-9.3443	0.000122583	0.00390369	u	down
MSTRG.21126.1	0.76	0.51	0	0	-9.31061	5.73991e-05	0.00213865	u	down
MSTRG.26947.1	0.3	0.97	0	0	-9.31061	0.000106662	0.00350193	u	down
MSTRG.26297.2	0.12	1.1	0	0	-9.25267	0.000350233	0.00901485	u	down
MSTRG.26291.4	0.14	1.06	0	0	-9.22882	0.000316592	0.00832956	u	down
MSTRG.26949.1	0.21	0.98	0	0	-9.21675	0.000212835	0.00605465	u	down
MSTRG.25506.4	0.25	0.9	0	0	-9.16742	0.000176437	0.00522339	u	down
MSTRG.42310.1	0.15	1	0	0	-9.16742	0.00034017	0.00881067	u	down
MSTRG.42309.3	0.32	0.79	0	0	-9.11634	0.000148924	0.00456454	u	down
MSTRG.26811.1	0.31	0.74	0	0	-9.03617	0.00019669	0.0057017	u	down
MSTRG.26211.1	0.18	0.86	0	0	-9.02237	0.000371582	0.00942249	u	down
MSTRG.26241.1	0.2	0.78	0	0	-8.93664	0.000376656	0.00953419	u	down
MSTRG.44919.2	0.39	0.47	0	0	-8.74819	0.000326236	0.00854296	u	down
MSTRG.9320.1	0.32	0.54	0	0	-8.74819	0.000370019	0.00939588	x	down
MSTRG.36570.4	0.46	0.36	0	0	-8.67948	0.000397276	0.00992099	u	down
MSTRG.26807.1	0.65	1.91	0.01	0	-8	5.72628e-06	0.00032285	u	down
MSTRG.26289.16	0.86	1.51	0.01	0	-7.88874	5.2437e-06	0.000299194	u	down
MSTRG.25509.1	0.16	1.77	0.01	0	-7.59246	0.000193054	0.00561252	u	down
MSTRG.9391.1	0.62	0.64	0.01	0	-6.97728	0.000201335	0.00579547	u	down
MSTRG.26289.24	0.25	1.77	0.01	0.01	-6.65821	0.00035983	0.00919725	u	down
MSTRG.10374.1	0.59	2.94	0.04	0	-6.46352	6.25705e-05	0.00228941	u	down
MSTRG.36242.1	1.06	1.07	0.03	0	-6.14975	0.00017915	0.0052923	x	down
MSTRG.29640.5	2.39	5.01	0.11	0	-6.07195	8.18477e-06	0.000433083	u	down
MSTRG.33488.2	1.85	5.97	0.12	0	-6.02606	1.62062e-05	0.000758037	u	down
MSTRG.26946.1	0.3	2.13	0.01	0.03	-5.92481	0.000335378	0.00872179	u	down
MSTRG.26950.1	0.35	2	0.03	0.01	-5.87652	0.000310496	0.00822147	u	down
MSTRG.14148.1	6.49	5.47	0.23	0	-5.70044	1.92218e-05	0.000874525	u	down
MSTRG.21275.1	4.12	0.82	0.1	0	-5.62644	0.000353693	0.00907476	u	down
MSTRG.5634.2	8.06	0.27	0.09	0.09	-5.53225	0.000102587	0.00339771	j	down
MSTRG.31382.1	13.8	12.19	0.56	0.03	-5.4611	6.52396e-07	4.86863e-05	u	down
MSTRG.26302.1	0.38	2.83	0.04	0.04	-5.32643	0.000348301	0.00897954	u	down
MSTRG.17773.1	22.4	14.91	1	0	-5.22149	0.000326577	0.00854841	u	down
MSTRG.15710.2	0.29	17.84	0.32	0.25	-4.99127	0.000286437	0.00769247	u	down
MSTRG.42622.6	0	354.2	0	0	-17.4342	4.70939e-06	0.00027281	u	down
MSTRG.3189.1	1.67	1.45	0.06	0.06	-4.70044	0.000166929	0.00499225	x	down
MSTRG.11689.1	2.03	2.56	0.12	0.09	-4.45003	3.5009e-05	0.00143082	u	down
MSTRG.38775.1	4.69	4.17	0.26	0.23	-4.17645	1.61509e-06	0.000107736	x	down
MSTRG.10799.1	2.14	2.28	0.06	0.2	-4.08746	0.000315348	0.00830364	i	down
MSTRG.42622.9	1.93	2.36	0.2	0.09	-3.88685	0.000378669	0.0095625	u	down
MSTRG.5192.1	2.76	2.75	0.17	0.23	-3.78398	0.00010018	0.00332918	x	down
MSTRG.2513.2	7.94	7.68	0.68	0.57	-3.64339	3.68842e-07	2.95186e-05	u	down
MSTRG.33137.1	26.56	64.02	4.13	3.62	-3.54692	4.59925e-08	4.54637e-06	u	down
MSTRG.1343.2	22.18	19.48	2.55	1.69	-3.29653	4.50843e-08	4.46693e-06	u	down
MSTRG.44591.2	45.06	32.3	3.57	4.67	-3.23087	3.98137e-08	3.99496e-06	x	down
MSTRG.4273.1	3.98	3.62	0.43	0.46	-3.09412	0.000239113	0.00665432	u	down
MSTRG.37307.5	26.02	37.83	4.02	3.6	-3.06682	1.43562e-07	1.27113e-05	x	down
MSTRG.8766.2	9.58	6.07	0.74	1.19	-3.01949	2.66089e-05	0.00114403	x	down
MSTRG.37582.1	6.72	5.06	0.77	0.78	-2.926	8.40185e-05	0.00290192	u	down
MSTRG.47913.1	7.78	13.24	1.62	1.16	-2.91861	1.37457e-05	0.000662778	x	down
MSTRG.31853.4	16.01	15.79	1.44	2.9	-2.87326	4.78526e-06	0.000276233	x	down
MSTRG.14605.1	26.37	22.27	4.52	3.15	-2.66484	3.82232e-06	0.000228891	u	down
MSTRG.24683.1	8.31	7.51	1.28	1.37	-2.57769	0.000118039	0.00379427	x	down
MSTRG.47643.1	59.62	51.6	10.32	8.94	-2.52974	4.68958e-06	0.000271934	x	down
MSTRG.13742.2	17.03	9.89	2.38	2.62	-2.42868	7.78718e-05	0.00272709	u	down
MSTRG.25021.4	10.74	8.99	2.24	1.6	-2.36121	0.000202169	0.00581423	u	down
MSTRG.16022.3	27.32	20.23	5.82	3.79	-2.30684	6.52039e-05	0.0023729	u	down
MSTRG.40601.2	32.56	41.57	8.16	7.53	-2.24021	5.31073e-05	0.00200732	u	down
MSTRG.39356.3	15.49	14.76	3.9	2.56	-2.22733	0.000145201	0.00446965	u	down
MSTRG.1096.1	19.47	17.95	4.17	4.41	-2.12476	0.000141399	0.00437175	x	down
MSTRG.18015.1	14.19	12.62	3.17	3.1	-2.09623	0.000305714	0.00811606	x	down
MSTRG.9022.6	29.27	24.58	6.41	6.59	-2.05043	0.000195895	0.00568354	u	down
MSTRG.13939.1	21.08	15.92	4.7	4.36	-2.02994	0.000315289	0.00830364	x	down
MSTRG.18025.1	71.47	70.61	20.06	18.22	-1.89204	0.00037198	0.00943072	u	down
MSTRG.20789.1	5.74	5.08	21.66	20.63	1.96662	0.00036193	0.00923988	u	up
MSTRG.4499.1	5.74	5.14	20.24	25.23	2.06324	0.000203275	0.00583688	x	up
MSTRG.41977.1	3.7	4.53	17.96	18.48	2.14656	0.000122812	0.00390903	u	up
MSTRG.31852.1	192.79	247.18	1070.19	895.98	2.15991	6.65037e-05	0.00241318	u	up
MSTRG.4037.1	2.23	1.82	11.76	8.94	2.35364	0.000184493	0.00541026	u	up
MSTRG.38317.1	50.24	52.74	335.74	256.41	2.5236	3.95336e-06	0.000235419	u	up
MSTRG.44191.1	1288.84	1934.51	10331.4	8435.16	2.54153	5.55366e-06	0.000313946	x	up
MSTRG.19736.1	1.96	1.95	8.02	14.79	2.54443	8.29989e-05	0.00287367	x	up
MSTRG.19114.1	436.73	1054.6	4828.78	4092.21	2.5806	2.28684e-05	0.00101136	x	up
MSTRG.36559.1	2.51	2.58	23.33	17.03	2.98719	3.56012e-07	2.86709e-05	u	up
MSTRG.31853.3	26.57	26.96	337.46	112.22	3.07048	2.67981e-06	0.000168172	x	up
MSTRG.22635.1	0.35	0.72	3.17	5.86	3.07712	0.000362578	0.0092494	u	up
MSTRG.22890.1	0.86	0.81	6.63	8.32	3.16223	7.27709e-06	0.000393003	u	up
MSTRG.49649.1	0.26	0.55	3.51	4.32	3.27302	0.00019585	0.00568354	x	up
MSTRG.24787.1	0.35	0.41	3.46	4.81	3.44382	5.08831e-05	0.00194038	x	up
MSTRG.24947.1	0.26	0.46	3.2	4.88	3.48829	7.36307e-05	0.00260489	u	up
MSTRG.38766.1	0.46	0.3	4.19	4.71	3.54973	2.88678e-05	0.00121547	u	up
MSTRG.51731.1	0.25	0.71	4.39	6.93	3.5597	3.75214e-05	0.00150944	u	up
MSTRG.34715.1	1.93	1.12	12.9	23.22	3.56592	4.60823e-08	4.55175e-06	x	up
MSTRG.3389.1	1.74	3.42	26.65	40.05	3.69224	8.42889e-09	9.81526e-07	u	up
MSTRG.13424.1	0.93	1.1	13.37	14.87	3.79819	2.56628e-09	3.37111e-07	u	up
MSTRG.21184.2	0.08	0.25	2.16	2.82	3.91561	0.000282042	0.00760149	u	up
MSTRG.31853.5	6.83	1.93	16.46	116.78	3.92695	2.62624e-05	0.00113179	x	up
MSTRG.44618.1	0.29	0.89	8.26	12.92	4.16584	1.64202e-07	1.43603e-05	x	up
MSTRG.3396.1	36.47	60.84	1006.81	812.87	4.22495	5.27739e-12	1.13716e-09	x	up
MSTRG.1284.1	0.12	0.18	1.96	3.96	4.30256	2.54588e-05	0.00110496	u	up
MSTRG.52182.2	0.69	0.99	18.21	15.9	4.34366	1.51867e-11	3.06625e-09	j	up
MSTRG.16795.1	0.05	0.18	1.96	2.76	4.35908	0.000157135	0.00476494	x	up
MSTRG.4460.1	0.06	0.15	3.24	1.27	4.42467	0.000140735	0.00435727	x	up
MSTRG.42834.1	0.12	0.26	5.41	2.78	4.42979	3.81862e-06	0.000228891	x	up
MSTRG.43440.1	0.09	0.05	1.16	1.99	4.49185	0.000283876	0.00763967	u	up
MSTRG.43703.1	0.02	0.18	1.98	2.74	4.56071	0.000248172	0.00684696	u	up
MSTRG.4107.1	0.07	0.04	1.39	1.21	4.56294	0.00039244	0.00982895	x	up
MSTRG.3391.1	23.2	34.6	630.98	873.51	4.70206	4.3241e-14	1.30444e-11	x	up
MSTRG.22844.1	0.05	0.61	6.24	10.94	4.70212	1.10906e-05	0.000557175	u	up
MSTRG.11511.1	0.09	0.15	3.77	2.76	4.76598	1.87261e-06	0.000122994	u	up
MSTRG.288.1	0.05	0.2	3.63	3.29	4.79077	6.41076e-06	0.00035458	u	up
MSTRG.4667.1	0.16	0.2	3.38	7.65	4.93729	6.36076e-08	6.11783e-06	x	up
MSTRG.2223.1	0.18	0.16	8.93	2.73	5.09989	1.05808e-07	9.68968e-06	x	up
MSTRG.18099.1	0.02	0.78	15.67	14.94	5.25786	6.42605e-06	0.000354893	u	up
MSTRG.32114.1	0	0.16	2.7	3.64	5.30834	0.000180527	0.00532305	x	up
MSTRG.33602.1	0.05	0.07	2.15	3	5.42347	1.56761e-06	0.000105006	x	up
MSTRG.5664.1	0.02	0.11	2.89	2.91	5.47947	2.37076e-06	0.000151447	x	up
MSTRG.15709.9	0.25	0.39	21.1	11.62	5.67596	1.70834e-14	5.3947e-12	u	up
MSTRG.27439.2	0	0.17	2.95	6.15	5.74226	3.2281e-05	0.00133765	u	up
MSTRG.11793.1	0.16	0.18	8.84	9.99	5.79135	1.92259e-13	5.21129e-11	u	up
MSTRG.9969.1	0.05	0.04	2.75	2.49	5.8635	2.50227e-07	2.09272e-05	u	up
MSTRG.13928.1	0.11	0.26	12.1	14.86	6.18715	9.41356e-15	3.11057e-12	u	up
MSTRG.36935.1	0.02	0.01	1.08	1.22	6.26053	3.17312e-05	0.00131957	x	up
MSTRG.3394.6	0	0.03	0.92	1.72	6.45943	5.47311e-05	0.00205778	x	up
MSTRG.3390.1	1.9	2.24	193.26	200.24	6.57059	1.52203e-23	1.59949e-20	u	up
MSTRG.29221.1	0.15	0.04	8.41	10.23	6.61626	6.89176e-13	1.6992e-10	u	up
MSTRG.34747.1	0.05	0	2.06	3.23	6.7252	6.39795e-07	4.78294e-05	x	up
MSTRG.30359.1	0.02	0	0.75	1.44	6.77479	8.6107e-05	0.0029605	u	up
MSTRG.31853.6	0.49	0.03	28.4	31.73	6.85343	2.2857e-10	3.64941e-08	x	up
MSTRG.968.1	0	0.05	2.69	3.28	6.89966	1.105e-07	1.00548e-05	x	up
MSTRG.3394.5	1.37	1.61	325.99	86.02	7.11122	2.95402e-17	1.41318e-14	x	up
MSTRG.31853.7	1.42	0.83	190.95	206.69	7.46539	1.1659e-25	1.49478e-22	u	up
MSTRG.50611.3	0.04	0.07	9.4	13.56	7.70548	1.66111e-18	9.21943e-16	x	up
MSTRG.18069.2	0	0	0.57	0.36	8.86109	0.000254495	0.00698386	u	up
MSTRG.30365.1	0.03	0.07	27.04	21.06	8.90989	1.90452e-26	2.74356e-23	x	up
MSTRG.1086.1	0.01	0	2.48	3.76	9.2854	6.02402e-11	1.10333e-08	u	up
MSTRG.8704.2	0	0	0.67	0.95	9.66178	1.47082e-05	0.000698675	u	up
MSTRG.4443.1	0.05	0.07	54.58	58.67	9.88226	5.73497e-34	2.10079e-30	x	up
MSTRG.13548.1	0	0	0.84	1.22	10.0084	3.07016e-06	0.000188697	x	up
MSTRG.4460.2	0	0	2.01	0.17	10.0901	3.55263e-05	0.00144704	x	up
MSTRG.29221.2	0	0	1.17	1.02	10.0967	1.75067e-06	0.000115518	u	up
MSTRG.1339.2	0	0	1.38	1.1	10.2761	6.67572e-07	4.96167e-05	u	up
MSTRG.23778.1	0	0	0.92	1.89	10.4564	3.91592e-07	3.11256e-05	u	up
MSTRG.3394.1	0.04	0	81.94	0	11.0004	0.000139426	0.00432617	x	up
MSTRG.37926.1	0	0	2.4	2.33	11.2076	5.85952e-10	8.67487e-08	u	up
MSTRG.3257.3	0	0	2.2	2.91	11.3191	2.20769e-10	3.5425e-08	u	up
MSTRG.43089.1	0	0	2.71	2.42	11.3247	1.74481e-10	2.87533e-08	u	up
MSTRG.27439.1	0	0	1.19	4.2	11.3961	1.4981e-09	2.06972e-07	u	up
MSTRG.15709.7	0	0	5.84	0	11.5118	0.000200982	0.00579143	u	up
MSTRG.44618.2	0	0	2.16	3.92	11.5699	2.42622e-11	4.72023e-09	x	up
MSTRG.35237.1	0	0	2.03	4.7	11.7164	1.20917e-11	2.47252e-09	x	up
MSTRG.12963.1	0	0	4.1	4.65	12.0951	1.26613e-14	4.08889e-12	x	up
MSTRG.42456.8	0	0	5.31	6.29	12.5018	3.64997e-17	1.73318e-14	u	up
MSTRG.31853.11	0	0	0	19.4	13.2438	2.33351e-05	0.00102845	u	up
MSTRG.3396.2	0	0	64.17	54.24	15.8534	7.64637e-42	1.22542e-37	x	up
MSTRG.31853.2	0	0	109.95	184.1	17.1657	1.70479e-45	7.28566e-41	x	up
