# Supplementary material for: RNA-Seq with a novel glabrous-ZM24fl reveals some key lncRNAs and the associated targets in fiber initiation of cotton
Source: BMC Plant Biol. 2022 Feb 3;22:61. doi: 10.1186/s12870-022-03444-9 (PMC8815142; doi:10.1186/s12870-022-03444-9)
Supplement: Supplementary file 4 — Additional file 4. Differentially expressed genes in different comparisons. [file 12870_2022_3444_MOESM4_ESM.xlsx]

## Sheet: fl_-2 vs ZM24_-2
Differentially expressed genes between fl and ZM24 on -2 DPA ovules
genes id	fl_-2-1	fl_-2-2	ZM24_-2-1	ZM24_-2-2	log2(fc)	p-value	FDR	up-/down-regulated	transcription factor	functional description
Ghicr24_A01G036900	1.8575	1.8575	0.384905	0.463624	-1.9823	3.35178e-11	8.0226e-09	up		Nine-cis-epoxycarotenoid dioxygenase 3
Ghicr24_A01G070000	64.2504	64.2504	27.9228	28.1681	-1.24645	5.34132e-21	3.651e-18	up		Calcium-binding EF-hand family protein
Ghicr24_A01G088500	0.770803	0.770803	2.53974	2.7974	1.84775	1.66802e-16	8.06642e-14	down		CBS domain-containing protein / transporter associated domain-containing protein isoform 1
Ghicr24_A01G124700	24.0559	24.0559	7.35219	7.31215	-1.64099	4.76438e-24	4.39858e-21	up		Zinc-finger family protein
Ghicr24_A01G135100	2.06245	2.06245	0.593427	0.844591	-1.6466	1.76673e-10	3.80586e-08	up		Binding protein, putative
Ghicr24_A01G156600	3.09585	3.09585	0.688497	0.957577	-1.94166	1.40406e-06	0.000141176	up		UDP-glucosyl transferase 74B1
Ghicr24_A01G224900	1.9306	1.9306	0.641721	0.93318	-1.3742	1.23976e-05	0.000925757	up		Plant U-box 23
Ghicr24_A01G226200	3.63703	3.63703	1.14327	0.847455	-1.54946	3.84569e-07	4.4023e-05	up		Late embryogenesis abundant (LEA) hydroxyproline-rich glycoprotein family, putative
Ghicr24_A02G012000	1.60586	1.60586	0.217568	0.276004	-2.88608	4.92849e-36	1.00102e-32	up		Uncharacterized protein
Ghicr24_A02G021000	3.79039	3.79039	11.1462	11.2042	1.75113	2.18328e-19	1.34961e-16	down
Ghicr24_A02G052200	1.77006	1.77006	3.72848	3.60957	1.07323	1.90565e-09	3.50049e-07	down		Major facilitator superfamily protein
Ghicr24_A02G067100	110.827	110.827	51.4347	49.4763	-1.00679	1.5374e-13	5.03643e-11	up		S-adenosylmethionine synthase
Ghicr24_A02G077500	7.5989	7.5989	3.27284	2.9745	-1.08616	2.31661e-09	4.1692e-07	up		Plant U-box 29, putative
Ghicr24_A02G091500	46.7283	46.7283	21.9677	23.6465	-1.00524	2.50727e-14	9.09373e-12	up		Uncharacterized protein
Ghicr24_A02G097200	15.3121	15.3121	6.09757	4.32426	-1.42708	1.90759e-13	6.16394e-11	up	C2H2	Salt tolerance zinc finger, putative
Ghicr24_A02G158700	5.64964	5.64964	2.37537	2.50268	-1.05516	4.03807e-07	4.60768e-05	up	bHLH	Basic helix-loop-helix DNA-binding superfamily protein, putative isoform 1
Ghicr24_A02G164300	0.11611	0.11611	11.1644	11.2312	7.29155	9.67373e-62	8.59608e-58	down		Cytochrome c biogenesis protein CcsA
Ghicr24_A02G164400	0.660122	0.660122	9.90486	30.3263	5.65136	7.3952e-19	4.27407e-16	down		NAD(P)H-quinone oxidoreductase chain 4, chloroplastic
Ghicr24_A02G164500	1.68772	1.68772	26.9737	74.926	4.95366	8.42405e-32	1.46061e-28	down		Photosystem I iron-sulfur center
Ghicr24_A02G167800	2.44144	2.44144	0.734357	1.00272	-1.8141	2.36961e-06	0.000226412	up		Uncharacterized protein
Ghicr24_A02G199400	2.95357	2.95357	6.07121	6.84733	1.37221	1.17266e-13	3.89544e-11	down		Anaphase-promoting complex subunit 10
Ghicr24_A03G010200	87.571	87.571	31.6931	34.0575	-1.32829	1.60815e-23	1.41136e-20	up	ERF	Ethylene-responsive transcription factor
Ghicr24_A03G033100	4.57409	4.57409	1.43155	1.5134	-1.42173	1.05108e-13	3.53225e-11	up	WRKY	WRKY transcription factor 18
Ghicr24_A03G037000	2.56821	2.56821	0.927144	1.20778	-1.2428	8.74692e-07	9.26678e-05	up		Mitogen-activated protein kinase kinase kinase 13, putative
Ghicr24_A03G037100	12.5933	12.5933	4.45646	5.48349	-1.26511	5.14393e-16	2.34405e-13	up		Phosphatase 2C family protein isoform 1
Ghicr24_A03G043600	32.5456	32.5456	11.9977	10.8379	-1.27241	7.03279e-14	2.40359e-11	up		Late embryogenesis abundant (LEA) hydroxyproline-rich glycoprotein family, putative isoform 1
Ghicr24_A03G046800	1.78436	1.78436	0.562328	0.371957	-1.79209	7.74342e-09	1.29221e-06	up		Exocyst subunit exo70 family protein H7, putative
Ghicr24_A03G048200	5.21793	5.21793	2.32464	2.5285	-1.2375	2.61467e-07	3.10304e-05	up	C2H2	C2H2 and C2HC zinc fingers superfamily protein, putative
Ghicr24_A03G054500	1.79358	1.79358	0.641594	0.876608	-1.13658	4.0875e-06	0.000365041	up	GRAS	GRAS family transcription factor, putative
Ghicr24_A03G074300	124.552	124.552	48.5421	47.529	-1.32608	1.03335e-24	1.00628e-21	up	ERF	AP2/ERF domain-containing transcription factor, putative isoform 2
Ghicr24_A03G150800	4.90994	4.90994	1.91776	2.8939	-1.18428	1.15744e-05	0.000875318	up		Uncharacterized protein
Ghicr24_A03G168100	2.08431	2.08431	1.10186	0.914152	-1.05217	2.52632e-07	3.02852e-05	up		Actin cross-linking protein, putative
Ghicr24_A03G172500	0.356318	0.356318	1.62308	1.49104	1.93666	1.92176e-13	6.18163e-11	down		Uncharacterized protein
Ghicr24_A03G175500	30.6864	30.6864	12.9026	16.7379	-1.04366	5.86844e-12	1.52812e-09	up		Jasmonate-zim-domain protein 10, putative
Ghicr24_A03G203000	48.1157	48.1157	19.1798	15.0637	-1.45079	2.65455e-22	2.09638e-19	up		Dicarboxylate carrier 2
Ghicr24_A03G213000	25.9223	25.9223	6.12072	7.27204	-1.71376	1.84642e-22	1.47481e-19	up		Auxin-responsive GH3 family protein
Ghicr24_A03G217200	3.59615	3.59615	0.623414	0.609118	-2.31727	6.96448e-13	2.10677e-10	up	ERF	Redox responsive transcription factor 1, putative
Ghicr24_A04G017100	0.48162	0.48162	1.17928	1.06395	1.14202	7.79639e-06	0.000626248	down		--
Ghicr24_A04G024000	8.28195	8.28195	4.13575	3.7336	-1.0993	1.44366e-14	5.40141e-12	up	GRAS	GRAS family transcription factor isoform 4
Ghicr24_A04G099400	1.26592	1.26592	0.430916	0.391219	-1.52982	1.2251e-06	0.000125852	up		Avr9/Cf-9 rapidly elicited protein 137, putative
Ghicr24_A04G111900	1.256	1.256	0.05493	0.169445	-3.654	1.00226e-12	2.93205e-10	up		Trichome birefringence-like 35 isoform 1
Ghicr24_A04G112700	2.75879	2.75879	1.27176	1.126	-1.04923	8.65399e-07	9.18201e-05	up	WRKY	WRKY transcription factor 96
Ghicr24_A04G125400	2.37193	2.37193	0.226965	0.548121	-2.46736	1.5522e-07	1.99897e-05	up	MYB	Myb domain protein 15, putative
Ghicr24_A04G130300	0.080168	0.080168	1.76414	1.40322	5.04634	2.2353e-31	3.61144e-28	down		Uncharacterized protein
Ghicr24_A05G003000	1.31817	1.31817	0.319885	0.393636	-1.86207	1.83642e-06	0.000179817	up	bHLH	Basic helix-loop-helix DNA-binding superfamily protein isoform 2
Ghicr24_A05G014400	11.7996	11.7996	4.88132	5.64368	-1.05363	1.19655e-10	2.65814e-08	up		Uncharacterized protein
Ghicr24_A05G024600	6.37063	6.37063	2.03435	2.70533	-1.26277	1.08867e-10	2.42606e-08	up		Aldehyde dehydrogenase 2C4
Ghicr24_A05G063600	14.7703	14.7703	3.6553	4.62183	-2.00381	1.87781e-30	2.72428e-27	up	WRKY	WRKY transcription factor 71
Ghicr24_A05G103200	4.1692	4.1692	2.02982	1.79285	-1.13411	3.62138e-12	9.64182e-10	up		Exocyst subunit exo70 family protein H7, putative
Ghicr24_A05G105200	1.5441	1.5441	0.333193	0.56585	-1.93794	2.89982e-06	0.000269468	up		Uncharacterized protein
Ghicr24_A05G116400	4.11152	4.11152	1.18184	1.04346	-1.72092	8.87775e-16	3.87179e-13	up		Patatin
Ghicr24_A05G133300	2.8555	2.8555	0.932915	0.817409	-1.7625	2.62457e-20	1.69614e-17	up		Uncharacterized protein
Ghicr24_A05G139600	8.47796	8.47796	3.48364	3.60307	-1.18866	1.68501e-14	6.23874e-12	up		Pyridoxal phosphate phosphatase-related protein
Ghicr24_A05G142200	9.28561	9.28561	3.76504	3.46329	-1.05247	4.79502e-06	0.000415186	up		Translocase of inner mitochondrial membrane 23
Ghicr24_A05G152800	10.3087	10.3087	3.26101	4.98246	-1.20291	2.45261e-07	2.9551e-05	up		Jasmonate-zim-domain protein 8, putative
Ghicr24_A05G158400	27.1232	27.1232	11.384	12.7969	-1.07044	2.27788e-14	8.30411e-12	up		Uncharacterized protein
Ghicr24_A05G216400	5.67852	5.67852	1.4672	1.64272	-1.60543	6.58572e-12	1.69625e-09	up	C2H2	Salt tolerance zinc finger, putative
Ghicr24_A05G226000	0.901204	0.901204	5.78507	5.11106	2.61047	3.03585e-54	1.43875e-50	down		E3 ubiquitin-protein ligase UPL2 isoform 1
Ghicr24_A05G237200	0.421067	0.421067	1.16881	1.07417	1.30035	4.47857e-06	0.000392568	down		BED zinc finger,hAT family dimerization domain isoform 3
Ghicr24_A05G243700	10.9222	10.9222	3.82101	5.552	-1.02961	1.65264e-07	2.10166e-05	up		IAA-leucine resistant-like gene 6 isoform 1
Ghicr24_A05G266200	11.5203	11.5203	5.90411	5.41156	-1.01114	1.64934e-14	6.13867e-12	up		Respiratory burst oxidase D
Ghicr24_A05G267800	11.935	11.935	4.66535	5.11099	-1.16012	8.93431e-15	3.47061e-12	up		Chloroplast allene oxide synthase 6
Ghicr24_A05G274300	4.16132	4.16132	1.02106	1.32969	-1.87816	3.06544e-14	1.09506e-11	up		Folic acid and derivative biosynthetic process
Ghicr24_A05G325300	5.48622	5.48622	0.724915	1.75635	-2.44127	2.26691e-08	3.45076e-06	up		Uncharacterized protein
Ghicr24_A05G332600	18.4981	18.4981	9.69006	8.53393	-1.18456	6.35576e-14	2.1827e-11	up		Xyloglucan endotransglucosylase/hydrolase
Ghicr24_A05G347400	17.6367	17.6367	5.29677	4.06448	-1.7228	1.60071e-22	1.29308e-19	up		Matrixin family protein, putative
Ghicr24_A05G350300	33.251	33.251	14.4318	14.9632	-1.1921	2.61572e-19	1.60299e-16	up		Uncharacterized protein
Ghicr24_A05G358500	0.406921	0.406921	1.36837	1.40168	1.49148	1.50365e-07	1.94349e-05	down		Fatty acid hydroxylase superfamily isoform 1
Ghicr24_A05G366200	0.1937	0.1937	1.8169	1.8766	3.1008	8.83488e-22	6.54223e-19	down		Putative uncharacterized protein
Ghicr24_A05G374400	11.3893	11.3893	23.1966	28.9542	1.13813	4.84564e-12	1.2711e-09	down		Bifunctional inhibitor/lipid-transfer protein/seed storage 2S albumin superfamily protein
Ghicr24_A05G387700	6.6491	6.6491	14.2418	13.3907	1.08782	5.7209e-07	6.33469e-05	down		--
Ghicr24_A05G389600	13.313	13.313	5.80866	6.22423	-1.21668	1.73478e-15	7.33314e-13	up		Galacturonosyltransferase-like 10
Ghicr24_A05G434400	61.2398	61.2398	21.7818	20.3743	-1.47564	4.13878e-28	5.07272e-25	up		Uncharacterized protein
Ghicr24_A06G024300	1.09559	1.09559	0.265099	0.24068	-2.0061	5.91971e-06	0.000493342	up	C2H2	Salt tolerance zinc finger, putative
Ghicr24_A06G029100	1.90458	1.90458	0.594007	0.579545	-1.57698	1.93479e-13	6.19551e-11	up		Leucine-rich receptor-like protein kinase family protein, XI-23,RLK7
Ghicr24_A06G055500	2.7189	2.7189	1.24324	1.20596	-1.15679	7.77683e-08	1.06932e-05	up		Uncharacterized protein
Ghicr24_A06G082400	137.101	137.101	52.1598	48.2981	-1.44701	6.59406e-29	8.68071e-26	up		Uncharacterized protein
Ghicr24_A06G086300	1.20303	1.20303	3.30466	3.58043	1.59071	1.6738e-07	2.12477e-05	down		Chloroplast, high sulfur B2-like protein
Ghicr24_A06G086900	0	0	2.14089	6.12126	9.98762	2.9954e-59	2.36597e-55	down		Choline monooxygenase (CMO-like), putative isoform 3
Ghicr24_A06G088200	72.1797	72.1797	32.8088	24.4877	-1.09763	3.2801e-09	5.78599e-07	up	ERF	AP2/ERF domain-containing transcription factor
Ghicr24_A06G088500	4.00955	4.00955	1.57508	1.2494	-1.37037	2.74675e-07	3.23816e-05	up		Cysteine and histidine-rich protein 1, putative
Ghicr24_A06G090600	13.0114	13.0114	2.47581	2.36141	-2.32629	1.70821e-39	4.18735e-36	up		Integrase-type DNA-binding superfamily protein, putative
Ghicr24_A06G098100	6.56846	6.56846	2.50482	2.30988	-1.21621	5.96367e-11	1.40379e-08	up		Leucine-rich repeat transmembrane protein kinase family protein, putative
Ghicr24_A06G103200	14.1682	14.1682	4.14757	4.97905	-1.48184	4.02751e-21	2.83473e-18	up		Malic enzyme
Ghicr24_A06G187700	10.5529	10.5529	4.43113	4.11282	-1.02949	2.01247e-07	2.49673e-05	up		Prenylated RAB acceptor 1.B4
Ghicr24_A06G203200	0.912473	0.912473	2.20846	1.90208	1.46029	2.08276e-07	2.56602e-05	down		DNAse I-like superfamily protein isoform 1
Ghicr24_A06G206400	8.04635	8.04635	2.7868	3.74269	-1.15184	9.20505e-09	1.51474e-06	up		Alpha/beta-Hydrolases superfamily protein
Ghicr24_A06G213100	10.2717	10.2717	4.30943	5.73782	-1.12873	1.96047e-10	4.19777e-08	up	WRKY	WRKY transcription factor 47
Ghicr24_A06G215900	0	0	1.12855	1.07405	11.8416	1.84524e-56	1.1925e-52	down		Cc-nbs-lrr resistance protein, putative
Ghicr24_A06G240000	37.7564	37.7564	12.3847	11.914	-1.51689	1.2633e-28	1.63283e-25	up	GRAS	SCL domain class transcription factor
Ghicr24_A07G002800	0.875733	0.875733	2.47981	2.10246	1.47026	4.14116e-10	8.36326e-08	down		Fatty acyl-ACP thioesterases B isoform 2
Ghicr24_A07G016600	35.069	35.069	9.59483	10.1299	-1.8169	1.07124e-41	3.0461e-38	up		AP2/ERF domain-containing transcription factor
Ghicr24_A07G018900	3.1892	3.1892	0.162125	0.155244	-3.99214	1.12412e-15	4.81395e-13	up	ERF	Integrase-type DNA-binding superfamily protein, putative
Ghicr24_A07G022300	7.35191	7.35191	3.3902	3.42435	-1.21883	1.1236e-15	4.81395e-13	up		Calmodulin-binding family protein isoform 1
Ghicr24_A07G032200	12.7857	12.7857	3.45937	3.29693	-1.95096	3.01782e-44	1.02158e-40	up		Uncharacterized protein isoform 1
Ghicr24_A07G034000	13.769	13.769	5.93292	6.31492	-1.01018	5.34203e-09	9.17281e-07	up		Putative uncharacterized protein
Ghicr24_A07G048400	140.552	140.552	59.0556	54.3563	-1.20596	6.69954e-19	3.93601e-16	up	ERF	AP2/ERF domain-containing transcription factor, putative isoform 2
Ghicr24_A07G082600	22.8114	22.8114	6.84101	6.77524	-1.72341	1.49735e-30	2.26476e-27	up		Calmodulin like 23, putative
Ghicr24_A07G088800	5.97091	5.97091	1.08971	1.4021	-2.12745	4.33987e-15	1.74301e-12	up		BnaCnng71320D protein
Ghicr24_A07G103700	32.406	32.406	13.5005	12.8736	-1.24813	1.91641e-21	1.3761e-18	up		Exocyst subunit exo70 family protein H7, putative
Ghicr24_A07G108100	42.6367	42.6367	9.9608	8.69999	-2.08048	2.99515e-46	1.0646e-42	up		Zinc finger family protein, putative
Ghicr24_A07G109600	0.144507	0.144507	2.98952	2.47841	3.57154	4.24742e-27	4.71782e-24	down		Uncharacterized protein
Ghicr24_A07G116100	23.1693	23.1693	8.9501	9.88083	-1.26508	1.20557e-15	5.13184e-13	up		Uncharacterized protein
Ghicr24_A07G118400	1.95302	1.95302	0.677388	0.639019	-1.41902	4.21112e-06	0.000373733	up		Zinc finger A20 and AN1 domain-containing stress-associated protein 3, putative
Ghicr24_A07G150700	6.37869	6.37869	2.33938	2.4404	-1.41617	6.3671e-17	3.16521e-14	up	WRKY	WRKY transcription factor 56
Ghicr24_A07G213700	1.96508	1.96508	1.0058	0.888352	-1.00111	3.92884e-07	4.49025e-05	up		Putative uncharacterized protein
Ghicr24_A08G006700	26.8781	26.8781	14.2195	14.3763	-1.12375	3.04694e-12	8.20457e-10	up		Polynucleotidyl transferase, ribonuclease H-like superfamily protein
Ghicr24_A08G037900	67.2961	67.2961	27.541	36.3476	-1.00435	1.01384e-10	2.26641e-08	up		Allene oxide cyclase
Ghicr24_A08G067600	11.617	11.617	2.75359	4.31987	-1.86658	1.32784e-18	7.5515e-16	up		Auxin-responsive protein
Ghicr24_A08G069300	4.59327	4.59327	1.93182	1.94176	-1.26839	6.04946e-14	2.08759e-11	up	C2H2	Indeterminate(ID)-domain 12
Ghicr24_A08G092800	106.156	106.156	45.8625	44.5947	-1.0715	5.05879e-14	1.77152e-11	up		Tetraspanin8
Ghicr24_A08G114500	2.97531	2.97531	0.908641	0.957004	-1.40928	3.06608e-07	3.579e-05	up	WRKY	WRKY transcription factor 64
Ghicr24_A08G120100	42.3001	42.3001	16.7733	14.8008	-1.2613	4.64481e-17	2.3585e-14	up		Uncharacterized protein
Ghicr24_A08G130000	0	0	2.67271	2.83649	11.7997	5.87316e-55	2.98222e-51	down		Uncharacterized protein
Ghicr24_A08G173300	14.0577	14.0577	5.5846	6.26169	-1.08398	2.12354e-09	3.87072e-07	up		Uncharacterized protein
Ghicr24_A08G173600	127.348	127.348	50.6335	49.5863	-1.19815	9.22732e-18	4.96933e-15	up	bHLH	BHLH domain protein
Ghicr24_A08G184900	6.39427	6.39427	2.29088	3.10535	-1.29345	3.42809e-11	8.17773e-09	up	ERF	Ethylene response factor 5, putative
Ghicr24_A08G200500	12.3178	12.3178	4.54119	4.63283	-1.27075	7.9813e-16	3.52407e-13	up		AMP-dependent synthetase and ligase family protein isoform 1
Ghicr24_A08G220800	32.903	32.903	15.9275	12.9369	-1.10417	5.152e-14	1.79532e-11	up		Heavy metal transport/detoxification superfamily protein, putative
Ghicr24_A08G267700	28.9713	28.9713	13.5181	12.3715	-1.05847	6.5301e-11	1.51703e-08	up		Arabinogalactan protein 22, putative
Ghicr24_A08G272900	25.0474	25.0474	6.91594	5.98079	-1.92194	5.88492e-43	1.90158e-39	up		Uncharacterized protein
Ghicr24_A08G274500	1.83475	1.83475	0.197394	0.394972	-2.69302	1.49747e-06	0.000149512	up	ERF	Integrase-type DNA-binding superfamily protein, putative
Ghicr24_A09G026700	2.98452	2.98452	0.832593	1.0131	-1.76388	1.56425e-08	2.48769e-06	up		Uncharacterized protein
Ghicr24_A09G090400	6.65816	6.65816	2.52453	3.11842	-1.05898	8.56859e-07	9.11863e-05	up	ERF	Erf domain protein 9, putative
Ghicr24_A09G114100	3.24026	3.24026	0.484526	0.82616	-2.23281	2.69543e-14	9.72653e-12	up		Cytochrome P450 94A1
Ghicr24_A09G117200	17.9621	17.9621	7.74462	7.55602	-1.26373	6.93912e-19	4.04335e-16	up		Polynucleotidyl transferase, ribonuclease H-like superfamily protein
Ghicr24_A09G154800	1.03369	1.03369	0.070323	0.079112	-3.58496	5.17718e-13	1.58636e-10	up		Plant U-box 23
Ghicr24_A09G207900	48.8756	48.8756	26.8864	25.4797	-1.03524	1.98686e-13	6.33373e-11	up	NAC	NAC domain protein NAC31
Ghicr24_A09G212700	4.50446	4.50446	1.7315	1.25854	-1.38477	3.22048e-09	5.70916e-07	up	ERF	Cytokinin response factor 2, putative
Ghicr24_A09G218900	8.15121	8.15121	2.08062	1.62912	-1.782	6.71304e-11	1.5494e-08	up	ERF	AP2/ERF domain-containing transcription factor, putative
Ghicr24_A09G245900	3.34333	3.34333	1.49073	1.24302	-1.41414	9.06963e-16	3.93135e-13	up		Calcium-transporting ATPase
Ghicr24_A09G246900	2.24853	2.24853	0.515543	0.609235	-1.91674	3.20358e-08	4.75067e-06	up		Calcium-transporting ATPase
Ghicr24_A09G249400	0.172157	0.172157	24.551	37.0859	7.78996	2.09031e-168	3.7149e-164	down		Uncharacterized protein
Ghicr24_A09G261200	117.192	117.192	50.7328	51.0547	-1.14505	4.32514e-19	2.58374e-16	up		Toxicos en levadura 2, putative
Ghicr24_A10G057300	23.1812	23.1812	9.34666	11.4418	-1.14428	8.6182e-16	3.78179e-13	up		Lipoxygenase
Ghicr24_A10G084800	1.32421	1.32421	8.96188	9.28988	2.92837	1.01415e-66	1.02991e-62	down		Glycine-rich protein, putative isoform 2
Ghicr24_A10G096300	3.10296	3.10296	1.09052	1.18517	-1.46073	1.97411e-09	3.61689e-07	up		Mitogen-activated protein kinase kinase kinase 19, putative
Ghicr24_A10G161200	0.112622	0.112622	2.39556	2.16209	3.45943	2.25497e-16	1.0616e-13	down		ACT domain-containing small subunit of acetolactate synthase protein
Ghicr24_A10G191100	7.32697	7.32697	2.32015	2.29679	-1.42914	2.88503e-09	5.14013e-07	up		Ca2+-binding protein 1
Ghicr24_A10G211400	1.89171	1.89171	3.45378	4.48327	1.45087	2.83748e-06	0.00026543	down		O-methyltransferase, putative
Ghicr24_A10G251600	2.36456	2.36456	8.25708	11.4204	1.88082	3.60783e-23	3.12772e-20	down		Terpene synthase
Ghicr24_A10G254100	43.6026	43.6026	17.5337	21.1779	-1.04895	1.38609e-12	3.91167e-10	up		Sugar beet HS1 PRO-1 2
Ghicr24_A11G035000	0.937667	0.937667	5.40152	4.04513	3.04148	1.0227e-07	1.36658e-05	down		--
Ghicr24_A11G044300	13.7336	13.7336	7.41989	6.66711	-1.04473	4.89852e-14	1.73247e-11	up		Disease resistance protein family, putative isoform 2
Ghicr24_A11G058900	42.4768	42.4768	16.0394	18.777	-1.2762	6.21734e-20	3.91131e-17	up		Chaperone protein dnaJ 20, putative
Ghicr24_A11G082100	31.2731	31.2731	5.24806	5.84906	-2.33705	1.03987e-41	3.0461e-38	up	ERF	Ethylene-responsive element-binding protein 6
Ghicr24_A11G082200	2.34685	2.34685	0.412444	0.373808	-2.23217	1.42798e-06	0.000142975	up	ERF	Ethylene-responsive element binding factor 13, putative
Ghicr24_A11G097400	2.07694	2.07694	5.20739	5.12383	1.29717	6.39342e-12	1.65874e-09	down		ARID/BRIGHT DNA-binding domain,ELM2 domain protein, putative isoform 1
Ghicr24_A11G136800	45.7247	45.7247	18.9194	17.631	-1.25564	4.4537e-21	3.10396e-18	up		Alpha/beta-Hydrolases superfamily protein
Ghicr24_A11G161300	0.138447	0.138447	1.7736	2.07304	4.70966	1.28848e-08	2.07229e-06	down
Ghicr24_A11G175200	0.376634	0.376634	1.30041	1.41003	1.81368	1.9206e-08	2.96807e-06	down		Cytochrome P450, family 735, subfamily A, polypeptide 1
Ghicr24_A11G194500	1.26177	1.26177	0.391945	0.439629	-2.06884	5.03525e-08	7.23123e-06	up		P-loop containing nucleoside triphosphate hydrolases superfamily protein isoform 1
Ghicr24_A11G228800	5.4314	5.4314	0.43191	1.26286	-2.83458	5.61316e-13	1.71257e-10	up	bHLH	Basic helix-loop-helix DNA-binding superfamily protein, putative
Ghicr24_A11G297100	2.8546	2.8546	1.34298	1.23011	-1.12736	4.94489e-07	5.55327e-05	up		RING/U-box superfamily protein, putative isoform 1
Ghicr24_A11G339100	4.91562	4.91562	1.95479	1.39462	-1.31294	6.22065e-06	0.000513008	up		Soybean gene regulated by cold-2, putative
Ghicr24_A12G000300	0.190741	0.190741	10.9995	9.40603	5.90165	4.63925e-198	3.29795e-193	down		Peroxisomal targeting sequence 1 receptor
Ghicr24_A12G001800	0.506012	0.506012	2.31752	1.78365	2.01381	2.25199e-18	1.26054e-15	down		Chloride channel protein
Ghicr24_A12G006800	3.25967	3.25967	1.62117	1.19104	-1.28473	1.2371e-10	2.73967e-08	up		Receptor-like kinase in in flowers 3
Ghicr24_A12G012800	7.50404	7.50404	3.39505	3.32539	-1.07415	9.03008e-13	2.6859e-10	up		3-hydroxy-3-methylglutaryl coenzyme A reductase
Ghicr24_A12G024800	3.03017	3.03017	0.432106	0.277848	-2.90135	2.25432e-16	1.0616e-13	up	ERF	Ethylene-responsive transcription factor 10
Ghicr24_A12G037100	2.69608	2.69608	0.947876	0.885493	-1.52341	9.50897e-13	2.80487e-10	up		SKU5 similar 5
Ghicr24_A12G055300	3.39746	3.39746	1.52681	1.33416	-1.44721	1.06486e-13	3.55395e-11	up		Malectin/receptor-like protein kinase family protein, putative
Ghicr24_A12G109400	1.65398	1.65398	0.258663	0.227228	-2.7849	2.24589e-09	4.07285e-07	up	ERF	Ethylene-responsive element binding factor 13, putative
Ghicr24_A12G118000	11.197	11.197	2.76398	3.17381	-1.95044	3.70907e-23	3.17675e-20	up		BON association protein 2, putative
Ghicr24_A12G121700	95.9234	95.9234	35.6708	33.5949	-1.41916	7.10457e-27	7.77e-24	up		Zinc finger protein, putative
Ghicr24_A12G129900	3.56319	3.56319	1.6063	1.82805	-1.15885	5.10646e-10	1.01969e-07	up		3-ketoacyl-CoA synthase
Ghicr24_A12G151700	4.52797	4.52797	1.66199	1.8193	-1.57386	1.63363e-10	3.54059e-08	up		Uncharacterized protein
Ghicr24_A12G170200	2.48243	2.48243	5.19171	5.65293	1.06284	1.57289e-07	2.0183e-05	down		Caleosin-related family protein
Ghicr24_A12G183300	2.87404	2.87404	5.02428	6.77955	1.27585	1.05242e-07	1.40101e-05	down	MYB	MYB25-like protein
Ghicr24_A12G186900	1.86797	1.86797	0.568975	0.816072	-1.44548	1.10386e-05	0.000844686	up		--
Ghicr24_A12G216300	7.52692	7.52692	3.26599	3.28258	-1.06632	4.57513e-10	9.18748e-08	up		Uncharacterized protein
Ghicr24_A12G224600	15.5745	15.5745	7.60777	7.77121	-1.00361	9.12395e-15	3.52502e-12	up		Leucine-rich repeat family protein, putative
Ghicr24_A12G226000	4.1794	4.1794	2.20142	1.7269	-1.2005	1.39313e-11	3.48714e-09	up		Nbs-lrr resistance protein, putative
Ghicr24_A12G233000	4.69487	4.69487	1.91225	2.25814	-1.04115	1.46474e-07	1.90357e-05	up		Haloacid dehalogenase-like hydrolase (HAD) superfamily protein
Ghicr24_A12G235500	2.04072	2.04072	0.560913	0.572095	-1.61511	3.49644e-08	5.1038e-06	up		Alpha/beta-Hydrolases superfamily protein
Ghicr24_A12G235900	9.43376	9.43376	3.3405	3.31794	-1.48203	1.16642e-18	6.68697e-16	up	ERF	Ethylene-responsive transcription factor 11
Ghicr24_A12G236000	22.2715	22.2715	9.71752	10.607	-1.05845	2.10563e-14	7.75569e-12	up	ERF	Ethylene-responsive transcription factor 11
Ghicr24_A12G245100	13.3906	13.3906	4.25969	4.01616	-1.73464	3.68936e-28	4.60122e-25	up		Gibberellin 3-hydroxylase 1
Ghicr24_A12G246300	1.36337	1.36337	0.389944	0.184571	-2.45664	2.6498e-06	0.000249826	up	ERF	AP2/ERF domain-containing transcription factor, putative
Ghicr24_A12G253200	28.0937	28.0937	11.5384	10.7235	-1.34182	3.05941e-24	2.87989e-21	up		1-aminocyclopropane-1-carboxylate synthase
Ghicr24_A12G261800	1.74944	1.74944	0.526863	0.445288	-1.60204	1.61633e-06	0.00016003	up	bHLH	Basic helix-loop-helix DNA-binding family protein, putative
Ghicr24_A12G276800	7.53448	7.53448	3.32421	2.9129	-1.09403	2.09385e-06	0.000202239	up		Uncharacterized protein
Ghicr24_A13G014300	2.21537	2.21537	0.415676	0.601671	-1.76038	2.30532e-06	0.000220863	up		Uncharacterized protein
Ghicr24_A13G015500	37.1339	37.1339	17.6781	16.7169	-1.1009	7.4805e-18	4.09057e-15	up	C3H	Zinc finger family protein
Ghicr24_A13G019900	8.6998	8.6998	4.43739	4.18924	-1.04231	3.23883e-10	6.64891e-08	up		RING-H2 finger C2A, putative
Ghicr24_A13G041000	34.9223	34.9223	12.6954	11.719	-1.36413	2.00392e-20	1.30692e-17	up	ERF	Redox responsive transcription factor 1, putative
Ghicr24_A13G047300	6.41114	6.41114	2.33101	2.4829	-1.20358	7.67334e-07	8.22748e-05	up	C2H2	Zinc-finger DNA binding protein, putative
Ghicr24_A13G103100	2.24995	2.24995	566.611	256.54	5.39569	1.18569e-13	3.92039e-11	down		NADH-ubiquinone oxidoreductase chain 1
Ghicr24_A13G106700	2.86741	2.86741	1.15595	1.06406	-1.21474	2.15327e-06	0.000207134	up		Polyprotein
Ghicr24_A13G119800	16.1037	16.1037	27.2152	60.0516	1.29366	4.66419e-07	5.27135e-05	down		RING/U-box superfamily protein, putative
Ghicr24_A13G165900	39.1253	39.1253	16.5428	15.3695	-1.0596	2.49289e-10	5.24303e-08	up		Uncharacterized protein
Ghicr24_A13G170100	7.52738	7.52738	2.53897	2.33991	-1.45333	3.24551e-10	6.64891e-08	up	ERF	AP2/EREBP transcription factor ERF-1
Ghicr24_A13G227100	17.7391	17.7391	4.10857	7.16447	-1.53051	8.19148e-10	1.58669e-07	up		Uncharacterized protein
Ghicr24_A13G228900	5.08609	5.08609	1.401	2.28095	-1.39	1.42435e-09	2.69294e-07	up		Putative uncharacterized protein
Ghicr24_A13G229200	40.945	40.945	15.0978	14.2248	-1.1903	2.30467e-10	4.87603e-08	up		Uncharacterized protein
Ghicr24_A13G264600	1.63272	1.63272	0.367783	0.332513	-2.17313	1.41849e-10	3.1027e-08	up		Phosphatase 2C family protein isoform 1
Ghicr24_Contig00041G000100	7.58647	7.58647	0.899827	0.781715	-3.0163	2.41896e-28	3.0707e-25	up		Uncharacterized protein
Ghicr24_Contig00572_ERROPOS2468481+G001000	1.14952	1.14952	0.012915	0	-6.42626	6.65726e-07	7.24734e-05	up		Receptor like protein 6, putative
Ghicr24_Contig00572_ERROPOS2468481+G001100	1.10596	1.10596	0.035721	0	-5.03562	9.44519e-07	9.93254e-05	up		Receptor like protein 6, putative
Ghicr24_Contig00572_ERROPOS2468481+G001300	1.78381	1.78381	0.043301	0.033833	-4.73997	1.25462e-10	2.76983e-08	up		Receptor like protein 6, putative
Ghicr24_Contig00707G002300	30.9946	30.9946	10.4425	9.18232	-1.50607	7.54842e-21	5.01497e-18	up		Uncharacterized protein
Ghicr24_Contig00961G000300	0.724785	0.724785	2.16812	2.26176	1.97138	2.45527e-08	3.72153e-06	down		LRR receptor-like kinase family protein
Ghicr24_Contig01031G000400	5.28955	5.28955	0.583452	0.410822	-2.96153	9.2137e-06	0.000718972	up		Putative uncharacterized protein
Ghicr24_Contig01046G000100	0	0	5.94991	4.57325	9.36878	8.95739e-195	3.18381e-190	down		Putative uncharacterized protein
Ghicr24_Contig01167G001900	8.38611	8.38611	1.57286	1.75449	-2.26636	3.54049e-39	8.11891e-36	up		Zinc finger family protein, putative
Ghicr24_Contig01191G000700	9.62471	9.62471	3.72681	3.63243	-1.41862	2.68359e-22	2.09638e-19	up		Concanavalin A-like lectin protein kinase family protein
Ghicr24_Contig01283G000100	3.69623	3.69623	0.827094	0.581542	-2.53544	9.3144e-28	1.08548e-24	up		Uncharacterized protein
Ghicr24_Contig01324G000100	0	0	2.44807	1.57198	12.2378	5.70391e-57	4.05479e-53	down		Putative uncharacterized protein
Ghicr24_Contig01324G000200	0	0	3.76627	3.21217	9.69407	2.52959e-142	3.59647e-138	down		Putative uncharacterized protein
Ghicr24_Contig01333G000100	1.54053	1.54053	0	0	-9.31061	1.91693e-08	2.96807e-06	up		Putative uncharacterized protein
Ghicr24_Contig01440G000100	0.042448	0.042448	1.36328	1.83772	4.51096	3.6605e-20	2.3443e-17	down	C2H2	Indeterminate(ID)-domain 12
Ghicr24_Contig01776G001700	1.99549	1.99549	0.669457	0.628142	-1.56843	7.30017e-06	0.000589721	up		AT-hook DNA-binding family protein
Ghicr24_Contig01776G002200	12.7656	12.7656	6.02786	5.79787	-1.10041	2.39217e-16	1.11878e-13	up	bHLH	Basic helix-loop-helix DNA-binding family protein
Ghicr24_Contig01926G000800	20.6242	20.6242	6.87102	7.12751	-1.57935	1.49253e-32	2.72054e-29	up		1-aminocyclopropane-1-carboxylate synthase
Ghicr24_Contig02141G000400	3.406	3.406	0.545242	0.725771	-2.13171	2.14624e-06	0.000206737	up		--
Ghicr24_Contig02270G000500	31.9261	31.9261	10.5064	10.6373	-1.20457	1.69241e-07	2.14456e-05	up		Cyclin-dependent kinases regulatory subunit
Ghicr24_Contig02905G002600	5.28095	5.28095	0.589193	0.446264	-2.90689	1.26827e-05	0.000939156	up		Putative uncharacterized protein
Ghicr24_Contig02906G000900	5.49472	5.49472	0.597184	0.410822	-2.94486	9.4071e-06	0.000733259	up		Putative uncharacterized protein
Ghicr24_D01G009300	2.11544	2.11544	0.270078	0.467966	-2.50941	3.24014e-12	8.69188e-10	up		Bacterial-induced peroxidase
Ghicr24_D01G033100	3.01513	3.01513	1.08509	1.10853	-1.26502	9.74204e-08	1.31412e-05	up		Nine-cis-epoxycarotenoid dioxygenase 3
Ghicr24_D01G055600	83.4455	83.4455	39.2157	36.6338	-1.10162	3.05327e-17	1.58431e-14	up	ERF	AP2/EREBP transcription factor ERF-1
Ghicr24_D01G070400	6.37338	6.37338	2.94449	2.8914	-1.09697	8.19682e-14	2.77474e-11	up	GRAS	GRAS family transcription factor isoform 1
Ghicr24_D01G111300	44.0797	44.0797	23.4637	23.4153	-1.03177	1.75444e-13	5.72108e-11	up		JHL20J20.12 protein, putative
Ghicr24_D01G116700	1.38361	1.38361	5.30851	6.11633	2.12383	1.05339e-13	3.53225e-11	down	bZIP	Basic leucine-zipper 44
Ghicr24_D01G123900	67.6266	67.6266	15.8518	17.2053	-1.84161	8.17326e-32	1.45255e-28	up	C2H2	Salt tolerance zinc finger, putative
Ghicr24_D01G154600	2.36844	2.36844	0.634878	0.804571	-1.52335	1.68597e-08	2.65748e-06	up		UDP-glucosyl transferase 74B1
Ghicr24_D01G207400	15.1375	15.1375	25.9991	32.0951	1.30781	2.25713e-09	4.08283e-07	down		Alcohol dehydrogenase A
Ghicr24_D01G212700	0.62472	0.62472	1.69772	1.47707	1.68684	1.21878e-05	0.000912937	down		Uncharacterized protein
Ghicr24_D01G241800	1.46697	1.46697	0.508042	0.404265	-1.54092	8.37102e-11	1.89516e-08	up		GbVe
Ghicr24_D02G012200	0.064099	0.064099	1.40378	1.05272	4.61655	1.69794e-30	2.51466e-27	down		Uncharacterized protein
Ghicr24_D02G012300	0.026571	0.026571	1.94444	1.3866	5.97346	4.77995e-40	1.21356e-36	down		Uncharacterized protein
Ghicr24_D02G012400	0.432762	0.432762	1.44508	1.47287	1.75015	2.95625e-14	1.06138e-11	down		Uncharacterized protein
Ghicr24_D02G012700	0.455603	0.455603	2.97671	2.08604	2.43531	8.68947e-32	1.47076e-28	down		Uncharacterized protein
Ghicr24_D02G012800	0.289115	0.289115	1.27711	1.22093	2.01996	3.69427e-20	2.34481e-17	down		Uncharacterized protein
Ghicr24_D02G023600	8.01011	8.01011	2.28349	3.59648	-1.2745	9.05503e-09	1.49699e-06	up		Selenium-binding protein 2 isoform 1
Ghicr24_D02G076200	5.31072	5.31072	2.54134	2.38508	-1.06249	3.5345e-09	6.20396e-07	up		Plant U-box 29, putative
Ghicr24_D02G076300	2.89615	2.89615	0.655636	0.63071	-1.7648	1.8956e-07	2.37662e-05	up		Plant U-box 29, putative
Ghicr24_D02G090600	54.2259	54.2259	22.8847	23.4456	-1.06572	1.83961e-13	5.97142e-11	up		Phosphate-responsive 1 family protein
Ghicr24_D02G109100	13.6064	13.6064	7.56604	5.86054	-1.00231	6.31221e-09	1.06839e-06	up		Xyloglucan endotransglucosylase/hydrolase
Ghicr24_D02G148200	2.56525	2.56525	5.2875	5.1369	1.20964	2.66462e-09	4.77135e-07	down		Uncharacterized protein
Ghicr24_D02G155900	0.782704	0.782704	2.72582	2.81523	1.7848	1.45593e-29	1.95282e-26	down		Putative gag-pol polyprotein, identical
Ghicr24_D02G170000	5.4352	5.4352	2.6623	3.15893	-1.09429	2.40364e-06	0.000229356	up		Uncharacterized protein
Ghicr24_D02G178400	25.1302	25.1302	10.8292	11.3325	-1.07717	8.66035e-15	3.38268e-12	up		Uncharacterized protein
Ghicr24_D02G186000	5.80696	5.80696	3.00815	2.97476	-1.00557	2.75594e-12	7.47764e-10	up		Actin cross-linking protein, putative
Ghicr24_D02G190200	3.30696	3.30696	1.25951	1.29822	-1.46375	1.23079e-08	1.98851e-06	up		Kinase-like protein
Ghicr24_D02G192700	69.8475	69.8475	27.3025	37.3874	-1.04894	7.95396e-11	1.80995e-08	up		Jasmonate-zim-domain protein 10, putative
Ghicr24_D02G213100	0.948173	0.948173	2.63448	2.61701	1.20788	2.41818e-06	0.000230135	down		Uncharacterized protein
Ghicr24_D02G217400	0.147282	0.147282	2.72948	2.19491	3.18511	2.70056e-07	3.1943e-05	down		White-brown complex protein 11
Ghicr24_D02G219200	22.9921	22.9921	8.46964	7.6337	-1.50054	1.15806e-25	1.19311e-22	up		Dicarboxylate carrier 2
Ghicr24_D02G226600	2.91126	2.91126	0.374947	0.549233	-2.52675	2.5474e-15	1.04676e-12	up	C2H2	C2H2 zinc finger protein
Ghicr24_D02G228500	15.9975	15.9975	2.18672	3.1337	-2.40779	1.18219e-36	2.47175e-33	up		Auxin-responsive GH3 family protein
Ghicr24_D02G232200	2.63717	2.63717	0.647689	0.358864	-2.17425	1.51907e-06	0.000151455	up	ERF	Ethylene-responsive transcription factor 10
Ghicr24_D02G261700	2.21199	2.21199	3.78382	5.03785	1.00932	7.6578e-06	0.00061651	down		Uncharacterized protein isoform 1
Ghicr24_D03G001900	20.195	20.195	9.91833	11.5427	-1.11241	5.30688e-12	1.38697e-09	up		Kinase superfamily protein, 32
Ghicr24_D03G063600	0	0	1.37014	2.03908	6.55842	9.95848e-23	8.13711e-20	down		JHL06B08.3 protein, putative
Ghicr24_D03G121600	0.16537	0.16537	1.3407	1.4679	3.06148	5.35447e-24	4.81821e-21	down		ARF-GAP domain 1 isoform 1
Ghicr24_D03G134600	45.3216	45.3216	20.9906	18.5081	-1.09237	7.0714e-15	2.80833e-12	up		Zinc finger family protein, putative
Ghicr24_D03G135500	4.52599	4.52599	2.26048	2.22168	-1.10296	1.62907e-10	3.54059e-08	up	GRAS	GRAS family transcription factor, putative
Ghicr24_D03G139400	0	0	3.3176	2.53946	10.3219	1.79886e-21	1.30487e-18	down		Uncharacterized protein
Ghicr24_D03G142300	3.56086	3.56086	1.43867	1.0982	-1.59128	1.82328e-08	2.83941e-06	up	C2H2	C2H2 and C2HC zinc fingers superfamily protein, putative
Ghicr24_D03G146500	100.936	100.936	35.0662	33.5713	-1.26992	3.03912e-12	8.20457e-10	up		Late embryogenesis abundant (LEA) hydroxyproline-rich glycoprotein family, putative isoform 1
Ghicr24_D03G168700	9.67956	9.67956	4.51857	3.52551	-1.40242	6.21117e-18	3.42279e-15	up		Leucine-rich repeat containing protein, putative isoform 1
Ghicr24_D03G168800	7.91313	7.91313	4.05567	4.53918	-1.04101	4.49535e-13	1.39548e-10	up		LRR and NB-ARC domains-containing disease resistance protein, putative
Ghicr24_D03G180800	53.4979	53.4979	16.7139	17.685	-1.55126	2.03643e-30	2.89531e-27	up	ERF	Ethylene-responsive transcription factor
Ghicr24_D04G012600	46.1329	46.1329	19.9848	23.434	-1.01305	4.74615e-13	1.46693e-10	up		Uncharacterized protein
Ghicr24_D04G014200	1.85634	1.85634	4.00673	3.37218	1.04891	1.02633e-05	0.000792176	down		BTB/POZ domain-containing protein, putative isoform 2
Ghicr24_D04G048200	5.02259	5.02259	2.80125	2.89035	-1.04902	1.33193e-06	0.000136237	up		Calcium-binding EF-hand family protein, putative
Ghicr24_D04G053600	5.55013	5.55013	2.67707	1.88522	-1.41383	1.74925e-11	4.27323e-09	up		Galacturonosyltransferase-like 10
Ghicr24_D04G092500	94.169	94.169	52.387	45.3672	-1.00515	2.00867e-13	6.37465e-11	up		UDP-D-glucuronic acid 4-epimerase
Ghicr24_D04G106900	3.70482	3.70482	1.05949	0.95494	-1.81277	7.96993e-06	0.000636591	up		Uncharacterized protein
Ghicr24_D04G133600	0.094086	0.094086	1.21554	1.22265	3.98489	9.97274e-18	5.33039e-15	down		Uncharacterized protein
Ghicr24_D04G137100	2.00861	2.00861	0.729422	0.555063	-1.70302	1.44781e-09	2.73002e-07	up		Avr9/Cf-9 rapidly elicited protein 137, putative
Ghicr24_D04G146200	1.91215	1.91215	0.452884	0.372682	-2.07382	6.62638e-09	1.11625e-06	up		Response to aba and salt 1, putative
Ghicr24_D04G184500	12.9231	12.9231	4.61393	5.53472	-1.22253	3.58385e-16	1.65434e-13	up		Arginine decarboxylase
Ghicr24_D04G199300	0.074494	0.074494	1.79422	1.52293	5.17754	9.63361e-31	1.52185e-27	down		Potassium transporter
Ghicr24_D04G199700	6.69738	6.69738	3.05287	3.59985	-1.11752	2.35351e-07	2.84791e-05	up		Uncharacterized protein
Ghicr24_D05G002200	1.46892	1.46892	0.491418	0.210887	-2.03486	8.6078e-06	0.000681416	up	bHLH	Basic helix-loop-helix DNA-binding superfamily protein isoform 1
Ghicr24_D05G010800	10.7608	10.7608	4.72245	4.86571	-1.03138	4.05478e-10	8.21214e-08	up		Flavin-containing monooxygenase
Ghicr24_D05G011200	16.6775	16.6775	6.44007	5.41606	-1.46265	8.88458e-25	8.77204e-22	up		SPOC domain / Transcription elongation factor S-II protein, putative isoform 1
Ghicr24_D05G058800	37.7741	37.7741	12.8847	11.4668	-1.63739	2.51647e-33	4.70766e-30	up	WRKY	WRKY transcription factor 24
Ghicr24_D05G061300	1.03823	1.03823	2.09733	2.62015	1.47925	5.11887e-08	7.3365e-06	down		Eukaryotic aspartyl protease family protein, putative isoform 4
Ghicr24_D05G063700	2.53074	2.53074	1.19049	1.06722	-1.20224	7.35346e-10	1.42826e-07	up		Galactose oxidase/kelch repeat superfamily protein, putative
Ghicr24_D05G082600	8.45481	8.45481	19.4011	19.1752	1.02071	2.86757e-10	5.94314e-08	down		Stress responsive A/B Barrel Domain
Ghicr24_D05G086000	2.65375	2.65375	0.998402	1.47062	-1.09722	2.0004e-06	0.000194396	up		Phosphoinositide phospholipase C
Ghicr24_D05G098800	9.8494	9.8494	4.51066	3.85756	-1.17515	1.37497e-12	3.90975e-10	up		Late embryogenesis abundant (LEA) hydroxyproline-rich glycoprotein family, putative isoform 1
Ghicr24_D05G105000	2.12592	2.12592	0.311219	0.229985	-2.90994	4.70171e-25	4.70753e-22	up		Mitogen-activated protein kinase kinase kinase 13, putative
Ghicr24_D05G133200	3.07108	3.07108	0.640818	0.655657	-2.22239	1.17575e-17	6.23747e-15	up		Inorganic pyrophosphatase 2
Ghicr24_D05G147000	9.51555	9.51555	2.00532	2.31997	-2.03155	1.80633e-18	1.01911e-15	up		Jasmonate-zim-domain protein 8, putative
Ghicr24_D05G153800	48.0813	48.0813	21.4924	23.7237	-1.06784	7.70294e-16	3.42242e-13	up		Uncharacterized protein
Ghicr24_D05G199700	4.44102	4.44102	2.19701	1.87229	-1.08764	9.58438e-07	0.000100492	up		Heat stress transcription factor A-2c, putative
Ghicr24_D05G247700	7.31307	7.31307	18.9974	18.9089	1.34665	1.65502e-24	1.5899e-21	down		Regulator of Vps4 activity in the MVB pathway protein
Ghicr24_D05G265700	2.19276	2.19276	0.489169	0.593963	-1.92486	1.67724e-09	3.13768e-07	up		Folic acid and derivative biosynthetic process
Ghicr24_D05G278900	2.14478	2.14478	0.310851	0.489885	-2.35279	4.17026e-09	7.23062e-07	up		Uncharacterized protein
Ghicr24_D05G279300	2.34348	2.34348	0.765532	1.13941	-1.44222	1.92349e-07	2.40734e-05	up		Kinase
Ghicr24_D05G317200	23.3337	23.3337	11.9563	11.0375	-1.10038	1.74333e-15	7.33314e-13	up		Xyloglucan endotransglucosylase/hydrolase
Ghicr24_D05G323100	0	0	2.70641	2.74945	10.2586	1.74962e-21	1.28224e-18	down		Uncharacterized protein
Ghicr24_D05G325200	19.235	19.235	5.30332	4.48562	-1.76842	1.79886e-25	1.82682e-22	up		Matrixin family protein, putative
Ghicr24_D05G340600	1.04489	1.04489	3.17351	2.91237	1.54564	3.07889e-24	2.87989e-21	down		Cc-nbs-lrr resistance protein, putative
Ghicr24_D05G347000	3.04917	3.04917	8.34177	7.91448	1.32944	7.28608e-22	5.51014e-19	down		Cc-nbs-lrr resistance protein, putative
Ghicr24_D05G347200	0.151639	0.151639	7.59474	6.42149	5.37687	5.69201e-174	1.34878e-169	down		Cc-nbs-lrr resistance protein, putative
Ghicr24_D05G347300	0.426869	0.426869	3.80306	3.25891	3.34266	3.98525e-56	2.36086e-52	down		Cc-nbs-lrr resistance protein, putative
Ghicr24_D05G347600	0.14861	0.14861	2.6667	2.13074	3.40576	1.10164e-25	1.15167e-22	down		Putative disease resistance gene NBS-LRR family protein
Ghicr24_D05G348000	2.6354	2.6354	6.81804	6.22318	1.27246	5.12427e-21	3.53664e-18	down		Cc-nbs-lrr resistance protein, putative
Ghicr24_D05G349300	96.2424	96.2424	42.3337	41.6268	-1.01889	4.38406e-12	1.16289e-09	up	ERF	AP2/EREBP transcription factor ERF-1
Ghicr24_D05G367000	5.10797	5.10797	1.76763	2.14606	-1.3333	8.49734e-15	3.33734e-12	up	GRAS	GRAS family transcription factor isoform 4
Ghicr24_D05G374100	5.52927	5.52927	1.94429	2.23514	-1.27051	4.17829e-08	6.06176e-06	up		Geranyl-diphosphate synthase, putative
Ghicr24_D06G009900	9.61599	9.61599	6.12751	5.38479	-1.10085	4.56936e-08	6.60217e-06	up		Sugar transporter, putative isoform 2
Ghicr24_D06G030000	0	0	5.84073	5.17288	6.11455	5.13421e-13	1.58e-10	down		Serine esterase family protein, putative isoform 2
Ghicr24_D06G030100	0.145022	0.145022	6.42754	4.92111	5.08746	1.19654e-31	1.97812e-28	down		Kinase superfamily protein
Ghicr24_D06G030200	0	0	2.86393	2.85835	11.8178	6.52224e-56	3.56656e-52	down		--
Ghicr24_D06G030300	0	0	2.43493	1.8061	11.7185	1.84493e-47	6.90277e-44	down		Putative polyprotein
Ghicr24_D06G030400	0	0	2.41067	2.01507	10.8765	3.73087e-30	5.2004e-27	down		--
Ghicr24_D06G030500	0	0	2.5768	1.95255	11.4305	1.21228e-40	3.1918e-37	down		--
Ghicr24_D06G052600	6.80288	6.80288	1.78158	1.41678	-1.76775	7.86561e-07	8.42094e-05	up		Uncharacterized protein
Ghicr24_D06G063900	0	0	2.78815	1.75046	9.5216	7.14294e-13	2.1516e-10	down		--
Ghicr24_D06G081200	130.581	130.581	51.6439	46.8933	-1.47471	1.19078e-27	1.36533e-24	up		Uncharacterized protein
Ghicr24_D06G087300	106.098	106.098	33.5184	30.6511	-1.57369	2.65492e-27	2.99576e-24	up	ERF	AP2/ERF domain-containing transcription factor
Ghicr24_D06G090100	12.1764	12.1764	2.28216	2.46507	-2.29587	2.35767e-35	4.65562e-32	up		Integrase-type DNA-binding superfamily protein, putative
Ghicr24_D06G139200	1.65467	1.65467	0.370501	0.418714	-2.12567	4.82117e-17	2.43069e-14	up		Serine/threonine-protein kinase
Ghicr24_D06G149200	28.166	28.166	12.5261	10.0351	-1.14921	2.18284e-12	6.0145e-10	up	ERF	Erf domain protein 9, putative
Ghicr24_D06G162600	2.50026	2.50026	0.969274	0.793039	-1.85752	2.822e-06	0.000265007	up		Uncharacterized protein
Ghicr24_D06G165700	0.225369	0.225369	1.32923	0.809344	2.08696	6.1109e-10	1.2067e-07	down		Putative uncharacterized protein
Ghicr24_D06G209500	50.9105	50.9105	17.848	23.3495	-1.22797	2.45891e-15	1.01627e-12	up		Alpha/beta-Hydrolases superfamily protein
Ghicr24_D06G236100	1.39673	1.39673	0.298864	0.379483	-1.83134	2.61046e-10	5.442e-08	up		Lipoxygenase
Ghicr24_D06G241900	56.2217	56.2217	27.1077	25.6933	-1.06662	6.51272e-17	3.21511e-14	up	GRAS	SCL domain class transcription factor
Ghicr24_D07G017000	39.5397	39.5397	10.2888	9.6087	-2.02847	6.49848e-48	2.56647e-44	up	ERF	AP2/ERF domain-containing transcription factor
Ghicr24_D07G019300	3.10368	3.10368	0.157041	0.18829	-4.05311	1.47267e-20	9.69341e-18	up	ERF	Integrase-type DNA-binding superfamily protein, putative
Ghicr24_D07G026300	0.02799	0.02799	2.08286	1.16769	6.18526	3.72487e-39	8.2748e-36	down
Ghicr24_D07G032300	7.2798	7.2798	1.62088	1.77809	-2.05706	7.16876e-37	1.54428e-33	up		Uncharacterized protein isoform 1
Ghicr24_D07G047900	156.384	156.384	63.7292	61.0194	-1.25189	8.72148e-22	6.52624e-19	up	ERF	AP2/ERF domain-containing transcription factor, putative isoform 2
Ghicr24_D07G082200	28.5663	28.5663	12.0497	12.3891	-1.173	1.25782e-11	3.15956e-09	up		Calmodulin like 23, putative
Ghicr24_D07G087500	4.39646	4.39646	1.27769	1.3665	-1.75517	2.88184e-10	5.95535e-08	up		BnaCnng71320D protein
Ghicr24_D07G124600	1.03857	1.03857	0.276612	0.240316	-2.01475	5.20997e-07	5.82337e-05	up		AT-hook DNA-binding family protein
Ghicr24_D07G133000	2.20133	2.20133	4.61951	5.38577	1.57895	3.83898e-09	6.72181e-07	down		Thioredoxin family protein
Ghicr24_D07G135800	1.23519	1.23519	3.2161	3.06398	1.46099	1.7253e-11	4.22925e-09	down		Putative uncharacterized protein
Ghicr24_D07G135900	1.52313	1.52313	3.24893	3.12223	1.3842	2.70757e-09	4.83608e-07	down		Polyprotein
Ghicr24_D07G170200	5.76866	5.76866	14.5763	14.3307	1.54248	4.09516e-17	2.09436e-14	down		Defective in induced resistance 1 protein
Ghicr24_D07G170400	2.33438	2.33438	3.73382	4.87478	1.09078	3.90793e-09	6.79235e-07	down		Actin binding Calponin (CH) domain-containing protein isoform 1
Ghicr24_D07G187700	4.18008	4.18008	0.015607	0	-8.60733	1.75462e-53	7.79578e-50	up		Putative non-LTR retroelement reverse transcriptase
Ghicr24_D07G187800	3.85169	3.85169	0	0.053233	-7.2503	2.26569e-39	5.36878e-36	up		Putative non-LTR retroelement reverse transcriptase
Ghicr24_D07G187900	4.84331	4.84331	0	0	-11.0735	1.82499e-34	3.50635e-31	up		RNA-directed DNA polymerase (Reverse transcriptase); Ribonuclease H
Ghicr24_D07G188000	2.82073	2.82073	0	0	-10.9549	5.26852e-28	6.34794e-25	up		Uncharacterized protein
Ghicr24_D07G189400	2.48876	2.48876	0	0	-10.2046	7.19603e-21	4.82596e-18	up		Uncharacterized protein
Ghicr24_D07G204700	7.84958	7.84958	2.85867	2.8283	-1.72369	4.42166e-23	3.74199e-20	up		Putative uncharacterized protein
Ghicr24_D07G224900	9.51387	9.51387	4.16193	4.18312	-1.16236	2.50579e-13	7.91695e-11	up		Auxin-responsive protein
Ghicr24_D07G226800	3.03804	3.03804	1.19462	1.14681	-1.36486	1.11679e-09	2.12842e-07	up		Cytochrome P450 94A1
Ghicr24_D07G230300	0	0	8.12338	6.79563	11.4512	7.12067e-43	2.20084e-39	down		Ribosomal protein S24/S35, mitochondrial
Ghicr24_D07G249800	6.70821	6.70821	0	0.063224	-7.07376	2.07397e-26	2.23386e-23	up		Uncharacterized protein
Ghicr24_D08G001300	7.84522	7.84522	3.43233	3.00271	-1.18871	2.34757e-09	4.21424e-07	up		Uncharacterized protein
Ghicr24_D08G009800	35.5425	35.5425	17.9768	13.6792	-1.18739	1.11654e-14	4.22195e-12	up		Polynucleotidyl transferase, ribonuclease H-like superfamily protein
Ghicr24_D08G066300	13.2048	13.2048	5.44357	4.98983	-1.52263	6.47149e-21	4.38138e-18	up		Auxin-responsive protein
Ghicr24_D08G096400	116.59	116.59	51.1341	47.1581	-1.09751	1.07774e-14	4.09703e-12	up		Tetraspanin8
Ghicr24_D08G120900	1.20742	1.20742	0.215683	0.252989	-2.48325	9.71192e-11	2.17792e-08	up	bHLH	Basic helix-loop-helix DNA-binding family protein, putative
Ghicr24_D08G126600	1.47192	1.47192	0.70728	0.615604	-1.09199	2.54701e-07	3.04818e-05	up	WRKY	WRKY transcription factor 64
Ghicr24_D08G177300	5.10053	5.10053	1.85515	2.54475	-1.282	2.05475e-07	2.54031e-05	up		Uncharacterized protein
Ghicr24_D08G177600	95.6202	95.6202	39.4579	41.2292	-1.11976	1.79103e-16	8.60274e-14	up	bHLH	BHLH domain protein
Ghicr24_D08G215900	11.492	11.492	1.73624	2.60453	-2.45073	5.64645e-41	1.54383e-37	up		Serine-threonine protein kinase, plant-type, putative
Ghicr24_D08G222200	1.3456	1.3456	0.509934	0.441107	-1.47508	5.21722e-06	0.00044417	up		Mitogen-activated protein kinase kinase kinase 13, putative
Ghicr24_D08G268000	22.9058	22.9058	8.15351	6.83469	-1.49055	5.35741e-16	2.42578e-13	up		Arabinogalactan protein 22, putative
Ghicr24_D08G268200	0.833247	0.833247	1.56582	1.86549	1.19243	6.27228e-07	6.85975e-05	down		Kinesin-like protein
Ghicr24_D08G271500	2.21217	2.21217	8.37224	9.06317	1.59004	4.60177e-11	1.08681e-08	down		Uncharacterized protein
Ghicr24_D08G273100	12.1985	12.1985	2.40281	2.60823	-2.29355	1.31618e-52	5.50381e-49	up		Uncharacterized protein
Ghicr24_D08G273900	21.4203	21.4203	7.40539	11.1143	-1.18211	4.50933e-11	1.06853e-08	up		Jasmonate-zim-domain protein 1, putative
Ghicr24_D08G274800	2.04013	2.04013	0.358973	0.338806	-2.19535	1.19954e-05	0.000902358	up	ERF	Integrase-type DNA-binding superfamily protein, putative
Ghicr24_D09G001900	1.42607	1.42607	0	0	-9.37721	1.64859e-12	4.61399e-10	up		Topoisomerase II-associated protein PAT1, putative
Ghicr24_D09G014700	12.5528	12.5528	4.13064	5.56078	-1.31092	3.6698e-14	1.30439e-11	up		Amino acid transporter isoform 3
Ghicr24_D09G056600	1.9417	1.9417	0.82516	1.00939	-1.22687	3.15914e-07	3.67556e-05	up		Calmodulin binding protein-like, putative
Ghicr24_D09G105300	1.48171	1.48171	0.185602	0.316119	-2.42903	1.03397e-11	2.63452e-09	up		Cytochrome P450 94A1
Ghicr24_D09G119900	4.47954	4.47954	1.64251	1.2918	-1.79249	9.80105e-15	3.76615e-12	up		F-box family protein, putative
Ghicr24_D09G142100	1.81504	1.81504	0.117235	0.18181	-3.61117	5.4765e-23	4.5269e-20	up		Plant U-box 23
Ghicr24_D09G143400	5.85749	5.85749	1.0953	1.51116	-1.98847	3.42622e-15	1.38388e-12	up		YLS9
Ghicr24_D09G195400	1.85349	1.85349	0.416549	0.537908	-1.93289	1.84424e-06	0.000180335	up		Uncharacterized protein
Ghicr24_D09G195600	53.9213	53.9213	30.5807	26.2959	-1.09437	7.55479e-13	2.26605e-10	up	NAC	NAC domain protein NAC31
Ghicr24_D09G199500	2.32123	2.32123	0.793508	0.910191	-1.25272	8.42422e-06	0.000668372	up	ERF	Cytokinin response factor 2, putative
Ghicr24_D09G205700	6.56517	6.56517	1.33685	1.33687	-2.00243	5.62962e-17	2.8183e-14	up	ERF	AP2/ERF domain-containing transcription factor, putative
Ghicr24_D09G234300	11.1776	11.1776	4.58122	4.98187	-1.3559	6.86146e-17	3.36391e-14	up		Calcium-transporting ATPase
Ghicr24_D09G250500	94.9684	94.9684	43.8964	36.8126	-1.15142	3.66833e-16	1.68241e-13	up		Toxicos en levadura 2, putative
Ghicr24_D10G050900	12.4461	12.4461	5.5599	6.95637	-1.00482	1.50023e-11	3.74204e-09	up		Alanine aminotransferase 2
Ghicr24_D10G055900	31.3618	31.3618	12.1131	15.5986	-1.16615	2.074e-15	8.62204e-13	up		Lipoxygenase
Ghicr24_D10G094100	1.2484	1.2484	2.67778	3.46443	1.22618	8.44888e-07	9.01427e-05	down		S-adenosyl-L-methionine-dependent methyltransferases superfamily protein
Ghicr24_D10G098200	4.12633	4.12633	1.26991	1.74237	-1.48622	6.42696e-10	1.2621e-07	up		Mitogen-activated protein kinase kinase kinase 19, putative
Ghicr24_D10G254200	10.5689	10.5689	4.46647	3.57205	-1.18601	7.62842e-08	1.05095e-05	up		N-acetyl-l-glutamate kinase
Ghicr24_D10G262000	3.64422	3.64422	6.89163	7.68557	1.38716	2.18134e-08	3.34777e-06	down		Uncharacterized protein isoform 1
Ghicr24_D10G270600	18.9372	18.9372	8.71412	9.22708	-1.02918	7.19348e-15	2.84095e-12	up		Sugar beet HS1 PRO-1 2
Ghicr24_D11G008300	2.78382	2.78382	1.10562	1.2396	-1.07867	6.89062e-07	7.45571e-05	up		Glycosyltransferase 18
Ghicr24_D11G016000	38.7266	38.7266	19.6562	19.6097	-1.08683	1.84773e-15	7.72657e-13	up	NAC	NAC domain protein NAC49
Ghicr24_D11G017100	10.0466	10.0466	3.12801	3.47809	-1.4772	3.26055e-22	2.51942e-19	up		Polyketide cyclase/dehydrase and lipid transport superfamily protein
Ghicr24_D11G027200	1.45687	1.45687	0.383727	0.481008	-1.67618	2.90779e-07	3.41104e-05	up		Alpha/beta-Hydrolases superfamily protein
Ghicr24_D11G056800	31.8216	31.8216	11.567	10.2318	-1.56525	1.1221e-29	1.53399e-26	up		Chaperone protein dnaJ 20, putative
Ghicr24_D11G065100	0.571152	0.571152	1.53208	1.66104	1.84435	1.33424e-05	0.000986974	down		Malectin/receptor protein kinase family protein
Ghicr24_D11G073800	6.7366	6.7366	3.24998	2.51976	-1.42315	7.74365e-09	1.29221e-06	up		Calcium-binding EF-hand family protein, putative
Ghicr24_D11G080000	18.9659	18.9659	2.88146	3.05739	-2.41145	8.83323e-28	1.04656e-24	up	ERF	Ethylene-responsive element-binding protein 6
Ghicr24_D11G090600	4.68201	4.68201	1.3861	1.17822	-1.79185	5.25611e-14	1.82266e-11	up		BON association protein 2, putative
Ghicr24_D11G100800	2.28332	2.28332	0.906857	0.879044	-1.27082	1.31621e-07	1.72314e-05	up	WRKY	WRKY transcription factor 50
Ghicr24_D11G102100	0.197737	0.197737	1.87649	2.05626	4.11746	4.53344e-12	1.19804e-09	down		Eukaryotic aspartyl protease family protein isoform 2
Ghicr24_D11G105200	5.37694	5.37694	2.12738	1.97062	-1.23515	1.34434e-10	2.95821e-08	up	bHLH	Basic helix-loop-helix DNA-binding family protein
Ghicr24_D11G132100	11.2437	11.2437	4.89178	4.94279	-1.12886	3.25986e-15	1.32421e-12	up		Alpha/beta-Hydrolases superfamily protein
Ghicr24_D11G141200	3.20791	3.20791	1.0052	0.819216	-1.63757	6.5409e-12	1.69084e-09	up		Cytochrome P450 DDWF1
Ghicr24_D11G164300	20.3211	20.3211	7.644	6.14492	-1.32968	1.18097e-11	2.97705e-09	up		Uncharacterized protein
Ghicr24_D11G191200	9.52929	9.52929	3.70555	3.96076	-1.27205	3.4202e-17	1.76185e-14	up		P-loop containing nucleoside triphosphate hydrolases superfamily protein isoform 1
Ghicr24_D11G220600	1.80009	1.80009	0.108904	0.130304	-3.6386	1.34741e-16	6.5606e-14	up	bHLH	Basic helix-loop-helix DNA-binding superfamily protein, putative
Ghicr24_D11G280300	3.36306	3.36306	0.962262	0.773927	-1.90851	6.52326e-16	2.91651e-13	up		Lysine/ornithine decarboxylase
Ghicr24_D11G289500	5.34396	5.34396	2.05821	2.4977	-1.04032	1.16849e-06	0.000120734	up		RING/U-box superfamily protein, putative isoform 1
Ghicr24_D11G306000	4.3963	4.3963	10.9462	11.2712	1.36985	9.07903e-26	9.63299e-23	down
Ghicr24_D11G315600	1.46611	1.46611	2.52393	3.49866	1.13771	2.35563e-07	2.84791e-05	down		CC-NBS-LRR class disease resistance protein, putative
Ghicr24_D11G323800	1.17735	1.17735	0.277682	0.56774	-1.50093	8.16462e-06	0.000649952	up		Disease resistance family protein / LRR family protein, putative
Ghicr24_D11G325200	4.81777	4.81777	1.12076	1.08892	-1.55334	4.95323e-06	0.000426358	up		Disease resistance protein
Ghicr24_D11G327100	10.711	10.711	3.29834	3.19331	-1.59468	2.93304e-21	2.08504e-18	up		Soybean gene regulated by cold-2, putative
Ghicr24_D11G341800	0.692042	0.692042	1.74945	1.82616	1.48587	3.4215e-08	5.015e-06	down		Uncharacterized protein
Ghicr24_D12G000900	0	0	1.27946	2.01945	9.95855	2.19134e-16	1.04549e-13	down		MAP kinase substrate 1, putative
Ghicr24_D12G009500	8.15291	8.15291	3.18272	3.32731	-1.47998	5.83993e-24	5.18936e-21	up		P-loop containing nucleoside triphosphate hydrolases superfamily protein, putative
Ghicr24_D12G021300	2.14978	2.14978	0.064734	0.302775	-3.51964	2.3164e-09	4.1692e-07	up	ERF	Ethylene-responsive transcription factor 10
Ghicr24_D12G034200	2.79196	2.79196	0.984619	1.06019	-1.46414	1.18242e-12	3.41691e-10	up		SKU5 similar 5
Ghicr24_D12G036000	1.63882	1.63882	0.176242	0.157367	-3.25322	3.24181e-16	1.50623e-13	up		DENN domain-containing protein isoform 3
Ghicr24_D12G048700	3.7096	3.7096	1.17442	1.02287	-1.8012	4.79235e-23	4.00798e-20	up		Malectin/receptor-like protein kinase family protein, putative
Ghicr24_D12G075300	0.098184	0.098184	4.13954	3.63871	5.49607	7.67131e-73	9.08897e-69	down		Transducin/WD40 repeat-like superfamily protein isoform 1
Ghicr24_D12G094300	0.869121	0.869121	2.39578	2.59095	1.42417	6.87405e-08	9.58162e-06	down		PLC-like phosphodiesterases superfamily protein isoform 1
Ghicr24_D12G108500	5.73865	5.73865	1.10551	1.04882	-2.30216	5.99451e-16	2.69707e-13	up	ERF	Ethylene-responsive element binding factor 13, putative
Ghicr24_D12G114700	2.39381	2.39381	5.43064	6.53296	1.06711	5.8983e-06	0.000492713	down		Uncharacterized protein
Ghicr24_D12G117600	5.38614	5.38614	0.955028	1.14935	-2.20123	4.9438e-14	1.73983e-11	up		BON association protein 2, putative
Ghicr24_D12G117700	7.60082	7.60082	2.53378	2.32226	-1.68466	2.65231e-15	1.08361e-12	up		BON association protein 2, putative
Ghicr24_D12G120600	56.2582	56.2582	25.1361	22.5149	-1.2027	3.15607e-19	1.91759e-16	up		Zinc finger protein, putative
Ghicr24_D12G140400	3.68148	3.68148	1.14373	0.801916	-1.9253	6.27774e-08	8.83707e-06	up		Uncharacterized protein
Ghicr24_D12G159200	7.58739	7.58739	2.96097	3.1128	-1.52442	5.92351e-22	4.52786e-19	up		Pyruvate phosphate dikinase, PEP/pyruvate binding domain isoform 1
Ghicr24_D12G177200	0.134524	0.134524	1.27527	1.2083	2.91523	9.25731e-12	2.36721e-09	down	MYB	MYB25-like protein
Ghicr24_D12G179600	3.73212	3.73212	1.17952	1.21743	-1.80984	8.89688e-06	0.000697534	up		Uncharacterized protein
Ghicr24_D12G183700	4.31935	4.31935	1.79092	1.60172	-1.15416	4.65971e-07	5.27135e-05	up		Allene oxide cyclase
Ghicr24_D12G192300	1.51033	1.51033	0.485749	0.342726	-1.82709	1.36398e-14	5.13031e-12	up		Leucine-rich repeat containing protein, putative isoform 1
Ghicr24_D12G202600	1.64896	1.64896	0.445759	0.357329	-1.74375	2.78507e-08	4.1769e-06	up		Leucine-rich repeat protein kinase family protein
Ghicr24_D12G231700	2.50239	2.50239	0.302162	0.364934	-2.79796	5.04007e-24	4.59344e-21	up		Alpha/beta-Hydrolases superfamily protein
Ghicr24_D12G232100	3.87798	3.87798	0.651473	0.941282	-2.18353	2.10664e-11	5.0765e-09	up	ERF	AP2/EREBP transcription factor
Ghicr24_D12G232200	4.15891	4.15891	1.37988	1.28708	-1.60716	1.25226e-12	3.57513e-10	up	ERF	Ethylene-responsive transcription factor 11
Ghicr24_D12G232300	56.2629	56.2629	24.3699	23.2316	-1.17263	5.35267e-19	3.17092e-16	up	ERF	Ethylene-responsive transcription factor 11
Ghicr24_D12G242900	4.05139	4.05139	0.656817	1.11008	-2.14296	8.69024e-11	1.96118e-08	up	ERF	AP2/ERF domain-containing transcription factor, putative
Ghicr24_D12G251200	3.03239	3.03239	0.519521	0.969283	-1.91903	1.34827e-10	2.95821e-08	up	WRKY	WRKY transcription factor 60
Ghicr24_D12G252900	1.7584	1.7584	3.39817	3.83194	1.31025	6.94393e-06	0.000565441	down		Uncharacterized protein
Ghicr24_D12G255500	6.86929	6.86929	18.1979	19.3334	1.21644	1.41162e-13	4.64579e-11	down		Uncharacterized protein
Ghicr24_D12G274500	1.82033	1.82033	0.757428	0.702902	-1.60486	1.56583e-06	0.000155681	up	ERF	DREB1-like transcription factor
Ghicr24_D12G285300	4.39816	4.39816	1.177	1.3636	-1.7378	1.0015e-14	3.82767e-12	up		Mitogen-activated protein kinase kinase
Ghicr24_D13G015900	65.1567	65.1567	31.9738	30.1194	-1.09924	1.81527e-17	9.55881e-15	up	C3H	Zinc finger family protein
Ghicr24_D13G017200	26.7562	26.7562	11.8852	11.8935	-1.18727	8.92671e-20	5.56651e-17	up		Sugar beet HS1 PRO-1 2
Ghicr24_D13G021600	9.66804	9.66804	3.72556	4.79052	-1.1583	8.13432e-13	2.42963e-10	up		ACT domain-containing small subunit of acetolactate synthase protein isoform 1
Ghicr24_D13G027300	2.223	2.223	0.754535	0.533744	-1.55353	5.74286e-07	6.34912e-05	up		ARM repeat superfamily protein, putative
Ghicr24_D13G037600	41.3503	41.3503	13.1485	12.2124	-1.59904	1.06566e-30	1.64686e-27	up	ERF	Redox responsive transcription factor 1, putative
Ghicr24_D13G038000	2.26044	2.26044	3.1758	4.62799	1.02023	2.42713e-06	0.000230668	down		Abscisic acid 8'-hydroxylase 4 isoform 1
Ghicr24_D13G044100	17.7449	17.7449	5.4887	5.84589	-1.47878	2.03681e-17	1.06465e-14	up	C2H2	Zinc-finger DNA binding protein, putative
Ghicr24_D13G153600	1.22618	1.22618	2.0387	3.15443	1.31524	4.44913e-06	0.000390468	down		Esterase/lipase/thioesterase family protein, putative isoform 1
Ghicr24_D13G158700	40.8605	40.8605	15.7169	14.2596	-1.17668	4.48886e-11	1.06724e-08	up		Uncharacterized protein
Ghicr24_D13G192100	1.66505	1.66505	0.492736	0.542764	-1.53998	2.95863e-06	0.000274215	up		RING/U-box superfamily protein, putative isoform 1
Ghicr24_D13G214200	4.59151	4.59151	1.74609	1.60413	-1.62156	4.90142e-15	1.95748e-12	up		Uncharacterized protein
Ghicr24_D13G249500	3.56405	3.56405	1.9035	1.2885	-1.42162	8.76922e-06	0.000690351	up	C2H2	C2H2 and C2HC zinc fingers superfamily protein, putative
Ghicr24_D13G253400	1.60578	1.60578	0.247677	0.389509	-2.07484	9.46615e-08	1.27933e-05	up		Phosphatase 2C family protein isoform 1

## Sheet: fl_0 vs ZM24_0
Differentially expressed genes between fl and ZM24 on 0 DPA ovules
genes id	fl_0-1	fl_0-2	ZM24_0-1	ZM24_0-2	log2(fc)	p-value	FDR	up-/down-regulated	transcription factor	functional description
Ghicr24_A01G001000	0.349346	0.290821	1.93556	3.08795	2.964	2.43822e-09	5.98449e-07	down		3-ketoacyl-CoA synthase 12
Ghicr24_A01G004900	0.133499	0.038189	8.36502	9.6597	6.68469	6.12148e-90	2.12494e-86	down		3-ketoacyl-CoA synthase
Ghicr24_A01G011400	10.1965	7.15585	17.2878	16.6781	1.15368	6.82625e-11	1.89929e-08	down		Global transcription factor group E2, putative isoform 5
Ghicr24_A01G070900	3.16906	3.03156	6.97373	7.96133	1.27343	1.52724e-08	3.29382e-06	down		Benzoquinone reductase
Ghicr24_A01G077300	2.23385	3.54074	7.23332	7.77187	1.38263	2.31041e-08	4.89598e-06	down		Ras-related small GTP-binding family protein isoform 2
Ghicr24_A01G088600	2.31052	2.92519	7.29544	5.27261	1.26983	9.03678e-08	1.75668e-05	down		Cytochrome P450, putative
Ghicr24_A01G114300	7.6453	8.31408	18.1338	18.7252	1.2124	6.22364e-14	2.33858e-11	down		Beta-tubulin 13
Ghicr24_A01G116600	0.996278	1.34788	5.70378	5.47449	2.25401	1.14777e-20	5.97636e-18	down		Glyoxal oxidase-related protein
Ghicr24_A01G151800	0.556063	0.44005	19.6285	1.21757	4.37434	2.24121e-06	0.00036714	down		Ribulose-1,5-bisphosphate carboxylase/oxygenase large subunit
Ghicr24_A01G172200	6.9452	5.49008	15.3313	18.1743	1.43441	4.36909e-13	1.50945e-10	down		Glycosylphosphatidylinositol-anchored lipid protein transfer 1, putative isoform 1
Ghicr24_A01G182200	0.773929	0.623868	3.00754	2.77917	2.04836	1.3107e-12	4.38284e-10	down		Pollen protein Ole E I-like protein
Ghicr24_A01G182400	4.06311	2.94756	6.93103	7.91829	1.08798	1.78739e-06	0.000296126	down		Pollen Ole e 1 allergen and extensin family protein
Ghicr24_A01G233800	1.21759	1.41914	16.3572	14.5299	3.55271	6.41027e-51	8.49617e-48	down		Uncharacterized protein
Ghicr24_A01G245500	0.065577	0.011788	1.32002	1.79665	5.20667	2.35621e-14	9.04005e-12	down		Uncharacterized protein
Ghicr24_A01G245600	0.040387	0.016904	1.57478	1.97519	5.65208	3.84389e-13	1.34071e-10	down		Uncharacterized protein
Ghicr24_A02G012000	1.00538	2.76097	0.155191	0.371622	-2.82867	2.66857e-09	6.46281e-07	up		Uncharacterized protein
Ghicr24_A02G016300	2.8899	3.12995	9.21375	8.86734	1.58966	1.78134e-09	4.43189e-07	down		Cysteine/Histidine-rich C1 domain family protein, putative
Ghicr24_A02G016400	1.75731	2.6254	7.74024	8.57947	1.89404	3.42783e-08	7.04948e-06	down		Cysteine/Histidine-rich C1 domain family protein, putative
Ghicr24_A02G016600	0.935919	1.70002	3.90536	3.70827	1.53061	1.86149e-07	3.46165e-05	down		Cysteine/Histidine-rich C1 domain family protein, putative
Ghicr24_A02G021300	1.11454	2.02177	5.92054	6.03635	1.93252	5.73381e-11	1.61381e-08	down		Xyloglucan endotransglucosylase/hydrolase
Ghicr24_A02G112700	0.110665	0.108573	5.09015	5.63266	5.43617	3.12472e-43	3.6156e-40	down		ABL interactor-like protein 2, putative
Ghicr24_A02G127000	1.67244	1.85368	6.32424	6.164	1.82597	2.34355e-15	9.59764e-13	down	C2H2	C2H2-type zinc finger family protein
Ghicr24_A02G155900	3.85477	5.94336	12.7257	12.9977	1.39526	4.2362e-10	1.11081e-07	down		Cinnamoyl-CoA reductase 1
Ghicr24_A02G199400	2.37621	3.16957	6.04429	5.83117	1.10375	4.82843e-08	9.66973e-06	down		Anaphase-promoting complex subunit 10
Ghicr24_A03G003900	2.58735	2.5739	7.30356	8.24737	1.59541	1.86496e-22	1.06211e-19	down		P-glycoprotein
Ghicr24_A03G034400	0.649359	0.327916	2.69281	1.93953	2.24553	2.19669e-08	4.66857e-06	down		UDP-Glycosyltransferase superfamily protein, putative
Ghicr24_A03G049000	7.20011	4.30111	31.292	35.2877	2.52743	1.60255e-29	1.21689e-26	down		Histone H2B
Ghicr24_A03G078200	0.41933	0.323165	9.09157	9.65648	4.65322	4.14551e-78	1.11924e-74	down		Pectate lyase
Ghicr24_A03G083500	0.058658	0	0.671431	1.42618	5.21501	1.57024e-06	0.000265581	down		Uncharacterized protein
Ghicr24_A03G112500	9.57608	8.1308	31.334	29.9055	1.79587	3.65447e-28	2.63762e-25	down		Polygalacturonase 2, putative
Ghicr24_A03G116500	0.683168	0.57825	3.11572	1.76017	1.95585	1.93283e-08	4.13188e-06	down		Phytochrome kinase substrate 1, putative
Ghicr24_A03G138700	0.050988	0	2.70147	2.56728	6.3505	6.50961e-15	2.57897e-12	down		PLATZ transcription factor family protein, putative
Ghicr24_A03G151000	0.543939	0.733963	5.65419	5.63134	3.13234	1.27709e-32	1.0344e-29	down		3-ketoacyl-CoA reductase 2
Ghicr24_A03G163300	13.2166	11.9573	90.2681	106.851	2.97341	2.00511e-66	3.95045e-63	down		Major latex-like protein
Ghicr24_A03G168900	0.428233	0.842126	2.65042	3.10938	2.18016	7.96592e-11	2.19959e-08	down		3-ketoacyl-CoA synthase
Ghicr24_A04G011800	0.027339	0	1.20331	1.38321	6.22882	1.33647e-13	4.8957e-11	down		Acyltransferase, putative
Ghicr24_A04G014700	1.80471	2.58351	0	0	-11.4969	2.02348e-27	1.39157e-24	up		Uncharacterized protein
Ghicr24_A04G016000	9.47463	8.81277	3.38775	3.23607	-1.45638	1.01658e-08	2.26018e-06	up		Uncharacterized protein
Ghicr24_A04G079000	10.6115	6.875	21.6185	21.3571	1.30291	1.18206e-10	3.17965e-08	down		Uncharacterized protein
Ghicr24_A04G095400	0.456174	0.455825	2.50075	2.34025	2.30256	2.92534e-11	8.46225e-09	down		NAD(P)-binding Rossmann-fold superfamily protein isoform 1
Ghicr24_A04G111900	1.03992	1.7909	0.10468	0.151513	-3.4046	3.43302e-08	7.04948e-06	up		Trichome birefringence-like 35 isoform 1
Ghicr24_A04G112400	0.115028	0.038995	2.08866	2.61178	4.89336	2.58475e-20	1.31763e-17	down		Phosphatase 2C family protein, putative
Ghicr24_A04G130300	0.077079	0.033749	2.389	2.33524	5.40285	6.58999e-58	1.04433e-54	down		Uncharacterized protein
Ghicr24_A04G138400	0.116816	0.161006	1.35958	1.47033	3.35279	2.43183e-08	5.10874e-06	down		Uncharacterized protein
Ghicr24_A04G152800	5.28811	4.91259	2.424	2.34126	-1.1427	1.19029e-07	2.27739e-05	up		Zinc finger and BTB domain-containing protein 48 isoform 1
Ghicr24_A04G154300	0.064647	0.013816	1.49371	1.14964	4.96882	4.93386e-14	1.87325e-11	down		Squalene monooxygenase, putative
Ghicr24_A04G167100	13.3021	12.8025	26.2079	31.9	1.15895	4.23759e-12	1.33726e-09	down		Lipid transfer protein
Ghicr24_A05G024200	0.925817	0.957633	3.51057	3.06915	1.77659	3.54609e-12	1.12391e-09	down		Serinc-domain containing serine and sphingolipid biosynthesis protein isoform 2
Ghicr24_A05G046800	0.21037	0.15613	7.8674	8.50163	5.47426	4.31532e-52	5.93536e-49	down		Uncharacterized protein
Ghicr24_A05G047000	0.477919	0.543579	1.28296	1.17698	1.26993	4.03574e-06	0.000648004	down		Glycine decarboxylase P-protein 1
Ghicr24_A05G055900	1.29671	1.35136	9.78816	9.52722	2.87062	4.51448e-42	4.76945e-39	down		Alpha/beta-Hydrolases superfamily protein isoform 1
Ghicr24_A05G074400	4.88724	4.66658	11.7524	11.4691	1.28673	8.04944e-16	3.47207e-13	down		ABC-2 type transporter family protein isoform 1
Ghicr24_A05G096700	0.172255	0.262196	1.98101	2.16832	3.26176	1.63556e-13	5.9317e-11	down		Uncharacterized protein isoform 1
Ghicr24_A05G111300	0.139843	0.140876	27.5866	32.4951	7.50184	1.25197e-64	2.34012e-61	down		Uncharacterized protein
Ghicr24_A05G125100	2.41467	1.98825	5.78695	5.92558	1.41285	9.69489e-12	2.89643e-09	down		Serine/threonine-protein kinase PBS1 isoform 1
Ghicr24_A05G141100	5.26712	5.48665	15.9975	18.1498	1.67111	2.69964e-24	1.63997e-21	down		Glucose-methanol-choline (GMC) oxidoreductase family protein
Ghicr24_A05G157400	1.1589	2.52937	14.6431	13.0906	2.915	1.10323e-22	6.38269e-20	down		GDSL-like Lipase/Acylhydrolase superfamily protein
Ghicr24_A05G164600	3.9059	4.28465	48.7205	54.2502	3.65577	9.72592e-99	3.73153e-95	down		E6-2 protein kinase
Ghicr24_A05G175200	2.27288	2.56688	5.61256	6.60145	1.33783	4.07188e-09	9.66866e-07	down		MATE efflux family protein
Ghicr24_A05G216300	10.9664	4.92067	2.00489	2.00856	-1.97718	6.91395e-09	1.57996e-06	up	LBD	LOB domain-containing protein 38, putative
Ghicr24_A05G226000	0.918689	0.555948	5.00421	5.26036	2.80251	5.02744e-29	3.70187e-26	down		E3 ubiquitin-protein ligase UPL2 isoform 1
Ghicr24_A05G233500	0.333688	0.312879	2.08541	2.70474	2.85904	3.24773e-17	1.47969e-14	down		Uncharacterized protein
Ghicr24_A05G257500	0.924775	0.75593	2.82434	4.24642	2.07187	7.07414e-11	1.96077e-08	down		Serine/threonine protein phosphatase 2A 57 kDa regulatory subunit B' beta isoform 1
Ghicr24_A05G258800	13.4607	11.5996	26.8247	26.5635	1.09625	1.37025e-11	4.06046e-09	down		Zinc finger protein, putative isoform 1
Ghicr24_A05G261200	2.47514	2.93994	6.80746	6.84666	1.33992	2.52941e-12	8.12274e-10	down		SKU5 similar 5 isoform 1
Ghicr24_A05G270500	0.275874	0.199745	1.19936	1.43394	2.46375	2.44875e-07	4.51915e-05	down		Cytochrome P450
Ghicr24_A05G302100	0.040929	0	1.57253	1.41648	5.76818	1.23387e-08	2.70921e-06	down		Cyclin-dependent protein kinase inhibitor Siamese
Ghicr24_A05G318900	1.12648	0.979904	3.7781	3.7014	1.83134	1.59772e-12	5.26236e-10	down		UDP-Glycosyltransferase superfamily protein, putative
Ghicr24_A05G355100	0.093783	0.02852	1.26708	1.24563	4.34746	7.25338e-08	1.42905e-05	down		Uncharacterized protein
Ghicr24_A05G358500	1.79511	1.78169	16.9256	19.8937	3.3579	2.96778e-78	8.32085e-75	down		Fatty acid hydroxylase superfamily isoform 1
Ghicr24_A05G399700	2.28793	1.94037	4.74957	4.94911	1.16801	2.61471e-08	5.46145e-06	down		Carboxypeptidase
Ghicr24_A05G414600	0.355189	0.356912	3.46113	2.5709	3.08363	1.81855e-22	1.04383e-19	down		Pectin lyase-like superfamily protein isoform 2
Ghicr24_A05G421200	0.522016	0.404859	3.22749	3.36662	2.82397	2.64233e-09	6.42059e-07	down		Uncharacterized protein
Ghicr24_A05G439400	2.54751	3.3509	7.62055	9.74816	1.56131	5.49662e-13	1.86366e-10	down		Flavonoid 3-glucosyltransferase
Ghicr24_A05G446300	1.43594	0.893832	4.22722	4.40648	1.89733	1.09519e-11	3.25862e-09	down		Pectinesterase
Ghicr24_A05G446900	0.111052	0.064015	2.99031	2.54713	4.99644	4.21032e-37	3.78913e-34	down		Formin-like protein
Ghicr24_A06G001800	0.018225	0.02868	2.32215	2.28897	6.49025	2.00625e-38	1.87499e-35	down		JHL20J20.8 protein
Ghicr24_A06G002300	0.388807	0.492605	1.34685	1.47453	1.68489	4.58143e-10	1.19276e-07	down		P-glycoprotein 13
Ghicr24_A06G014200	0.709029	1.16098	2.97719	3.81069	1.85513	1.38749e-08	3.01923e-06	down		Cytochrome P450, putative
Ghicr24_A06G026800	5.40873	8.65225	18.7567	16.2549	1.32101	8.17579e-10	2.08388e-07	down	GRF	Growth-regulating factor 1
Ghicr24_A06G035100	0.852949	0.674698	3.94732	3.98819	2.38012	7.38333e-21	3.95752e-18	down		Serine/threonine-protein kinase-like protein, putative
Ghicr24_A06G086900	0.022118	0	1.34968	2.18163	8.66089	6.14222e-51	8.29166e-48	down		Choline monooxygenase (CMO-like), putative isoform 3
Ghicr24_A06G095000	2.42805	2.87952	5.1623	5.7059	1.03681	3.2274e-07	5.82345e-05	down		Pectinesterase
Ghicr24_A06G103200	7.25859	7.39261	2.47445	2.9651	-1.42697	2.11169e-14	8.16907e-12	up		Malic enzyme
Ghicr24_A06G105200	0.166089	0.053916	5.04558	6.28871	5.70614	3.38173e-46	4.10863e-43	down		Transducin/WD40 repeat-like superfamily protein
Ghicr24_A06G106100	2.69858	2.88956	5.52139	6.60947	1.12574	2.57955e-07	4.73656e-05	down		Catalytic, putative
Ghicr24_A06G147900	0.882169	0.726999	7.7352	8.26587	3.30875	3.3068e-36	2.9397e-33	down		Putative uncharacterized protein
Ghicr24_A06G171600	15.1721	15.4687	61.5661	54.0526	1.92366	1.6683e-33	1.36645e-30	down	HD-ZIP	HD-1A
Ghicr24_A06G172700	1.55964	1.3562	4.74726	4.31732	1.64081	4.63641e-13	1.58676e-10	down		Cytochrome P450, family 77, subfamily B, polypeptide 1
Ghicr24_A06G179000	0.106052	0.040739	2.35768	1.71777	4.70695	1.93214e-12	6.31603e-10	down		RPM1 interacting protein 4, putative
Ghicr24_A06G182600	0.037371	0.069893	2.48557	4.1583	5.74819	8.49594e-21	4.48789e-18	down		CASP-like protein
Ghicr24_A06G196200	0.241353	0.330676	6.20699	9.53797	4.7867	2.48215e-54	3.54787e-51	down		3-ketoacyl-CoA synthase
Ghicr24_A06G204300	0.131369	0.050839	3.5644	3.47844	5.22741	8.25681e-43	9.25995e-40	down		Polyphenol oxidase-7
Ghicr24_A06G215900	0.010927	0.041956	2.43029	2.21811	6.42533	5.2343e-54	7.33778e-51	down		Cc-nbs-lrr resistance protein, putative
Ghicr24_A06G224000	1.71061	0.878299	3.09055	3.37214	1.32308	6.26323e-06	0.000979766	down		Phospholipid:diacylglycerol acyltransferase isoform 1
Ghicr24_A07G002800	0.802774	0.515605	2.68399	2.61824	2.00874	1.1048e-10	2.98284e-08	down		Fatty acyl-ACP thioesterases B isoform 2
Ghicr24_A07G009600	0.217129	0.256974	3.06071	4.11248	3.90791	3.97024e-32	3.18043e-29	down		Uncharacterized protein
Ghicr24_A07G013900	1.15008	1.31473	3.81221	2.88816	1.44812	3.82085e-13	1.33908e-10	down		Myosin family protein with Dil domain isoform 1
Ghicr24_A07G021100	4.22334	5.30835	10.3626	20.7546	1.70794	2.26848e-07	4.1971e-05	down		Uncharacterized protein
Ghicr24_A07G082200	0	0	3.19481	3.67268	11.905	2.98731e-39	2.90355e-36	down	bHLH	Rhd six-like 1, putative
Ghicr24_A07G109600	0.233608	0.186456	2.51548	2.3891	3.5181	5.92979e-24	3.54314e-21	down		Uncharacterized protein
Ghicr24_A07G121400	0.121464	0.282258	1.78626	2.58732	3.38247	2.9087e-07	5.30089e-05	down		Uncharacterized protein
Ghicr24_A07G140800	24.2651	35.7759	74.3335	68.4888	1.26316	8.48956e-11	2.33533e-08	down		AMP-dependent synthetase and ligase family protein isoform 1
Ghicr24_A07G169900	0.461146	0.58134	127.862	139.536	7.99718	1.55165e-260	3.77036e-256	down		Putative uncharacterized protein
Ghicr24_A07G221000	1.17142	1.9365	6.34368	7.31218	2.13284	1.65694e-13	5.97951e-11	down		RAB GTPase A5B
Ghicr24_A08G012000	7.05085	4.87817	13.7279	18.2354	1.4263	5.9587e-09	1.37459e-06	down		Bifunctional inhibitor/lipid-transfer protein/seed storage 2S albumin superfamily protein, putative
Ghicr24_A08G055000	4.37136	5.45118	9.81729	12.6878	1.19999	1.06295e-08	2.35519e-06	down		ACC oxidase 3
Ghicr24_A08G079900	0.152812	0.063917	7.39708	7.16921	6.06194	2.43283e-60	4.0306e-57	down		Heavy metal transport/detoxification superfamily protein, putative
Ghicr24_A08G120000	336.987	292.318	150.974	147.087	-1.06663	5.47883e-12	1.71412e-09	up		Starch synthase, chloroplastic/amyloplastic
Ghicr24_A08G120200	5.57558	5.36929	2.7567	2.06729	-1.17347	7.87257e-07	0.000137623	up		Zinc transporter of isoform 1
Ghicr24_A08G130000	0.022051	0	3.47285	3.20686	7.75322	2.40109e-39	2.3653e-36	down		Uncharacterized protein
Ghicr24_A08G146100	0.786611	0.654443	1.86854	2.27693	1.527	1.63759e-07	3.08463e-05	down		Cytochrome P450, family 86, subfamily A, polypeptide 8 isoform 1
Ghicr24_A08G183700	4.45211	4.45315	40.0159	37.9852	3.13614	1.36825e-76	3.43936e-73	down		HXXXD-type acyl-transferase family protein, putative
Ghicr24_A08G238600	1.61636	1.2034	14.0023	13.4629	3.28834	1.71627e-54	2.50221e-51	down		Li-tolerant lipase 1 isoform 1
Ghicr24_A08G262100	0.600062	0.248167	9.19666	9.46681	4.46143	7.0721e-43	8.05523e-40	down		Fatty acid hydroxylase superfamily
Ghicr24_A08G262200	0	0	1.39386	1.88374	10.4615	1.80874e-14	7.0509e-12	down		Tetraspanin8
Ghicr24_A09G037800	7.17104	5.75306	20.0511	21.0112	1.67222	2.36393e-12	7.65883e-10	down		Uncharacterized protein
Ghicr24_A09G076700	0.044405	0.059431	1.40192	0.805388	4.46949	8.2021e-09	1.85686e-06	down		Caleosin-related family protein, putative
Ghicr24_A09G108800	5.58963	4.6493	12.2478	12.6988	1.29025	4.94557e-13	1.68466e-10	down		Delta-15 fatty acid desaturase 3
Ghicr24_A09G117100	0	0	4.95784	4.79886	12.2015	7.77651e-50	1.01229e-46	down		Gb:AAF02129.1, putative
Ghicr24_A09G142800	2.29617	2.54649	50.5812	53.2271	4.42574	6.85281e-133	3.84269e-129	down		F17A17.37 protein
Ghicr24_A09G177700	3.13843	3.55902	31.0843	30.2451	3.19921	3.34219e-74	8.12118e-71	down		NAD(P)-binding Rossmann-fold superfamily protein isoform 1
Ghicr24_A09G190800	19.0134	22.5141	38.6965	62.2938	1.28449	2.60349e-08	5.45363e-06	down		Uncharacterized protein
Ghicr24_A09G200500	5.90899	3.89737	10.4056	13.3628	1.28046	1.93791e-07	3.5946e-05	down		Uncharacterized protein
Ghicr24_A09G249400	0.106672	0	7.28646	9.78658	7.37504	9.44514e-62	1.60122e-58	down		Uncharacterized protein
Ghicr24_A09G253000	1.33991	1.42207	8.80579	9.66084	2.74431	4.5715e-28	3.23543e-25	down		Phosphatase 2C family protein, putative
Ghicr24_A09G259200	0.025401	0.014658	1.38697	1.68892	6.31206	2.06328e-34	1.74891e-31	down		Periplasmic beta-glucosidase, putative
Ghicr24_A10G009000	3.41744	3.48439	6.9051	7.84543	1.0884	2.27179e-06	0.000371315	down		CASP-like protein
Ghicr24_A10G039100	0.241303	0.298376	3.22506	3.51731	3.58363	3.28267e-25	2.04527e-22	down	G2-like	Putative MYB transcription factor
Ghicr24_A10G054300	1.27067	2.20114	6.01533	5.75712	1.75839	4.14383e-07	7.40374e-05	down		SAUR family protein, putative
Ghicr24_A10G067100	8.06804	7.91134	22.7471	24.7961	1.57738	2.0195e-22	1.13243e-19	down		GDSL-like Lipase/Acylhydrolase superfamily protein
Ghicr24_A10G108700	0.29003	0.145005	10.3879	12.1076	5.66356	2.13085e-69	4.5686e-66	down		CASP-like protein
Ghicr24_A10G157300	0.117788	0	1.28063	1.88698	4.77052	9.36376e-07	0.000163299	down		Transducin/WD40 repeat-like superfamily protein isoform 1
Ghicr24_A10G161200	0.236855	0.15784	2.02606	1.97142	3.34493	6.90036e-12	2.10467e-09	down		ACT domain-containing small subunit of acetolactate synthase protein
Ghicr24_A10G161800	0.134956	0.163834	9.88052	11.0105	6.13589	2.97669e-118	1.27642e-114	down		Hydroxycinnamoyl CoA shikimate/quinate hydroxycinnamoyltransferase
Ghicr24_A10G164300	0.169652	0.091075	40.0715	44.9881	8.33234	1.19334e-202	1.44985e-198	down		Alpha-expansin 1
Ghicr24_A10G164400	26.8301	25.2797	80.3477	84.7861	1.66935	7.77829e-27	5.20196e-24	down		Non-specific lipid-transfer protein
Ghicr24_A10G164700	0.915991	0.148987	8.44948	11.4393	4.22088	3.03891e-13	1.07018e-10	down		Non-specific lipid-transfer protein
Ghicr24_A10G210200	0.054888	0	2.1963	2.53615	6.24793	9.52015e-12	2.86773e-09	down		--
Ghicr24_A11G011400	16.5584	19.9845	38.4836	43.5344	1.1705	2.30049e-12	7.48654e-10	down		Acyltransferase-like protein
Ghicr24_A11G065700	0.893333	1.10416	4.24497	4.65236	2.15592	6.41615e-14	2.39855e-11	down		Xyloglucan endotransglucosylase/hydrolase
Ghicr24_A11G110600	0.173349	0.228569	2.31337	2.13777	3.46116	1.32481e-18	6.23062e-16	down	B3	AP2/B3-like transcriptional factor family protein, putative
Ghicr24_A11G118800	0.104355	0.122441	5.31181	4.89254	5.43073	5.12388e-47	6.33077e-44	down		Calcium-dependent phosphotriesterase superfamily protein
Ghicr24_A11G134500	0.055118	0.034489	1.26946	1.41208	4.83059	2.10592e-10	5.58238e-08	down		DNAse I-like superfamily protein isoform 1
Ghicr24_A11G213900	25.1369	14.3209	43.0482	53.8706	1.30162	4.3679e-08	8.84462e-06	down		Glutathione S-transferase
Ghicr24_A11G225400	8.78412	9.89251	19.8412	22.4506	1.18349	1.26214e-12	4.23992e-10	down		3-hydroxyacyl-CoA dehydratase PASTICCINO 2
Ghicr24_A11G253800	0.428657	0.401328	1.80763	1.79878	2.13551	1.61095e-07	3.04233e-05	down	MYB	Myb domain protein 60
Ghicr24_A11G304100	11.1899	13.2086	27.1339	30.5973	1.24657	2.84344e-13	1.01111e-10	down		Alpha/beta-Hydrolases superfamily protein
Ghicr24_A11G356000	0.582969	0.738108	2.72171	2.49341	1.98052	6.25135e-09	1.43303e-06	down		Uncharacterized protein
Ghicr24_A11G356200	0.208678	0.097176	1.00045	1.13147	2.80735	5.42652e-06	0.000852537	down		Uncharacterized protein
Ghicr24_A12G000300	0.178027	0.092758	12.4411	12.6086	6.53393	2.1908e-152	1.45184e-148	down		Peroxisomal targeting sequence 1 receptor
Ghicr24_A12G001800	0.501208	0.38805	1.56931	1.35407	1.71876	2.33388e-08	4.93138e-06	down		Chloride channel protein
Ghicr24_A12G014500	0.314773	0.329812	2.27748	3.76255	3.22918	2.5234e-09	6.15211e-07	down		Chloroplast-targeted copper chaperone protein
Ghicr24_A12G044000	0.842499	1.05672	2.51079	2.4036	1.37681	1.60418e-06	0.00027007	down		Endoglucanase
Ghicr24_A12G108300	0.664207	1.24604	5.03393	5.33764	2.43781	5.9219e-14	2.23673e-11	down	SBP	SQUAMOSA promoter binding-like transcription factor
Ghicr24_A12G130600	2.03931	1.64146	3.96863	3.50289	1.02713	1.3429e-06	0.000230881	down		IQ-domain 17 isoform 2
Ghicr24_A12G153200	54.332	60.6558	25.4003	26.8686	-1.13251	2.86217e-13	1.01283e-10	up		--
Ghicr24_A12G193000	0.784496	0.560755	2.28648	2.91315	1.94565	5.42583e-10	1.40258e-07	down		NADP-dependent oxidoreductase P1 isoform 3
Ghicr24_A12G244800	3.19827	2.9806	5.30701	7.11618	1.07194	1.51318e-06	0.000258328	down	GRF	Growth-regulating factor 2
Ghicr24_A12G288100	14.8912	14.6096	39.0251	34.33	1.31972	1.75476e-16	7.70583e-14	down		Leucoanthocyanidin reductase 2
Ghicr24_A12G295600	0.031467	0.007098	9.63605	8.86615	8.77011	4.12248e-176	3.33907e-172	down	HD-ZIP	Homeodomain protein HOX3-A
Ghicr24_A13G081000	0.936849	1.11086	4.91238	4.33869	2.18386	7.04984e-19	3.3589e-16	down		Kinase 2B isoform 1
Ghicr24_A13G087200	0.236217	0	6.49735	6.41894	5.76708	2.11799e-14	8.16907e-12	down	MYB	Myb domain protein 16, putative
Ghicr24_A13G087300	0.040917	0.082534	13.4206	12.5197	7.72928	6.80998e-122	3.30952e-118	down	MYB	Myb domain protein 106, putative
Ghicr24_A13G094000	1.9528	2.51699	4.31045	4.85333	1.03893	1.22565e-07	2.3389e-05	down		UDP-glucosyl transferase 88A1, putative isoform 1
Ghicr24_A13G106000	1.34078	1.02268	4.47912	4.75144	1.96175	1.73105e-07	3.2356e-05	down		Zinc finger protein, putative
Ghicr24_A13G115300	0.204431	0.194573	1.18719	1.037	2.47557	8.94118e-16	3.81161e-13	down		Uncharacterized protein
Ghicr24_A13G117100	2.47487	2.27679	27.9175	26.8447	3.47777	3.13773e-92	1.14365e-88	down		Endo-alpha-1,4-glucanase
Ghicr24_A13G121800	0.20813	0.078482	2.72621	1.38026	3.8103	8.65914e-09	1.95426e-06	down		Lipase
Ghicr24_A13G127100	4.57758	4.21191	14.172	11.3817	1.55217	2.64727e-19	1.28652e-16	down		Lipoxygenase
Ghicr24_A13G171900	0.186561	0.208782	1.88282	1.64791	3.15381	9.99705e-11	2.71924e-08	down	bZIP	Basic-leucine zipper transcription factor family protein
Ghicr24_A13G180400	3.12801	4.05572	14.0377	11.0498	1.82401	5.16456e-19	2.47685e-16	down		Uncharacterized protein
Ghicr24_A13G186100	1.37872	1.38474	6.12387	6.19728	2.1605	2.84958e-25	1.79074e-22	down		Catalytic, putative
Ghicr24_A13G188100	9.09467	9.28179	19.5583	29.1631	1.40878	4.99088e-09	1.17361e-06	down		Putative uncharacterized protein
Ghicr24_A13G227500	0.03136	0.025502	1.64227	1.84915	5.83289	7.90719e-38	7.20513e-35	down		Leucine-rich repeat protein kinase family protein
Ghicr24_A13G238700	0.723562	0.860422	5.78834	6.24536	2.94883	9.02446e-41	9.26558e-38	down		Fatty acid hydroxylase superfamily
Ghicr24_A13G265600	1.17885	1.36868	3.16159	4.40894	1.57232	2.33132e-09	5.74143e-07	down		Heat shock 70 kDa protein
Ghicr24_Contig00041G000100	6.83122	4.16253	10.8336	21.4269	1.55541	1.2451e-06	0.000214573	down		Uncharacterized protein
Ghicr24_Contig00364G001700	1.64548	1.64915	8.27882	8.40056	2.32536	3.49404e-24	2.105e-21	down		Cyclin-dependent kinase inhibitor family protein, putative
Ghicr24_Contig00548G001000	4.75192	5.38112	15.723	18.6014	1.76379	1.93025e-22	1.09077e-19	down		Calcium-dependent phosphotriesterase superfamily protein
Ghicr24_Contig00855G000900	0.059548	0.019466	3.04376	2.53706	6.11647	1.51719e-47	1.90687e-44	down		Formin-like protein
Ghicr24_Contig01046G000100	0.00362	0	5.75964	4.05175	11.2665	8.33546e-148	5.06359e-144	down		Putative uncharacterized protein
Ghicr24_Contig01324G000100	0	0.001742	3.1551	2.80844	10.4838	9.48385e-72	2.23014e-68	down		Putative uncharacterized protein
Ghicr24_Contig01324G000200	0.005111	0	3.94393	3.81097	10.4284	6.28728e-124	3.27374e-120	down		Putative uncharacterized protein
Ghicr24_Contig01559G000500	1.61325	1.11006	4.13182	3.8963	1.56445	1.08397e-06	0.000188138	down		DNA binding protein, putative isoform 1
Ghicr24_Contig01860_ERROPOS2805036+G000200	12.9332	14.5446	27.7008	32.5143	1.13595	5.78069e-12	1.79317e-09	down		Trans-2-enoyl-CoA reductase
Ghicr24_Contig02060G001600	2.49509	1.93718	8.21643	7.8009	1.86714	5.40071e-22	2.98254e-19	down		Fatty acid hydroxylase superfamily
Ghicr24_Contig02226G000100	0.406833	0.543649	2.05077	2.80818	2.35147	6.3993e-11	1.78732e-08	down		3-ketoacyl-CoA synthase
Ghicr24_D01G004600	0.720641	0.883235	11.1429	12.7046	3.89477	2.71208e-66	5.2027e-63	down		3-ketoacyl-CoA synthase
Ghicr24_D01G009100	14.1466	16.4192	6.53495	6.40189	-1.24514	1.46179e-14	5.72905e-12	up		Pumilio 7 isoform 1
Ghicr24_D01G013700	0.295357	0.254152	2.7299	2.85026	3.31715	1.46042e-25	9.33861e-23	down		Indole-3-acetic acid-amido synthetase GH3.5
Ghicr24_D01G074700	1.21809	1.91302	4.47216	4.64202	1.50701	8.3774e-08	1.63285e-05	down		Ras-related small GTP-binding family protein isoform 2
Ghicr24_D01G112800	1.34582	1.49315	5.92985	6.22613	2.10121	3.99489e-21	2.17325e-18	down		Beta-tubulin 13
Ghicr24_D01G114400	1.81279	1.85095	7.5207	7.15138	2.0058	3.88233e-20	1.96535e-17	down		SLAC1
Ghicr24_D01G115100	1.74098	2.75981	5.17433	6.63321	1.39359	6.06854e-08	1.212e-05	down		Glyoxal oxidase-related protein
Ghicr24_D01G131000	14.2332	14.5105	5.51547	5.68222	-1.35578	1.5599e-09	3.92111e-07	up		Uncharacterized protein
Ghicr24_D01G170200	9.21197	7.81855	30.892	34.6226	1.94889	1.14688e-29	8.80045e-27	down		Glycosylphosphatidylinositol-anchored lipid protein transfer 1, putative isoform 1
Ghicr24_D01G183500	3.10546	2.62007	8.03452	7.76427	1.46997	6.94887e-14	2.58445e-11	down	MYB	MYB-like protein 3
Ghicr24_D01G203100	13.4553	13.9294	27.1281	27.6002	1.00378	4.07786e-11	1.16119e-08	down		3-ketoacyl-CoA synthase
Ghicr24_D01G223900	0.262246	0.269279	3.42952	2.10767	3.38529	4.17897e-10	1.09976e-07	down		Uncharacterized protein
Ghicr24_D01G224800	1.39646	1.85891	4.5444	4.13056	1.40975	1.69818e-10	4.53451e-08	down		Nucleotide-diphospho-sugar transferases superfamily protein isoform 1
Ghicr24_D01G235800	1.28233	1.2141	11.2769	12.1293	3.2322	5.57976e-55	8.47392e-52	down		Actin 11
Ghicr24_D02G002100	3.19481	3.60802	7.116	6.86432	1.104	4.31521e-08	8.76229e-06	down		RNA-binding KH domain-containing protein
Ghicr24_D02G009100	0.416689	0.402979	1.4322	1.55389	1.86716	2.0985e-15	8.64263e-13	down		LRR and NB-ARC domains-containing disease resistance protein, putative
Ghicr24_D02G012300	0.019785	0.051032	1.11085	1.13973	4.90406	3.90693e-15	1.5735e-12	down		Uncharacterized protein
Ghicr24_D02G012700	0.46056	0.562991	2.52941	2.27003	2.17618	7.86252e-21	4.1836e-18	down		Uncharacterized protein
Ghicr24_D02G012800	0.217875	0.252095	1.50903	1.02171	2.43035	6.44007e-15	2.56537e-12	down		Uncharacterized protein
Ghicr24_D02G049800	0.103077	0.009633	1.51288	0.981801	4.41918	1.56882e-09	3.92998e-07	down		Cyclopropane fatty acid synthase
Ghicr24_D02G101000	0.876174	1.43676	6.10546	7.64816	2.56884	5.14629e-17	2.31573e-14	down		Uncharacterized protein
Ghicr24_D02G104800	6.35649	8.99232	2.4986	2.11597	-1.72929	7.45788e-09	1.69893e-06	up		Kinase superfamily protein
Ghicr24_D02G129300	8.71421	8.83776	33.3189	32.7308	1.91684	5.69431e-35	4.88351e-32	down		Polygalacturonase 2, putative
Ghicr24_D02G131900	5.8797	4.85983	14.3056	14.0701	1.40702	2.98287e-17	1.36756e-14	down		ABC transporter
Ghicr24_D02G159200	4.41239	4.41976	9.76225	11.5656	1.276	3.76577e-06	0.000605989	down		Hydroxyproline-rich glycoprotein family protein, putative
Ghicr24_D02G181400	0.648756	0.7374	3.88303	3.73269	2.45297	4.55265e-10	1.18952e-07	down		Major latex-like protein
Ghicr24_D02G186600	2.40673	2.93547	7.36052	7.44904	1.47485	2.39162e-15	9.73976e-13	down		3-ketoacyl-CoA synthase
Ghicr24_D02G200600	1.07121	1.06834	4.10325	6.56595	2.32369	1.00749e-09	2.5501e-07	down		Uncharacterized protein
Ghicr24_D02G260200	0.999771	0.906693	1.92095	2.31806	1.13586	1.48518e-06	0.000254144	down		Exostosin family protein isoform 1
Ghicr24_D03G054600	5.90541	5.17177	10.7907	12.6475	1.08631	9.59072e-09	2.15118e-06	down		Cinnamoyl-CoA reductase 1
Ghicr24_D03G056900	1.06349	0.769735	4.42853	4.71579	2.32193	2.83885e-16	1.23181e-13	down		Gamma-tocopherol methyltransferase
Ghicr24_D03G063600	0	0	2.1409	2.43608	11.2963	6.07172e-25	3.75094e-22	down		JHL06B08.3 protein, putative
Ghicr24_D03G080200	32.0487	17.7128	8.75627	7.68332	-1.59048	1.04436e-10	2.83013e-08	up		EF hand family protein, expressed isoform 1
Ghicr24_D03G081000	2.81667	3.29853	7.80807	6.99122	1.27939	1.09948e-09	2.77332e-07	down	C2H2	C2H2-type zinc finger family protein
Ghicr24_D03G097000	0.10343	0.451362	2.47948	2.49615	3.15592	3.31062e-07	5.95888e-05	down		ABL interactor-like protein 2, putative
Ghicr24_D03G114000	0.213159	0.104373	1.58967	2.92387	3.82065	1.359e-13	4.95333e-11	down		Pectate lyase
Ghicr24_D03G120200	0.020417	0.025452	1.23313	1.17407	5.52704	2.6298e-15	1.06503e-12	down		Uncharacterized protein
Ghicr24_D03G121600	0.155528	0.157124	1.44357	1.90766	3.41123	7.39002e-19	3.49812e-16	down		ARF-GAP domain 1 isoform 1
Ghicr24_D03G139400	0	0	2.48817	2.65786	10.1293	2.76293e-12	8.83374e-10	down		Uncharacterized protein
Ghicr24_D03G153600	0.670365	0.593952	4.01419	2.71351	2.41737	1.36566e-12	4.54577e-10	down		F10K1.18 protein, putative isoform 1
Ghicr24_D03G182600	0.038852	0	1.13887	1.24994	6.07039	3.08018e-11	8.87494e-09	down		Uncharacterized protein
Ghicr24_D03G187600	2.45119	2.08495	5.92176	5.67148	1.36567	8.30051e-16	3.55931e-13	down		P-glycoprotein
Ghicr24_D04G024400	0.110766	0.097638	1.93046	2.53101	4.38957	2.09036e-29	1.57093e-26	down		Uncharacterized protein
Ghicr24_D04G024500	0.202733	0.360388	4.16629	4.83929	3.98138	9.20369e-15	3.6266e-12	down		Uncharacterized protein
Ghicr24_D04G031900	1.12132	1.08146	3.01212	2.70201	1.3808	7.56614e-08	1.48666e-05	down		Pectin lyase-like superfamily protein isoform 2
Ghicr24_D04G049100	2.08814	1.71207	17.3668	20.6562	3.32319	9.92569e-39	9.3968e-36	down		GA-stimulated transcript-like protein 5
Ghicr24_D04G076900	0.047661	0.006843	2.4643	3.08656	6.42824	6.94054e-48	8.87622e-45	down		Fatty acid hydroxylase superfamily isoform 1
Ghicr24_D04G077100	0.068958	0	1.36503	1.20917	4.6079	4.34474e-06	0.000694559	down		Fatty acid hydroxylase superfamily isoform 1
Ghicr24_D04G108000	89.2303	67.2765	224.467	231.745	1.54915	4.00777e-19	1.9348e-16	down		Uncharacterized protein
Ghicr24_D04G133000	0.281177	0.760142	8.98325	7.48369	3.9462	1.358e-27	9.42803e-25	down		NAD(P)-binding Rossmann-fold superfamily protein isoform 1
Ghicr24_D04G149900	5.9223	6.96237	12.6113	13.1004	1.00281	3.19322e-07	5.78458e-05	down		Gamma-interferon-inducible lysosomal thiol reductase, putative
Ghicr24_D04G199300	0.078024	0.009334	1.66795	1.84028	5.25514	1.53526e-18	7.17408e-16	down		Potassium transporter
Ghicr24_D04G204400	5.05878	4.88742	24.9099	28.9871	2.44181	2.45185e-42	2.66765e-39	down		Lipid transfer protein
Ghicr24_D04G207700	0.236409	0.183151	3.01894	2.53199	3.70821	4.76098e-32	3.77241e-29	down		Ankyrin repeat family protein, putative
Ghicr24_D04G214100	0.121953	0.090445	45.1294	40.2001	8.60554	1.11812e-237	2.03768e-233	down	MYB_related	GHMYB25
Ghicr24_D05G005700	1.44394	1.7487	3.81762	4.11976	1.31658	1.92524e-09	4.77362e-07	down		4-coumarate:CoA ligase 2
Ghicr24_D05G018400	0.067671	0.080218	1.17683	1.15386	3.93748	2.43115e-11	7.06068e-09	down		Major facilitator superfamily protein, putative isoform 1
Ghicr24_D05G042300	10.5308	9.74398	24.3995	30.0562	1.42884	2.07629e-15	8.59971e-13	down		Uncharacterized protein
Ghicr24_D05G104000	0.398076	0.706184	13.7087	14.8671	4.69877	3.66904e-57	5.69068e-54	down		Uncharacterized protein
Ghicr24_D05G120700	0.935061	0.820444	7.12562	6.58201	2.96454	9.30776e-34	7.71032e-31	down		Leucine-rich repeat (LRR) family protein
Ghicr24_D05G131400	4.03301	4.46027	33.8589	43.6244	3.12107	6.45463e-63	1.14762e-59	down		GDSL-like Lipase/Acylhydrolase superfamily protein
Ghicr24_D05G131500	5.80978	7.12641	20.2851	25.8132	1.86407	2.85699e-23	1.69322e-20	down		Myo-inositol oxygenase 1 isoform 1
Ghicr24_D05G151900	8.44065	10.8399	23.5102	22.1678	1.24901	1.21098e-12	4.08689e-10	down		GDSL-like Lipase/Acylhydrolase superfamily protein
Ghicr24_D05G158800	10.39	12.4774	78.9563	83.671	2.8345	6.54691e-62	1.13631e-58	down		Protein kinase
Ghicr24_D05G189900	2.26064	2.54938	11.5418	11.8295	2.28123	3.18554e-29	2.36955e-26	down		TRAM, LAG1 and CLN8 (TLC) lipid-sensing domain containing protein
Ghicr24_D05G215700	0.932604	0.535647	8.33042	8.86613	3.73662	9.67978e-41	9.80037e-38	down		Phosphoglycerate mutase family protein isoform 1
Ghicr24_D05G224600	0.7256	0.432667	1.811	2.32456	1.68903	3.09647e-06	0.000501608	down		Uncharacterized protein
Ghicr24_D05G247700	8.00774	8.50934	17.5127	17.2792	1.06443	2.10938e-11	6.15069e-09	down		Regulator of Vps4 activity in the MVB pathway protein
Ghicr24_D05G250000	1.19662	1.29926	3.48572	2.75272	1.3242	5.79244e-07	0.00010224	down		Serine/threonine protein phosphatase 2A 57 kDa regulatory subunit B' beta isoform 1
Ghicr24_D05G253900	1.51344	1.90325	6.90479	7.71854	2.10277	6.04911e-26	3.97263e-23	down		SKU5 similar 5 isoform 1
Ghicr24_D05G272900	0.386656	0.55372	2.87834	1.83093	2.32023	2.46441e-09	6.02845e-07	down		GDSL-like Lipase/Acylhydrolase superfamily protein, putative isoform 1
Ghicr24_D05G302900	1.24162	1.48463	5.67504	5.16671	1.99588	6.7952e-18	3.15509e-15	down		UDP-Glycosyltransferase superfamily protein, putative
Ghicr24_D05G323100	0	0.061847	2.99483	3.6856	6.63904	1.41627e-11	4.17984e-09	down		Uncharacterized protein
Ghicr24_D05G330600	1.78341	1.42152	4.17045	4.5435	1.44656	7.57726e-10	1.9381e-07	down		HXXXD-type acyl-transferase family protein, putative
Ghicr24_D05G340600	1.33298	1.33009	4.7192	4.01526	1.71963	4.1734e-22	2.32235e-19	down		Cc-nbs-lrr resistance protein, putative
Ghicr24_D05G347000	2.51525	3.39374	10.1466	8.10975	1.63168	1.31601e-16	5.84826e-14	down		Cc-nbs-lrr resistance protein, putative
Ghicr24_D05G347200	0.155236	0.170466	8.51821	7.70586	5.62126	6.51803e-154	4.75144e-150	down		Cc-nbs-lrr resistance protein, putative
Ghicr24_D05G347300	0.359636	0.310432	4.43068	3.90562	3.63869	2.64491e-67	5.50875e-64	down		Cc-nbs-lrr resistance protein, putative
Ghicr24_D05G347600	0.257818	0.207568	2.47565	2.2668	3.3505	1.63172e-25	1.03433e-22	down		Putative disease resistance gene NBS-LRR family protein
Ghicr24_D05G348000	3.19935	2.04009	7.79901	6.22331	1.4273	5.41686e-11	1.53052e-08	down		Cc-nbs-lrr resistance protein, putative
Ghicr24_D05G371600	1.90362	2.99984	6.75514	6.86554	1.47715	1.4677e-08	3.18426e-06	down		RING/U-box superfamily protein, putative isoform 1
Ghicr24_D05G377900	0.139672	0.074094	1.1889	1.47235	3.63652	1.09886e-17	5.06984e-15	down		Receptor like protein 6, putative
Ghicr24_D06G001400	0.129109	0.096303	9.42249	8.76092	6.33073	5.30105e-119	2.41519e-115	down		JHL20J20.8 protein
Ghicr24_D06G004300	2.24836	3.13862	8.3438	6.92733	1.50661	3.91181e-11	1.1214e-08	down		Endoglucanase
Ghicr24_D06G027600	3.41724	4.58906	10.6252	9.4712	1.33113	2.38165e-12	7.68209e-10	down	GRF	Growth-regulating factor 1
Ghicr24_D06G030000	0.021448	0.07843	6.67499	5.2365	6.6814	2.58308e-80	7.84578e-77	down		Serine esterase family protein, putative isoform 2
Ghicr24_D06G030100	0.266014	0.217382	7.46688	6.6606	4.87131	7.35293e-25	4.50425e-22	down		Kinase superfamily protein
Ghicr24_D06G030200	0	0	5.15518	2.66544	12.2688	8.78913e-40	8.77673e-37	down		--
Ghicr24_D06G030300	0	0.021389	1.89104	1.64712	7.54946	4.46493e-23	2.62484e-20	down		Putative polyprotein
Ghicr24_D06G030400	0	0	1.67776	1.51905	10.4041	2.97565e-14	1.13568e-11	down		--
Ghicr24_D06G030500	0	0	2.76801	2.318	11.5957	6.76322e-31	5.24487e-28	down		--
Ghicr24_D06G031000	1.1637	1.60984	3.79892	3.61809	1.42233	4.14027e-07	7.40374e-05	down		MATE efflux family protein
Ghicr24_D06G031500	18.5457	20.7088	8.68069	10.1662	-1.05407	4.66292e-09	1.10004e-06	up		Uncharacterized protein isoform 3
Ghicr24_D06G034200	0.454295	0.391832	2.95364	2.84809	2.77621	1.11457e-21	6.10893e-19	down		MATE efflux family protein
Ghicr24_D06G036300	4.77715	4.48159	9.12865	11.054	1.12768	9.67612e-10	2.4577e-07	down		Uncharacterized protein
Ghicr24_D06G064000	2.06169	1.8085	3.65478	4.06858	1.00142	1.70843e-06	0.000285641	down		Leucine-rich repeat protein kinase family protein
Ghicr24_D06G089300	0.390356	0.117905	2.99693	3.35702	3.63807	9.61657e-12	2.88485e-09	down		Alpha/beta-Hydrolases superfamily protein isoform 1
Ghicr24_D06G104500	1.36099	0.885227	7.99068	7.99977	2.83304	1.02768e-27	7.20335e-25	down		Transducin/WD40 repeat-like superfamily protein
Ghicr24_D06G122700	4.32676	3.28263	8.67079	11.6416	1.41998	9.89412e-09	2.21243e-06	down		Bifunctional inhibitor/lipid-transfer protein/seed storage 2S albumin superfamily protein, putative
Ghicr24_D06G153600	0.038383	0.024595	0.757702	1.3106	4.77761	2.77814e-07	5.07564e-05	down	G2-like	Myb-like HTH transcriptional regulator family protein, putative
Ghicr24_D06G165700	0.36331	0.287778	1.23435	1.08359	1.83173	1.0254e-07	1.97225e-05	down		Putative uncharacterized protein
Ghicr24_D06G173000	1.60392	1.16662	7.77631	7.39901	2.45849	4.33844e-28	3.10058e-25	down		Cytochrome P450, family 77, subfamily B, polypeptide 1
Ghicr24_D06G182000	0.060943	0.209761	2.33033	3.49468	4.36457	4.57144e-13	1.57191e-10	down		CASP-like protein
Ghicr24_D06G187200	0.259496	0.219907	1.46975	1.8766	2.79385	8.54455e-11	2.34162e-08	down		Laccase
Ghicr24_D06G187300	0.119313	0.103258	2.53683	2.17932	4.34577	1.66413e-06	0.000279516	down		Laccase
Ghicr24_D06G206000	23.3468	28.7266	64.006	65.8626	1.3231	9.70663e-16	4.09008e-13	down		Polyphenol oxidase-3
Ghicr24_D06G234000	6.30472	6.16351	14.5061	14.6666	1.23086	1.22502e-13	4.51012e-11	down		UDP-Glycosyltransferase superfamily protein
Ghicr24_D07G014200	0.615569	0.810255	3.9957	3.1485	2.33076	3.83124e-27	2.58598e-24	down		Myosin family protein with Dil domain isoform 1
Ghicr24_D07G026300	0.031214	0.034842	1.96536	1.92388	5.89418	1.56141e-44	1.86594e-41	down
Ghicr24_D07G050400	2.95281	2.89448	12.523	11.0687	2.03638	5.45863e-23	3.18334e-20	down		Polyphosphoinositide binding protein
Ghicr24_D07G075700	0.049255	0.095509	6.10845	5.93826	6.35925	4.2016e-88	1.33167e-84	down		Tyrosine/DOPA decarboxylase
Ghicr24_D07G090700	0.045151	0.163536	1.1126	1.58316	3.63452	2.61515e-07	4.78986e-05	down		1-aminocyclopropane-1-carboxylate oxidase
Ghicr24_D07G112500	2.3149	2.13047	9.71035	8.43379	1.99666	1.0227e-26	6.77746e-24	down		Jojoba acyl CoA reductase-related male sterility protein
Ghicr24_D07G145100	8.10585	7.95217	17.0043	17.131	1.09119	4.52575e-12	1.42204e-09	down		O-acyltransferase family protein, putative
Ghicr24_D07G162000	9.19871	14.6019	5.23329	4.3493	-1.30542	3.09108e-09	7.39119e-07	up		Uncharacterized protein
Ghicr24_D07G163000	0.104261	0.315593	233.85	248.749	10.1741	4.50859e-305	3.28662e-300	down		Putative uncharacterized protein
Ghicr24_D07G169600	0.03719	0.068397	2.41587	3.81661	5.7956	1.07019e-20	5.61249e-18	down		Auxin-induced in root cultures protein 12, putative
Ghicr24_D07G170200	9.47218	4.55094	19.4662	20.0461	1.50014	8.19066e-08	1.60074e-05	down		Defective in induced resistance 1 protein
Ghicr24_D07G230300	0	0	5.10161	5.41446	10.944	1.11217e-19	5.55303e-17	down		Ribosomal protein S24/S35, mitochondrial
Ghicr24_D07G239700	7.38026	6.18632	3.08947	3.5991	-1.01617	2.10794e-06	0.000346086	up		Uncharacterized protein
Ghicr24_D08G080100	0.402804	0.226724	1.52642	2.16761	2.5559	1.01697e-08	2.26018e-06	down		Pentatricopeptide repeat superfamily protein
Ghicr24_D08G080300	0.058593	0.027076	3.07988	3.46929	6.21122	2.59801e-31	2.03642e-28	down		Heavy metal transport/detoxification superfamily protein, putative
Ghicr24_D08G096200	7.46994	9.81349	18.5239	16.929	1.04189	3.84525e-09	9.16036e-07	down		Fatty acid hydroxylase superfamily
Ghicr24_D08G127600	8.064	7.60577	16.1694	15.664	1.028	5.48444e-09	1.27325e-06	down	ERF	Cytokinin response factor 2, putative
Ghicr24_D08G135500	1.43569	1.70744	3.31176	3.25412	1.06695	9.19283e-08	1.78226e-05	down		Kinesin-like protein
Ghicr24_D08G161400	0.984511	0.546329	4.01603	4.57856	2.4936	1.71537e-13	6.12968e-11	down		Toxicos en levadura 4, putative
Ghicr24_D08G186100	9.77228	8.01524	22.2316	23.5838	1.37022	9.68271e-16	4.09008e-13	down		HXXXD-type acyl-transferase family protein, putative
Ghicr24_D08G214900	2.32949	2.98712	8.92304	5.95561	1.48662	6.37538e-08	1.25947e-05	down		Glycine-rich protein
Ghicr24_D08G220700	0.242163	0.120005	8.72055	8.69231	5.54285	4.60247e-35	3.99412e-32	down		Uncharacterized protein
Ghicr24_D08G225700	1.83036	2.76391	76.5093	75.8052	5.05464	5.4464e-115	2.2057e-111	down		Uncharacterized protein
Ghicr24_D08G239200	6.52271	6.17616	18.243	17.4871	1.4818	1.12664e-19	5.58698e-17	down		Li-tolerant lipase 1 isoform 1
Ghicr24_D08G253700	0.427167	0.532853	7.04495	7.3828	3.90412	1.58149e-54	2.35278e-51	down		HXXXD-type acyl-transferase family protein
Ghicr24_D08G262200	0.548508	0.03013	5.43009	5.9717	4.63307	5.57445e-10	1.43085e-07	down		Fatty acid hydroxylase superfamily
Ghicr24_D08G271500	2.80583	2.72803	10.9568	11.4714	1.97101	3.78371e-17	1.71317e-14	down		Uncharacterized protein
Ghicr24_D09G034200	2.50972	2.53494	16.0333	15.0891	2.62413	1.32618e-20	6.85635e-18	down		Uncharacterized protein
Ghicr24_D09G063900	0.120725	0.111928	1.20937	2.11813	3.80206	6.17421e-12	1.89966e-09	down		Major facilitator superfamily protein
Ghicr24_D09G065500	0.068572	0.12979	2.15829	1.82704	4.29014	1.26016e-19	6.2069e-17	down		3-ketoacyl-CoA synthase
Ghicr24_D09G100600	2.9529	2.15096	9.77786	9.8	1.94345	1.99802e-20	1.0257e-17	down		Delta-15 fatty acid desaturase 3
Ghicr24_D09G108400	0	0	20.9677	21.0119	14.4435	3.1985e-182	3.33087e-178	down		Gb:AAF02129.1, putative
Ghicr24_D09G115600	0.114574	0.135805	1.41067	3.14165	4.16189	1.84749e-08	3.96108e-06	down		Fasciclin-like arabinogalactan protein 1
Ghicr24_D09G121400	15.6657	12.3095	41.511	33.4056	1.42773	4.37544e-15	1.75251e-12	down		ABC-2 type transporter family protein isoform 1
Ghicr24_D09G129900	3.90756	4.2031	19.2741	18.9897	2.24323	9.10316e-43	1.00544e-39	down		Glycerol-3-phosphate dehydrogenase [NAD(+)]
Ghicr24_D09G131100	6.12755	5.15574	46.3999	45.4853	3.03026	3.19699e-70	7.06214e-67	down		F17A17.37 protein
Ghicr24_D09G204400	0.901627	0.912535	4.4323	4.67549	2.30156	9.32394e-26	6.06863e-23	down		Glycosyl hydrolases family 32 protein
Ghicr24_D09G210900	0.563378	0.77009	2.19263	2.42629	1.79448	6.25902e-07	0.000110209	down		Serinc-domain containing serine and sphingolipid biosynthesis protein
Ghicr24_D09G231600	5.33915	4.85915	11.0764	10.4734	1.08447	5.02452e-10	1.30346e-07	down		Iq-domain 31 isoform 2
Ghicr24_D09G241800	1.45608	1.33877	8.43941	7.0313	2.47489	1.65503e-19	8.0971e-17	down		Phosphatase 2C family protein, putative
Ghicr24_D10G015400	7.20505	8.12383	29.0998	24.0099	1.79821	1.25573e-25	8.10078e-23	down	HD-ZIP	Protodermal factor 2 isoform 1
Ghicr24_D10G037200	1.20017	1.06991	3.05425	3.56757	1.54951	6.13289e-08	1.21817e-05	down	G2-like	Putative MYB transcription factor
Ghicr24_D10G052500	2.74244	4.138	9.35576	9.89285	1.48657	3.86764e-08	7.89747e-06	down		SAUR family protein, putative
Ghicr24_D10G059300	55.6318	58.9852	121.49	117.382	1.06467	1.54988e-12	5.13551e-10	down		Glucose-methanol-choline (GMC) oxidoreductase family protein
Ghicr24_D10G120300	0.529528	0.518792	41.0061	46.8652	6.37399	5.39119e-178	4.91252e-174	down		Non-specific lipid-transfer protein
Ghicr24_D10G120500	83.9694	51.5817	143.396	147.949	1.10984	1.08342e-07	2.07838e-05	down		Non-specific lipid-transfer protein
Ghicr24_D10G120700	0.026018	0.060396	43.6154	48.6158	10.0572	4.35578e-269	1.58762e-264	down		Alpha-expansin 1
Ghicr24_D10G122600	3.34903	5.08785	31.6345	28.6399	2.8406	7.88872e-41	8.2152e-38	down		Hydroxycinnamoyl CoA shikimate/quinate hydroxycinnamoyltransferase
Ghicr24_D10G157700	1.06888	1.08861	3.08007	2.90421	1.4789	5.12863e-09	1.19827e-06	down		3-ketoacyl-CoA synthase
Ghicr24_D10G234500	0.543625	0.264556	11.2346	11.0331	4.78178	5.94797e-59	9.63531e-56	down		3-ketoacyl-CoA synthase
Ghicr24_D10G248700	3.16984	2.40673	6.92873	8.3668	1.48005	6.68715e-12	2.04821e-09	down		Uncharacterized protein
Ghicr24_D10G270900	1.74199	2.07525	5.53496	5.29368	1.5074	1.66708e-13	5.98644e-11	down		Uncharacterized protein
Ghicr24_D11G014400	3.62202	3.45776	8.716	8.81755	1.3016	5.21448e-17	2.33202e-14	down		Gamma-irradiation and mitomycin c induced 1, putative isoform 1
Ghicr24_D11G014900	0.498289	0.301394	1.15634	1.52295	1.72344	5.54482e-06	0.000869249	down		Oligopeptide transporter 1 isoform 1
Ghicr24_D11G053100	0.122774	0.096467	1.34633	1.82357	3.84347	6.02279e-11	1.68863e-08	down		Xyloglucan endotransglucosylase/hydrolase
Ghicr24_D11G063500	0.633954	0.400059	12.1292	11.064	4.4927	1.4866e-66	3.01023e-63	down		Xyloglucan endotransglucosylase/hydrolase
Ghicr24_D11G068500	0.020458	0.024124	2.593	3.37644	7.04554	1.0649e-89	3.52854e-86	down		Ankyrin repeat-containing protein, putative isoform 1
Ghicr24_D11G107600	0.108765	0.101978	2.32654	2.47232	4.49903	4.82709e-34	4.0446e-31	down	B3	AP2/B3-like transcriptional factor family protein, putative
Ghicr24_D11G183100	0.330251	0.254048	1.92852	1.99652	2.74233	1.20769e-10	3.23665e-08	down	MYB	MYB domain class transcription factor
Ghicr24_D11G205000	1.28614	1.71646	5.03513	6.03093	1.88106	1.09031e-13	4.03454e-11	down		Uncharacterized protein
Ghicr24_D11G225100	8.13178	7.25641	19.1427	20.4692	1.36926	1.32373e-16	5.84826e-14	down		3-hydroxyacyl-CoA dehydratase PASTICCINO 2
Ghicr24_D11G306000	3.82653	2.73211	8.2626	7.13101	1.23705	9.33119e-11	2.54763e-08	down
Ghicr24_D11G340900	0.249168	0.262968	5.38013	5.80098	4.43364	5.7212e-38	5.27922e-35	down		Uncharacterized protein
Ghicr24_D11G341000	0.618891	0.431052	7.12785	8.45639	3.87294	1.77014e-15	7.37359e-13	down		Uncharacterized protein
Ghicr24_D12G000800	0	0	1.11002	1.15657	10.0566	9.04617e-12	2.73626e-09	down		Uncharacterized protein
Ghicr24_D12G009500	12.2915	13.0276	3.53174	1.97642	-2.19291	4.45198e-20	2.23818e-17	up		P-loop containing nucleoside triphosphate hydrolases superfamily protein, putative
Ghicr24_D12G036000	1.44915	3.23157	0.46189	0.366999	-2.4693	1.53148e-06	0.000260841	up		DENN domain-containing protein isoform 3
Ghicr24_D12G075300	0.106544	0.011462	2.99728	3.33904	5.7044	1.50573e-28	1.09763e-25	down		Transducin/WD40 repeat-like superfamily protein isoform 1
Ghicr24_D12G085000	0	0	3.26846	4.12287	12.0189	3.5369e-42	3.79161e-39	down		Xyloglucan endotransglucosylase/hydrolase
Ghicr24_D12G150700	137.849	211.909	79.3269	85.2461	-1.08332	8.11524e-08	1.59026e-05	up		--
Ghicr24_D12G152100	0.09072	0.037696	0.873616	1.14283	3.93981	3.05878e-09	7.35894e-07	down		Regulator of Vps4 activity in the MVB pathway protein, putative
Ghicr24_D12G170700	0	0	0.946676	1.26643	10.6751	2.21137e-16	9.65284e-14	down		Ras-related small GTP-binding family protein, putative
Ghicr24_D12G177200	1.45838	1.36508	22.518	18.423	3.86013	6.13377e-79	1.78853e-75	down	MYB	MYB25-like protein
Ghicr24_D12G181500	67.5376	56.0756	26.0552	29.4996	-1.14019	2.9773e-12	9.47757e-10	up		Alpha-xylosidase 1
Ghicr24_D12G182300	2.97187	2.74702	6.3262	5.48101	1.05125	1.13317e-08	2.49562e-06	down		Aluminum activated malate transporter family protein isoform 1
Ghicr24_D12G257200	3.18655	2.70974	1.02554	1.10919	-1.4578	1.3427e-08	2.93051e-06	up		Starch synthase, chloroplastic/amyloplastic
Ghicr24_D12G286900	0.051959	0.018289	17.6161	17.3282	8.88221	3.11857e-231	4.54668e-227	down	HD-ZIP	Homeodomain protein HOX3-D
Ghicr24_D13G001000	8.99304	10.0209	4.99373	4.43906	-1.00516	2.23485e-09	5.5225e-07	up		DNA/RNA helicase protein
Ghicr24_D13G027200	4.44326	4.72572	2.20307	2.12034	-1.10394	5.73336e-09	1.32681e-06	up		Tapt1/CMV receptor, putative isoform 1
Ghicr24_D13G040100	0.227414	0.528174	2.21357	2.84714	2.73653	1.71302e-11	5.01502e-09	down		UDP-glycosyltransferase 73B4, putative
Ghicr24_D13G064600	4.49367	4.71553	1.85008	2.25213	-1.15914	6.54307e-07	0.000114932	up		B-box type zinc finger family protein, putative
Ghicr24_D13G075200	3.24097	4.87974	20.4978	18.3322	2.26193	3.18701e-27	2.17124e-24	down		Kinase 2B isoform 1
Ghicr24_D13G088100	2.56831	3.87315	12.8641	14.3335	2.08147	6.11008e-21	3.29931e-18	down		Sulfotransferase
Ghicr24_D13G107800	0.097895	0.095247	3.83065	3.08296	5.13901	5.59112e-44	6.57381e-41	down		B-1,4-glucanase
Ghicr24_D13G112400	0.057743	0.016874	7.06097	6.68844	7.40088	2.1704e-77	5.65057e-74	down		Lipase
Ghicr24_D13G123800	27.5517	26.3385	56.3594	62.7555	1.14896	1.60259e-12	5.26236e-10	down		Uncharacterized protein
Ghicr24_D13G131400	0.497171	0.450555	3.65454	2.75736	2.76351	8.67062e-12	2.63359e-09	down		Putative uncharacterized protein
Ghicr24_D13G150800	0.082006	0.224879	9.75827	9.64519	5.95005	3.00491e-71	6.84528e-68	down		MBOAT family protein
Ghicr24_D13G177900	0.080471	0.176127	5.03528	4.93801	5.201	3.7151e-39	3.56341e-36	down	MYB	Myb domain protein 60
Ghicr24_D13G178000	2.35874	2.14777	6.30961	5.83684	1.43716	4.1153e-13	1.42854e-10	down		Catalytic, putative
Ghicr24_D13G195600	29.5428	30.7389	113.355	116.988	1.93908	4.11183e-36	3.61133e-33	down		Uncharacterized protein
Ghicr24_D13G206900	0.221307	0.175356	7.44214	6.81439	5.14664	1.58187e-64	2.88285e-61	down		Transducin/WD40 repeat-like superfamily protein
Ghicr24_D13G218500	0.086055	0.014219	1.53252	1.58647	4.94642	1.39309e-15	5.83631e-13	down		Leucine-rich repeat protein kinase family protein
Ghicr24_D13G254300	0.111334	0.133393	0.686407	1.40148	3.05016	3.17229e-07	5.76685e-05	down		Heat shock 70 kDa protein

## Sheet: fl_5 vs ZM24_5
		Differentially expressed genes between fl and ZM24 on 5 DPA ovules
genes id	fl_5-1	fl_5-2	ZM24_5-1	ZM24_5-2	log2(fc)	p-value	FDR	up-/down-regulated	transcription factor	functional description
Ghicr24_A01G005100	4.77197	2.71971	0.090928	0.045527	-5.74685	3.4314e-15	2.8325e-13	up	MYB_related	DnaJ homolog subfamily C member 2
Ghicr24_A01G018400	2.46157	2.77427	0.776655	0.672799	-1.87308	4.16548e-09	1.76938e-07	up		Disease resistance protein family, putative isoform 1
Ghicr24_A01G030500	12.3727	16.0498	5.91614	5.89796	-1.26948	1.42678e-07	4.54411e-06	up		Mevalonate/galactokinase family protein isoform 1
Ghicr24_A01G031500	20.5798	21.6022	10.0837	10.893	-1.02839	5.36961e-06	0.000111481	up		Kinase superfamily protein
Ghicr24_A01G036900	5.72844	8.53532	2.12957	3.42627	-1.37809	1.45587e-05	0.000259922	up		Nine-cis-epoxycarotenoid dioxygenase 3
Ghicr24_A01G045700	17.419	21.0927	5.89247	10.6846	-1.24796	1.67372e-05	0.000292795	up		Leucine-rich repeat transmembrane protein kinase isoform 1
Ghicr24_A01G047200	12.7898	11.5663	5.00427	4.68176	-1.34692	9.9495e-07	2.60008e-05	up		Uncharacterized protein
Ghicr24_A01G053800	19.7162	37.7862	6.6703	7.09828	-2.08177	8.73605e-12	5.28709e-10	up		Epidermis-specific secreted glycoprotein EP1-like protein
Ghicr24_A01G057400	5.71188	5.06961	2.84516	2.17478	-1.12168	9.27649e-06	0.000178061	up	TCP	TCP family transcription factor 4, putative
Ghicr24_A01G057700	4.01751	5.17847	1.40903	1.72782	-1.56857	1.14045e-05	0.000210953	up		Uncharacterized protein
Ghicr24_A01G059300	5.58576	6.57141	2.8006	2.64399	-1.17766	3.80842e-07	1.10381e-05	up		Phytosylfokine-alpha receptor 2
Ghicr24_A01G071400	58.277	24.2609	8.32009	7.07239	-2.43877	9.3984e-12	5.65037e-10	up		Auxin-responsive GH3 family protein
Ghicr24_A01G072000	1.51207	2.00047	0.233323	0.351134	-2.59167	8.28006e-09	3.34353e-07	up		Organic cation/carnitine transporter4 isoform 1
Ghicr24_A01G073100	15.6757	12.0025	7.32989	5.7542	-1.09843	9.71326e-06	0.000184788	up		Transcription factor
Ghicr24_A01G080800	6.32746	5.58423	1.87298	2.00574	-1.63532	6.00146e-05	0.000837993	up		SH3 domain-binding protein 1, putative
Ghicr24_A01G087000	78.3405	78.1409	36.1967	32.4291	-1.21322	9.72268e-08	3.20738e-06	up		Calcium-dependent lipid-binding family protein isoform 1
Ghicr24_A01G088300	0.931402	1.10025	0.205317	0.104383	-2.75207	1.00073e-05	0.00018954	up		Receptor like protein 53, putative
Ghicr24_A01G092000	14.8521	11.6214	4.01189	4.3992	-1.7197	1.22795e-10	6.52095e-09	up		Cytochrome P450, family 86, subfamily A, polypeptide 1
Ghicr24_A01G098700	3.50962	6.41462	1.57002	1.38411	-1.76789	1.0318e-05	0.000194414	up		SAUR-like auxin-responsive protein family
Ghicr24_A01G109200	55.83	47.9884	22.124	16.6285	-1.43978	4.53771e-09	1.9152e-07	up		Glucan endo-1,3-beta-glucosidase, putative
Ghicr24_A01G110800	23.4172	37.7726	12.0189	16.5191	-1.11953	7.3533e-05	0.000987393	up		Hedgehog receptor, putative isoform 1
Ghicr24_A01G111400	15.2688	5.53739	1.79646	2.90395	-2.15944	1.25152e-07	4.03534e-06	up		Prolyl oligopeptidase family protein
Ghicr24_A01G115200	1.16139	2.29471	0.613071	0.316002	-1.91119	2.73752e-05	0.000440521	up		Polyprotein
Ghicr24_A01G115500	3.14803	2.65999	1.07165	1.10405	-1.43915	1.82926e-07	5.67937e-06	up		Uncharacterized protein isoform 1
Ghicr24_A01G115900	20.5474	16.149	6.44279	5.86712	-1.59356	3.16778e-11	1.79481e-09	up	ARF	Auxin response factor
Ghicr24_A01G119100	11.6599	8.46888	3.79059	3.24696	-1.53427	8.1324e-09	3.28755e-07	up	ZF-HD	Homeobox protein 33 isoform 1
Ghicr24_A01G136700	102.515	126.904	44.9809	54.1653	-1.24577	1.91577e-07	5.93025e-06	up		Seed imbibition 2 isoform 1
Ghicr24_A01G138100	2.39115	1.79708	0.662695	0.454416	-1.91882	9.3402e-07	2.45673e-05	up		Uncharacterized protein
Ghicr24_A01G147200	23.2971	16.9209	11.0497	8.13292	-1.08596	2.95797e-05	0.000470213	up	SBP	SQUAMOSA promoter binding-like transcription factor
Ghicr24_A01G154600	6.30732	6.40493	1.50215	1.72504	-1.99414	4.17152e-10	2.08307e-08	up		Zinc/iron transporter, putative
Ghicr24_A01G157200	7.51666	15.3149	3.02106	4.28013	-1.66102	1.3773e-06	3.44828e-05	up		Purple acid phosphatase 3 isoform 1
Ghicr24_A01G159300	5.95119	2.51305	0.687806	0.650979	-2.66996	1.00899e-08	4.00767e-07	up	G2-like	Homeodomain-like superfamily protein, putative isoform 1
Ghicr24_A01G168000	9.61837	15.9107	4.592	5.91679	-1.30004	1.31432e-05	0.000238452	up		Uncharacterized protein isoform 1
Ghicr24_A01G171000	22.486	28.0204	10.2738	8.83426	-1.41791	5.4205e-09	2.26287e-07	up		Dihydrosphingosine phosphate lyase isoform 1
Ghicr24_A01G173400	16.7354	11.8207	6.2413	6.93591	-1.13802	5.19099e-06	0.000108571	up		Remorin family protein
Ghicr24_A01G177500	37.9253	43.3258	17.449	21.477	-1.08015	5.01504e-06	0.000105467	up		Pyruvate phosphate dikinase, PEP/pyruvate binding domain isoform 1
Ghicr24_A01G184200	4.27277	2.43768	1.10754	0.870331	-1.78154	2.34176e-05	0.00038652	up		Pathogenesis-related thaumatin superfamily protein isoform 5
Ghicr24_A01G184400	7.63685	10.8222	4.334	2.93446	-1.36411	1.32996e-06	3.34345e-05	up		Major facilitator superfamily protein
Ghicr24_A01G187400	235.59	325.565	134.417	145.358	-1.02317	3.1261e-05	0.000492639	up		Aquaporin PIP24
Ghicr24_A01G190600	10.3884	33.8923	1.96147	1.65846	-3.62918	2.00891e-15	1.69088e-13	up		Lysine histidine transporter-like 8, putative isoform 1
Ghicr24_A01G200000	0.960582	1.18694	0.198349	0.095033	-2.88151	1.25269e-06	3.17893e-05	up		CBS domain-containing protein with a domain of Uncharacterized protein function (DUF21) isoform 1
Ghicr24_A01G218800	9.35973	5.34972	2.84649	2.14546	-1.57478	2.75105e-07	8.18859e-06	up		Leucine-rich repeat protein kinase family protein
Ghicr24_A01G222700	6.06886	6.6832	3.30436	2.76369	-1.08989	2.58355e-06	6.00184e-05	up		Sterile alpha motif domain-containing protein, putative isoform 1
Ghicr24_A01G233900	10.8682	13.4446	5.30778	6.22113	-1.09449	1.0729e-05	0.000200754	up		Phytosulfokine 3, putative
Ghicr24_A01G241300	10.603	7.99396	4.99111	4.27979	-1.02187	2.50427e-05	0.000408527	up		Tudor/PWWP/MBT superfamily protein, putative isoform 1
Ghicr24_A01G244300	2.99033	2.23143	0.952718	0.833089	-1.56234	7.30587e-05	0.000982111	up		Concanavalin A-like lectin protein kinase family protein
Ghicr24_A01G246100	17.5955	26.8348	9.59532	10.7477	-1.1462	1.09751e-05	0.000204361	up		HSP20-like chaperones superfamily protein
Ghicr24_A02G001900	6.50612	8.75569	3.0188	3.40899	-1.2664	1.09299e-06	2.82085e-05	up		Phototropic-responsive NPH3 family protein isoform 2
Ghicr24_A02G004400	2.75912	3.74674	0.685821	1.03948	-1.93158	9.06758e-08	3.01174e-06	up		ARM repeat superfamily protein, putative
Ghicr24_A02G007500	29.8253	19.2193	12.8132	11.1697	-1.04929	5.97409e-05	0.000834676	up		Formin-like protein
Ghicr24_A02G009300	5.11092	5.79448	1.62182	0.765725	-2.21426	3.38057e-06	7.54061e-05	up		--
Ghicr24_A02G012000	1.46476	2.26952	0.112663	0.108468	-4.09392	1.03065e-25	1.67494e-23	up		Uncharacterized protein
Ghicr24_A02G037200	17.9729	26.3953	10.4578	8.93019	-1.21379	2.38517e-06	5.59815e-05	up		Anthocyanidin 3-O-glucosyltransferase 5
Ghicr24_A02G041100	7.16059	11.1715	2.23171	2.78039	-1.88877	4.46175e-11	2.47593e-09	up		CBL-interacting protein kinase 7, putative
Ghicr24_A02G064300	8.3363	18.5518	5.46718	5.12393	-1.36328	5.18116e-05	0.00074461	up	MYB	Myb domain protein 112 isoform 1
Ghicr24_A02G065700	5.28157	6.69733	2.78848	3.23076	-1.01108	6.17261e-05	0.000856169	up		HCO3-transporter family isoform 1
Ghicr24_A02G068900	12.2826	20.7616	3.58738	7.31302	-1.37799	5.41796e-05	0.000772239	up		Hydroxyproline-rich glycoprotein family protein, putative isoform 1
Ghicr24_A02G072400	13.2376	26.9336	5.86168	8.5437	-1.46842	9.14713e-06	0.000175902	up		Sucrose-proton symporter 2 isoform 1
Ghicr24_A02G073600	4.80839	7.11522	2.25422	2.21566	-1.43406	4.64544e-07	1.3191e-05	up		Laccase
Ghicr24_A02G074200	49.0795	40.899	18.7506	18.8594	-1.27394	3.8076e-08	1.37893e-06	up		Gigantea protein isoform 1
Ghicr24_A02G075600	38.3549	27.3066	11.7472	9.41719	-1.65074	1.33934e-10	7.08665e-09	up		Ribosomal protein 1
Ghicr24_A02G088300	11.5931	16.3735	3.57445	3.93684	-1.91448	6.06424e-13	4.13015e-11	up		GDSL-like Lipase/Acylhydrolase superfamily protein
Ghicr24_A02G098600	9.90696	6.67122	3.731	3.44135	-1.22637	1.16557e-05	0.000215109	up		D3-type cyclin isoform 1
Ghicr24_A02G120500	7.05094	3.96862	1.79052	1.14907	-1.9223	4.01219e-06	8.75371e-05	up	ERF	Cytokinin response factor 2, putative
Ghicr24_A02G123800	5.19551	5.10814	2.15282	2.23479	-1.25002	2.41403e-05	0.00039665	up		UDP-glucosyl transferase 88A1, putative
Ghicr24_A02G124000	2.77624	1.815	0.451913	0.711034	-1.99118	4.70329e-05	0.000688298	up		Uncharacterized protein isoform 1
Ghicr24_A02G129400	8.98534	6.44559	2.76976	2.14623	-1.66967	5.69713e-09	2.3702e-07	up		Uncharacterized protein isoform 2
Ghicr24_A02G134500	1.27645	4.53229	0.673567	0.730465	-2.05019	6.27748e-05	0.000868856	up		JHL06B08.8 protein
Ghicr24_A02G137100	46.3105	55.6628	23.6187	22.6859	-1.15773	6.21614e-07	1.70911e-05	up		EF hand family protein, expressed isoform 1
Ghicr24_A02G139500	19.0854	12.9286	8.11659	7.59354	-1.0445	3.38026e-05	0.000523116	up		Dna gyrase b2 isoform 1
Ghicr24_A02G140600	5.74931	5.59643	2.42926	2.90019	-1.10852	5.54126e-05	0.000786274	up		Cytochrome P450, family 87, subfamily A, polypeptide 6
Ghicr24_A02G141100	14.2483	10.6621	7.12589	5.0916	-1.05025	5.78887e-05	0.00081411	up		Glycosyl hydrolases family 32 protein isoform 1
Ghicr24_A02G151100	10.3908	8.84309	4.95382	3.55921	-1.19331	2.02125e-06	4.84394e-05	up		TLC ATP/ADP transporter isoform 1
Ghicr24_A02G157200	9.94679	11.6955	3.96715	5.28923	-1.25171	1.28841e-06	3.25145e-05	up		F-box with wd-40 2 isoform 1
Ghicr24_A02G164000	6.84761	6.75784	0.514279	0.790805	-3.38355	6.35712e-10	3.07124e-08	up		BnaUnng00820D protein
Ghicr24_A02G164100	2.21175	2.52576	0.094438	0.101782	-4.57289	2.05507e-05	0.000346823	up		Uncharacterized protein
Ghicr24_A02G180700	9.93143	22.0983	4.97928	7.03708	-1.43445	7.02913e-05	0.000952566	up	HD-ZIP	Homeodomain-leucine zipper protein HD4
Ghicr24_A02G181700	3.89354	1.99579	0.894552	1.0534	-1.60881	4.63379e-05	0.000680863	up	GRF	Growth-regulating factor 1, putative isoform 1
Ghicr24_A02G185500	6.88227	6.68907	1.50728	1.29237	-2.29643	1.93838e-19	2.24722e-17	up		Transducin family protein / WD-40 repeat family protein isoform 1
Ghicr24_A02G194600	1.45084	1.40427	0.403334	0.416605	-1.90311	4.95805e-06	0.00010457	up	TALE	BEL1-like homeodomain protein 2 isoform 1
Ghicr24_A02G201500	45.0349	31.0023	9.42977	7.86624	-2.15351	2.67722e-16	2.41533e-14	up		Beta-galactosidase
Ghicr24_A02G201900	20.2953	19.9134	9.66402	8.53307	-1.16186	5.59215e-07	1.55762e-05	up		MADS box protein MADS51
Ghicr24_A02G209700	13.7234	14.6912	3.09262	2.22996	-2.43381	8.80388e-21	1.11088e-18	up		AMP-dependent synthetase and ligase family protein
Ghicr24_A02G210500	4.42283	4.37444	1.07397	0.855408	-2.20651	8.71483e-12	5.27864e-10	up		Kinase superfamily protein, 32
Ghicr24_A02G211600	15.6904	10.4624	3.66689	2.07052	-2.20661	3.10286e-11	1.76077e-09	up		Transmembrane amino acid transporter family protein
Ghicr24_A02G212200	17.7461	17.3156	8.99439	7.55097	-1.10037	1.83216e-06	4.44344e-05	up		Trigalactosyldiacylglycerol 1 isoform 1
Ghicr24_A03G026300	38.5386	31.9991	19.4442	15.504	-1.02401	1.9738e-05	0.00033568	up		Uncharacterized protein isoform 2
Ghicr24_A03G033100	8.44041	10.4184	4.72124	4.80352	-1.00968	2.12536e-05	0.000356378	up	WRKY	WRKY transcription factor 18
Ghicr24_A03G050600	4.04582	3.72665	1.32625	1.23125	-1.62059	2.54621e-06	5.92941e-05	up		Uncharacterized protein isoform 1
Ghicr24_A03G056400	4.59711	4.54125	0.550906	0.514584	-3.1126	1.37947e-17	1.37392e-15	up	G2-like	Homeodomain-like superfamily protein, putative isoform 1
Ghicr24_A03G061400	43.791	35.1626	6.87622	5.94707	-2.62333	4.95122e-26	8.17412e-24	up		ThiaminC isoform 4
Ghicr24_A03G070800	10.9187	14.3972	6.2956	5.72923	-1.09016	6.14298e-06	0.000125174	up		Copper amine oxidase family protein isoform 1
Ghicr24_A03G078300	89.523	68.9677	31.9901	43.3875	-1.08967	1.71827e-05	0.00029914	up		Cysteine proteinases superfamily protein isoform 1
Ghicr24_A03G095700	104.476	141.583	52.9048	44.163	-1.36123	7.18888e-08	2.44462e-06	up		Papain family cysteine protease
Ghicr24_A03G095800	1.247	3.24886	0.354396	0.517566	-2.37255	6.3614e-05	0.000878172	up	SRS	SHI-related sequence 7, putative
Ghicr24_A03G126900	30.593	29.435	7.33462	3.06598	-2.50724	1.06875e-12	7.06737e-11	up		Isocitrate lyase
Ghicr24_A03G133500	12.276	7.42418	5.06007	3.28474	-1.2619	3.88502e-05	0.000588786	up		DNA primase, large subunit family isoform 1
Ghicr24_A03G143100	12.1893	7.40487	0.70882	0.963921	-3.48266	3.54171e-23	5.05603e-21	up		Chaperone DnaJ-domain superfamily protein, putative
Ghicr24_A03G146200	11.6958	17.2312	5.13002	7.51508	-1.21276	1.7017e-05	0.00029661	up		HCP-like superfamily protein with MYND-type zinc finger
Ghicr24_A03G153700	4.02149	4.8886	1.84941	1.80142	-1.30536	1.06855e-07	3.49179e-06	up		Mitogen-activated protein kinase phosphatase 1 isoform 2
Ghicr24_A03G155100	2.93778	2.91626	1.32616	1.23899	-1.20669	2.43036e-05	0.000398974	up		Uncharacterized protein
Ghicr24_A03G179600	1.3141	1.01669	0.176992	0.169707	-2.77052	6.10174e-06	0.000124438	up		Tyrosine transaminase family protein
Ghicr24_A03G181200	31.2871	16.8549	10.1046	8.46208	-1.39091	3.61546e-06	7.98384e-05	up		Microtubule-associated protein 6, putative
Ghicr24_A03G182800	1.32297	1.46715	0.172296	0.192026	-2.92283	1.16886e-06	2.98598e-05	up	ERF	AP2/ERF domain-containing transcription factor, putative
Ghicr24_A03G187400	89.1862	170.076	17.3731	42.6253	-2.13076	1.77386e-07	5.5357e-06	up		Auxin-responsive GH3 family protein
Ghicr24_A03G190500	11.0631	9.77412	5.46814	4.54127	-1.07509	1.10326e-05	0.000205117	up		Hydroxymethylbilane synthase isoform 1
Ghicr24_A03G197400	2.36226	1.69776	0.114926	0.334734	-3.17509	2.85312e-05	0.000456838	up		Putative uncharacterized protein
Ghicr24_A03G198100	45.4462	68.2141	25.3291	21.6356	-1.29442	7.08079e-07	1.92145e-05	up		Beta-D-xylosidase 4
Ghicr24_A03G207700	1.30513	1.93371	0.155599	0	-4.39941	2.00182e-05	0.000339415	up		NAD(P)-binding Rossmann-fold superfamily protein isoform 1
Ghicr24_A03G207800	18.1042	16.1194	9.25868	5.78013	-1.20456	6.20951e-06	0.000126247	up		Uncharacterized protein isoform 1
Ghicr24_A03G215500	17.0286	23.2849	9.95451	10.2851	-1.01315	3.36486e-05	0.000521609	up		Cystathionine beta-synthase family protein
Ghicr24_A03G226900	8.51924	16.8647	3.14739	4.78444	-1.69684	5.54098e-07	1.54566e-05	up	GATA	GATA transcription factor 5, putative
Ghicr24_A03G232700	34.6287	21.7489	13.1066	10.0674	-1.29974	2.18608e-06	5.19281e-05	up		Pathogenesis-related thaumatin superfamily protein isoform 4
Ghicr24_A03G232800	4.56855	8.27759	1.80098	1.86731	-1.82904	1.04349e-08	4.1402e-07	up		Major facilitator superfamily protein
Ghicr24_A04G005500	4.97407	4.55378	2.37405	2.25118	-1.06174	1.05306e-05	0.00019755	up		WW domain-containing protein, putative isoform 1
Ghicr24_A04G015900	7.73979	5.1119	2.21474	2.02997	-1.72504	2.54496e-10	1.3141e-08	up		Uncharacterized protein
Ghicr24_A04G016000	8.379	5.60764	0.403187	0.068908	-4.85944	2.44596e-13	1.73399e-11	up		Uncharacterized protein
Ghicr24_A04G016100	3.52776	4.04146	0.874141	0.685078	-2.50812	5.46132e-22	7.41823e-20	up		LRR and NB-ARC domains-containing disease resistance protein, putative
Ghicr24_A04G018500	2.25032	3.61186	0.93459	1.33545	-1.38738	6.03912e-06	0.000123438	up		LRR and NB-ARC domains-containing disease resistance protein, putative isoform 2
Ghicr24_A04G029800	2.50244	1.53296	0.43947	0.60543	-1.96003	2.87315e-05	0.000459742	up		Protochlorophyllide oxidoreductase A
Ghicr24_A04G034800	11.7891	11.4222	5.77735	5.49809	-1.05987	2.26108e-06	5.35003e-05	up		Uncharacterized protein
Ghicr24_A04G037500	5.6996	2.18552	0.329538	0.163015	-4.00807	1.52726e-12	9.98146e-11	up		Uncharacterized protein
Ghicr24_A04G064900	1.7449	1.81864	0.086771	0.143165	-3.84645	3.29432e-06	7.37761e-05	up		Uncharacterized protein
Ghicr24_A04G069300	5.00129	5.69817	2.08579	2.28685	-1.25491	1.74881e-06	4.26831e-05	up		FAD/NAD(P)-binding oxidoreductase family protein
Ghicr24_A04G074000	2.29584	2.04085	0.381916	0.683475	-2.04647	1.7859e-05	0.00030936	up		Cytochrome P450 94A1
Ghicr24_A04G085400	22.8053	25.6702	11.2515	11.0607	-1.14056	5.61597e-07	1.56298e-05	up		PGPD14 isoform 1
Ghicr24_A04G087800	18.8334	16.886	6.28075	6.51097	-1.49779	7.79243e-11	4.21497e-09	up		RNA-binding family protein isoform 1
Ghicr24_A04G096800	6.51401	9.43213	0.141275	0	-6.76598	4.07222e-19	4.58951e-17	up		Phloem protein 2-B10, putative
Ghicr24_A04G097200	148.744	226.668	61.3078	67.8733	-1.55823	2.89149e-09	1.25908e-07	up		Putative metallothionin 2a
Ghicr24_A04G101100	2.78244	4.67479	0.967428	1.4231	-1.65778	1.7218e-06	4.21087e-05	up	TALE	POX family protein, putative isoform 1
Ghicr24_A04G101600	15.5227	18.7673	5.33654	8.67565	-1.31042	1.77792e-06	4.33645e-05	up		Adenine nucleotide alpha hydrolases-like superfamily protein isoform 1
Ghicr24_A04G105800	16.8912	15.4941	7.36923	6.98079	-1.19252	1.35219e-07	4.32928e-06	up		Uncharacterized protein
Ghicr24_A04G110500	11.0117	13.4295	6.10604	6.01469	-1.03073	9.15336e-06	0.000175929	up		LRR receptor-like serine/threonine-protein kinase GSO1, putative
Ghicr24_A04G111900	2.59347	1.71225	0	0	-11.6073	1.87394e-24	2.90285e-22	up		Trichome birefringence-like 35 isoform 1
Ghicr24_A04G117500	1.3818	0.964584	0.056549	0.085669	-4	5.95619e-07	1.64322e-05	up		Uncharacterized protein
Ghicr24_A04G118900	62.1159	118.805	27.3248	44.6908	-1.35082	4.68494e-05	0.000686025	up	NAC	NAC domain protein 7
Ghicr24_A04G121600	39.2517	19.0342	11.4921	8.1189	-1.49757	6.47343e-06	0.000130809	up		Microtubule-associated protein 6, putative
Ghicr24_A04G121800	13.0732	30.4729	5.07973	8.52645	-1.6985	1.743e-05	0.000302867	up		Polyketide cyclase/dehydrase and lipid transport superfamily protein
Ghicr24_A04G122900	2.64599	2.48441	0.829161	0.698604	-1.76333	3.09693e-07	9.13966e-06	up		Major facilitator superfamily protein
Ghicr24_A04G129600	34.6108	20.7331	12.9704	9.80172	-1.29822	4.44587e-06	9.52577e-05	up		Leucine-rich repeat (LRR) family protein
Ghicr24_A04G145500	9.79235	29.832	5.99524	6.58621	-1.67529	3.27939e-05	0.000510716	up		RmlC-like cupins superfamily protein
Ghicr24_A04G149800	5.90499	5.61721	3.03483	2.58447	-1.05414	3.01408e-05	0.000477155	up		Uncharacterized protein
Ghicr24_A04G165500	4.24	2.26117	1.06944	1.03867	-1.6401	1.56534e-07	4.93637e-06	up		Multidrug resistance protein ABC transporter family isoform 1
Ghicr24_A05G006000	12.9368	12.9277	6.65011	5.82476	-1.07013	2.53292e-06	5.90873e-05	up		P-loop containing nucleoside triphosphate hydrolases superfamily protein
Ghicr24_A05G008700	15.7731	23.6369	6.50487	8.34234	-1.42668	1.0477e-07	3.42981e-06	up		Tetraspanin8
Ghicr24_A05G016000	165.209	150.392	82.2009	58.2172	-1.18661	1.82713e-06	4.43499e-05	up		Uncharacterized protein
Ghicr24_A05G019500	2.21454	1.97955	0.274372	0.46623	-2.51215	2.79389e-08	1.03307e-06	up		Major facilitator superfamily protein, putative isoform 1
Ghicr24_A05G022300	17.1157	11.3147	6.13472	5.55183	-1.29982	5.1123e-07	1.43931e-05	up	GRAS	GAI3b
Ghicr24_A05G025300	2.20241	1.21419	0.335554	0.363914	-2.29879	6.15152e-05	0.000854058	up	HSF	Heat shock transcription factor C1, putative
Ghicr24_A05G025500	6.33795	5.62236	0.8332	1.28269	-2.50931	1.73216e-11	1.01457e-09	up		Ovate family protein 8, putative
Ghicr24_A05G025600	15.7693	18.0752	4.90486	7.51366	-1.4652	2.69065e-08	9.96923e-07	up		NAD(P)-binding Rossmann-fold superfamily protein isoform 1
Ghicr24_A05G027200	39.5039	27.6394	16.2105	14.7561	-1.13374	5.29228e-06	0.00011012	up		Auxin-responsive protein
Ghicr24_A05G028300	23.8463	14.039	8.25334	5.83273	-1.44421	1.04827e-06	2.7267e-05	up		Iq-domain 31
Ghicr24_A05G038000	1.48037	1.75244	0.037752	0.151923	-4.07121	1.28918e-07	4.1476e-06	up		GLP3
Ghicr24_A05G038800	12.6351	10.7118	5.32649	4.28174	-1.2968	1.56213e-05	0.00027605	up		Uncharacterized protein
Ghicr24_A05G043900	23.8036	24.941	7.01341	6.6528	-1.8525	7.64976e-16	6.67004e-14	up		Uncharacterized protein
Ghicr24_A05G046200	3.65553	4.97947	1.4258	1.83933	-1.4194	7.20876e-06	0.000143438	up	C2H2	Indeterminate(ID)-domain 7, putative
Ghicr24_A05G047800	6.58514	5.82226	3.22341	2.58733	-1.09794	1.6455e-05	0.000289049	up		Uncharacterized protein isoform 1
Ghicr24_A05G054000	23.2129	17.9713	10.8633	9.01429	-1.06908	1.07209e-05	0.000200654	up		Golgin subfamily A member 4
Ghicr24_A05G054300	8.74838	4.35102	2.66359	2.59164	-1.33467	6.89056e-05	0.00093705	up		Zinc finger FYVE domain-containing protein 26 isoform 1
Ghicr24_A05G054600	20.2695	19.5515	8.48636	7.26595	-1.35617	4.10512e-09	1.74578e-07	up		Leucine-rich repeat transmembrane protein kinase family protein
Ghicr24_A05G056900	76.4676	61.4442	33.5302	27.7072	-1.18924	7.43743e-07	2.00775e-05	up		CBL interacting protein kinase 6
Ghicr24_A05G064400	32.8396	29.5229	16.1586	11.1525	-1.20935	1.87579e-06	4.52813e-05	up		Phytocyanin-like arabinogalactan-protein
Ghicr24_A05G064600	5.26145	5.44632	2.26721	2.33139	-1.23781	9.38483e-08	3.10861e-06	up		Pentatricopeptide repeat-containing protein, putative
Ghicr24_A05G070800	8.73237	6.89722	2.97923	2.84687	-1.44065	5.15152e-08	1.81189e-06	up	C3H	Nse4, component of Smc5/6 DNA repair complex, putative isoform 1
Ghicr24_A05G072100	194.938	170.92	109.289	70.5284	-1.04296	6.62057e-05	0.000907241	up		Cytochrome P450, family 706, subfamily A, polypeptide 4 isoform 1
Ghicr24_A05G075300	29.0192	16.5038	10.7314	7.42819	-1.3425	2.86702e-05	0.000458862	up		Uncharacterized protein
Ghicr24_A05G079100	3.62546	3.22483	0.908712	0.849828	-1.97763	3.8749e-11	2.16512e-09	up	ARF	Auxin response factor
Ghicr24_A05G081600	11.9959	15.5847	6.20223	6.55462	-1.1312	8.44794e-06	0.000163929	up		RING-H2 group F2A isoform 1
Ghicr24_A05G086100	13.812	22.1273	5.45425	7.02246	-1.54519	3.0223e-08	1.11132e-06	up		Glycosyl hydrolase superfamily protein isoform 1
Ghicr24_A05G096200	10.0235	11.4466	5.75988	5.06472	-1.00701	1.95391e-05	0.000332919	up		Kinase protein with tetratricopeptide repeat domain
Ghicr24_A05G101400	10.9603	11.6363	6.13757	4.49805	-1.13546	5.74708e-06	0.000118165	up		Uncharacterized protein isoform 1
Ghicr24_A05G101700	142.442	101.483	41.1014	27.2253	-1.85342	2.96173e-11	1.68726e-09	up		Osmotin-like protein
Ghicr24_A05G111400	6.74803	4.68034	2.95134	2.4373	-1.08543	6.6406e-05	0.000908952	up		ABC-2 type transporter family protein isoform 1
Ghicr24_A05G115500	5.61944	12.3081	2.58378	3.03869	-1.68964	7.93195e-06	0.000155449	up		BnaC07g08230D protein
Ghicr24_A05G117100	11.3463	10.0288	5.52023	4.946	-1.04784	8.15445e-06	0.000158914	up		O-fucosyltransferase family protein
Ghicr24_A05G122200	23.272	14.5449	7.99617	9.14456	-1.15867	2.76543e-05	0.000444263	up		Blue copper-like protein
Ghicr24_A05G126700	42.3987	45.3713	17.4421	18.6036	-1.30239	8.89725e-09	3.57491e-07	up		Pyrophosphate-energized vacuolar membrane proton pump
Ghicr24_A05G128400	1.39552	1.18383	0.121339	0.196406	-3.03204	5.47175e-14	4.07337e-12	up		Pleiotropic drug resistance 12
Ghicr24_A05G129900	7.3953	11.6993	2.67915	4.62194	-1.40573	2.12036e-05	0.000355784	up		Galactose oxidase/kelch repeat superfamily protein isoform 3
Ghicr24_A05G136700	5.60928	10.4509	3.27142	3.77042	-1.20898	4.0745e-05	0.000611931	up		ABC-2 and Plant PDR ABC-type transporter family protein isoform 1
Ghicr24_A05G137100	74.0109	96.9613	33.8199	35.8007	-1.31505	4.85849e-08	1.71879e-06	up		Auxin-responsive protein
Ghicr24_A05G137400	6.36735	5.81543	1.87667	1.99587	-1.67127	9.66989e-09	3.85979e-07	up		Iq-domain 14 isoform 1
Ghicr24_A05G140200	51.014	101.317	28.8289	28.241	-1.43659	2.43132e-06	5.69913e-05	up		Beta-galactosidase
Ghicr24_A05G140400	47.2081	46.6263	17.7025	19.1493	-1.36897	1.4548e-09	6.64479e-08	up	C2H2	Beta-galactosidase
Ghicr24_A05G163800	3.22021	6.37594	1.508	1.68386	-1.60543	1.07419e-05	0.00020084	up	NAC	NAC domain protein NAC27
Ghicr24_A05G171900	0.894596	1.23894	0.113106	0.22875	-2.63306	3.12729e-05	0.000492719	up	MYB	MYB-like 102
Ghicr24_A05G173600	3.73098	0.636536	0.138747	0.03818	-4.63614	1.63654e-07	5.14463e-06	up		Thiamine thiazole synthase, chloroplastic
Ghicr24_A05G175500	1628.47	1736.11	890.554	619.188	-1.17475	2.54492e-06	5.92915e-05	up		Peroxidase
Ghicr24_A05G179400	142.12	299.507	29.7016	51.7216	-2.46824	2.81833e-11	1.60934e-09	up		ACC oxidase 1
Ghicr24_A05G190200	5.71011	8.07581	3.03832	3.43594	-1.1108	9.34882e-06	0.000179213	up		Leucine-rich receptor-like protein kinase family protein
Ghicr24_A05G190800	20.2165	51.5445	6.55384	9.69435	-2.18391	2.23123e-08	8.41693e-07	up		Pathogenesis-related thaumatin superfamily protein
Ghicr24_A05G194700	2.88761	4.94623	0.987518	0.879838	-2.08625	2.31878e-07	7.02544e-06	up		Purple acid phosphatase
Ghicr24_A05G196500	15.3534	11.9748	5.00585	4.70231	-1.50967	3.55152e-10	1.79067e-08	up		Mitogen-activated protein kinase
Ghicr24_A05G196600	5.96106	6.49973	3.10187	2.88984	-1.07604	2.24826e-05	0.000373713	up		Cyclin family protein, putative isoform 1
Ghicr24_A05G204900	6.87047	5.4874	2.94671	1.79709	-1.3963	9.7132e-06	0.000184788	up	G2-like	Homeodomain-like superfamily protein, putative
Ghicr24_A05G207300	2.4504	3.73138	1.18654	1.55262	-1.19296	5.73638e-05	0.000808554	up		Calcineurin-like metallo-phosphoesterase superfamily protein isoform 1
Ghicr24_A05G209600	5.23949	3.21899	0.208428	0.169123	-4.2505	4.89124e-19	5.47023e-17	up		Cold regulated gene 27, putative isoform 1
Ghicr24_A05G213100	38.7172	23.5991	13.2576	9.47515	-1.47216	2.94091e-07	8.71097e-06	up		D3-type cyclin isoform 1
Ghicr24_A05G221000	18.5539	26.3904	4.7743	7.29985	-1.92467	1.05229e-11	6.30039e-10	up		Branched-chain-amino-acid aminotransferase
Ghicr24_A05G228100	34.3525	29.5768	11.9991	5.56125	-1.8822	7.62802e-09	3.1026e-07	up		Eukaryotic aspartyl protease family protein
Ghicr24_A05G230800	5.53705	9.24578	1.51816	2.37534	-1.94082	1.29262e-06	3.26087e-05	up		Uncharacterized protein
Ghicr24_A05G232400	5.61613	6.70247	3.17508	2.79147	-1.05157	7.00976e-05	0.000951263	up		F-box with wd-40 2 isoform 1
Ghicr24_A05G249600	12.0248	10.5092	5.00448	4.28365	-1.29583	1.03571e-07	3.39666e-06	up		ACT domain repeat 3 isoform 1
Ghicr24_A05G254200	3.09915	3.61192	0.826325	0.825992	-1.90689	2.3224e-09	1.02538e-07	up		Uncharacterized protein
Ghicr24_A05G255600	209.58	224.318	92.8872	34.1231	-1.79129	1.89024e-06	4.55843e-05	up		Laccase
Ghicr24_A05G256500	9.99561	8.93759	3.40283	3.76144	-1.41957	3.43428e-07	1.00497e-05	up	MYB	Myb domain protein 3, putative
Ghicr24_A05G257700	2.59987	1.88314	0.334533	0.26908	-2.90094	8.35008e-13	5.58765e-11	up		Uncharacterized protein isoform 1
Ghicr24_A05G270200	17.8598	14.6406	7.80043	5.84868	-1.26994	3.40853e-06	7.59135e-05	up		F-box protein
Ghicr24_A05G271100	6.03368	3.09174	1.3762	1.51195	-1.67794	1.38559e-06	3.46783e-05	up	GRF	Growth-regulating factor 1
Ghicr24_A05G279300	16.5951	16.5302	7.56708	7.71009	-1.13502	1.08354e-06	2.80228e-05	up
Ghicr24_A05G282000	13.3695	8.95538	5.58019	5.66745	-1.00636	6.92732e-05	0.000941127	up		Leucine-rich receptor-like protein kinase family protein isoform 1
Ghicr24_A05G288200	4.81564	4.10906	2.09435	1.68252	-1.25783	1.94534e-05	0.000331692	up		Uncharacterized protein isoform 1
Ghicr24_A05G298900	10.3327	8.18551	4.47644	4.26363	-1.09581	4.66851e-06	9.91816e-05	up		Zinc induced facilitator-like 1 isoform 1
Ghicr24_A05G306100	7.22858	8.43362	3.76986	3.84371	-1.06787	8.33381e-06	0.000162016	up		Transmembrane amino acid transporter family protein isoform 3
Ghicr24_A05G317800	2.59541	2.78411	0.05712	0.039785	-5.74871	8.96413e-21	1.12719e-18	up		Uncharacterized protein
Ghicr24_A05G322000	3.88927	2.64766	0.128061	0.025432	-5.4646	2.53381e-16	2.29449e-14	up		Expansin A1, ALPHA 1.2,EXPA1
Ghicr24_A05G322400	21.0898	34.371	13.4202	12.8835	-1.09625	4.41597e-05	0.000654006	up		EXS (ERD1/XPR1/SYG1) family protein
Ghicr24_A05G335300	6.51559	7.35909	3.56678	2.47214	-1.21864	3.60998e-05	0.000552153	up		Chalcone synthase
Ghicr24_A05G365600	6.1927	4.40164	2.54707	1.69216	-1.33551	6.8969e-06	0.000138106	up		Ankyrin repeat
Ghicr24_A05G374200	29.6194	22.8401	8.07941	8.64771	-1.66619	4.85656e-12	3.02728e-10	up		WAS/WASL-interacting protein family member 2, putative isoform 1
Ghicr24_A05G375400	53.592	42.5904	21.7127	19.7088	-1.2482	1.57056e-07	4.94792e-06	up		Phosphatase PP2C isoform 1
Ghicr24_A05G383200	9.85178	10.727	2.65797	5.29665	-1.38934	7.6309e-06	0.000150115	up		Kinase superfamily protein isoform 1
Ghicr24_A05G387500	10.8308	11.4818	5.65568	5.49357	-1.02738	4.86934e-06	0.000102938	up		Potassium transporter
Ghicr24_A05G392100	29.072	25.0475	14.5518	12.75	-1.00504	1.35603e-05	0.000244132	up		Aldose 1-epimerase
Ghicr24_A05G393400	16.8911	16.8163	4.58841	8.26829	-1.40865	2.55157e-06	5.93892e-05	up		Uncharacterized protein
Ghicr24_A05G393700	8.15489	14.4951	2.76617	3.98939	-1.76587	1.59552e-08	6.16577e-07	up		Amino acid transporter isoform 2
Ghicr24_A05G402200	22.8584	16.6814	11.0354	7.57696	-1.10462	3.57097e-05	0.000548036	up		Cyclin-dependent kinase B1,2
Ghicr24_A05G405400	10.7026	17.8168	4.52311	6.00499	-1.45965	1.41651e-06	3.53914e-05	up		Uncharacterized protein
Ghicr24_A05G408600	30.7315	31.0177	14.2926	15.6492	-1.02409	5.63237e-06	0.000116266	up		MEI2-like protein 5 isoform 1
Ghicr24_A05G431200	7.47033	6.37243	3.12103	3.25064	-1.1375	2.68035e-05	0.0004326	up		Eukaryotic aspartyl protease family protein
Ghicr24_A05G447900	4.94881	4.65971	0.36444	0.497444	-3.49045	1.74422e-28	3.32434e-26	up		Pseudo-response regulator 5, putative isoform 2
Ghicr24_A06G002800	14.2158	24.3036	7.91023	7.03884	-1.38564	9.00279e-07	2.37657e-05	up		Pathogenesis-related thaumatin superfamily protein
Ghicr24_A06G005700	4.41149	3.32478	1.74238	1.05642	-1.48511	1.56142e-06	3.86145e-05	up		Leucine-rich receptor-like protein kinase family protein
Ghicr24_A06G006900	2.05916	2.13604	0.592401	0.470246	-1.99861	1.77877e-07	5.54864e-06	up		Cytokinin oxidase 5
Ghicr24_A06G019200	42.209	32.2299	18.0997	13.9538	-1.23345	9.21816e-07	2.42791e-05	up		Vacuolar import/degradation
Ghicr24_A06G019400	9.97472	12.1896	1.0096	1.03575	-3.45015	8.71498e-28	1.61041e-25	up		Cold regulated gene 27, putative isoform 1
Ghicr24_A06G025800	12.8757	14.8611	6.46757	4.43683	-1.36664	3.37826e-05	0.000523091	up		Phytosulfokines 3, putative
Ghicr24_A06G026100	13.4493	10.6823	4.98823	3.04918	-1.60339	1.00679e-08	4.00112e-07	up		Kinesin-like protein
Ghicr24_A06G026900	12.089	11.2906	5.82058	5.57651	-1.04515	4.10669e-06	8.91448e-05	up		RNA-binding family protein, putative
Ghicr24_A06G027100	14.2667	8.89304	5.52466	4.21343	-1.26707	4.87661e-06	0.000103002	up	AP2	Integrase-type DNA-binding superfamily protein
Ghicr24_A06G028700	2.49877	2.02941	0.141712	0	-5.01381	7.23737e-08	2.45739e-06	up		Uncharacterized protein
Ghicr24_A06G029600	1.76351	4.35605	0.716515	1.02146	-1.82941	4.7606e-06	0.000100785	up		Nbs-lrr resistance protein, putative
Ghicr24_A06G032500	15.689	11.5307	7.23866	5.46184	-1.10031	2.04632e-05	0.000345591	up		Kinase superfamily protein, putative isoform 1
Ghicr24_A06G033800	27.6385	24.9727	11.9874	10.7664	-1.22777	7.89664e-08	2.65553e-06	up		Dnajc14 protein, putative
Ghicr24_A06G037500	24.4622	25.9149	8.301	5.48515	-1.88683	6.71817e-13	4.54998e-11	up		Uncharacterized protein
Ghicr24_A06G040800	44.1086	50.9013	22.0262	25.651	-1.01345	1.31202e-05	0.000238153	up	ERF	AP2 4, putative
Ghicr24_A06G051000	3.87387	6.5063	1.94236	1.65229	-1.54735	1.24749e-05	0.000228432	up		Aldehyde dehydrogenase
Ghicr24_A06G051300	13.5904	16.5537	6.39655	6.57141	-1.23514	1.87538e-07	5.8176e-06	up	NAC	NAC domain protein NAC2
Ghicr24_A06G056800	40.6375	41.8726	18.7473	18.8739	-1.15116	2.88103e-07	8.54753e-06	up		Uncharacterized protein
Ghicr24_A06G056900	18.0325	19.7743	8.96409	9.5539	-1.04792	4.83666e-05	0.000704416	up		Serine-rich protein-related
Ghicr24_A06G057200	13.9038	20.2949	4.28691	6.10037	-1.73807	1.80758e-09	8.16394e-08	up		Senescence-related gene 1
Ghicr24_A06G059400	11.9218	16.8305	6.48485	7.24814	-1.09035	1.76163e-05	0.000305725	up		Calmodulin-binding receptor-like cytoplasmic kinase 3
Ghicr24_A06G066000	23.5192	15.885	9.89091	8.17454	-1.14208	1.01873e-05	0.000192349	up	GRAS	GAI4b
Ghicr24_A06G069900	10.8449	7.28394	0.992656	0.898538	-3.27826	2.54988e-23	3.66891e-21	up	HSF	Heat shock transcription factor C1, putative
Ghicr24_A06G075700	16.6642	11.219	1.54584	1.27125	-3.32096	7.2041e-29	1.42141e-26	up		O-Glycosyl hydrolases family 17 protein isoform 1
Ghicr24_A06G084200	2.51205	1.81534	0.472671	0.558007	-2.08049	4.25381e-05	0.00063334	up		Uncharacterized protein
Ghicr24_A06G084600	2.78863	3.38822	0.626619	0.402168	-2.57412	1.03762e-06	2.70093e-05	up		Uncharacterized protein
Ghicr24_A06G084800	31.8611	24.9355	11.2621	7.8052	-1.59287	1.18766e-09	5.54996e-08	up	MYB	GHMYB10
Ghicr24_A06G085900	80.0211	76.0474	40.8389	33.3532	-1.09122	2.5632e-06	5.96028e-05	up		Cysteine proteinases superfamily protein
Ghicr24_A06G086600	2.67836	3.71659	0.660032	0.617745	-2.34276	3.27706e-06	7.34575e-05	up		Uncharacterized protein
Ghicr24_A06G087800	4.65632	4.38265	1.48217	1.33183	-1.70611	1.78751e-07	5.57112e-06	up		Jasmonate-zim-domain protein 1, putative
Ghicr24_A06G091800	56.4096	110.609	29.309	36.4564	-1.364	9.823e-06	0.000186641	up		Bifunctional lysine-ketoglutarate reductase/saccharopine dehydrogenase
Ghicr24_A06G092700	5.84442	2.85203	1.28687	1.41569	-1.70197	4.77667e-06	0.000101096	up	Trihelix	Duplicated homeodomain-like superfamily protein, putative
Ghicr24_A06G093200	10.4365	23.9166	5.33191	7.52032	-1.42033	6.16142e-05	0.000855105	up		Ferredoxin-related
Ghicr24_A06G097700	32.073	22.5392	11.084	8.80965	-1.4742	1.20457e-08	4.74055e-07	up		Glycosyl hydrolases family 32 protein, putative
Ghicr24_A06G100800	15.4013	15.6298	4.33282	4.64789	-1.80677	4.46328e-15	3.65527e-13	up		Zinc transporter 4 isoform 1
Ghicr24_A06G103200	6.64634	9.20841	0.820677	0.159073	-4.03508	1.61127e-12	1.04929e-10	up		Malic enzyme
Ghicr24_A06G114700	3.93895	3.68503	1.49375	1.46117	-1.3846	2.42593e-05	0.000398426	up		Uncharacterized protein
Ghicr24_A06G117900	9.27093	9.04552	4.77614	4.48338	-1.00218	1.63611e-05	0.000287587	up		O-Glycosyl hydrolases family 17 protein isoform 1
Ghicr24_A06G137600	47.8818	29.5791	19.4696	17.8678	-1.07019	5.75286e-05	0.000809671	up		FAD-dependent oxidoreductase family protein
Ghicr24_A06G145300	8.45055	8.4012	3.69981	3.92575	-1.16282	2.41247e-07	7.29412e-06	up		ATP binding protein, putative isoform 1
Ghicr24_A06G168600	28.0713	36.5524	13.0356	14.4271	-1.25328	2.03264e-07	6.25479e-06	up		Aldehyde dehydrogenase 7B4 isoform 1
Ghicr24_A06G173400	8.11916	7.0319	4.45235	3.18357	-1.00698	5.3352e-05	0.000763433	up		Binding,calmodulin binding, putative isoform 1
Ghicr24_A06G175300	1.8309	2.27895	0.646508	0.794111	-1.53916	7.23332e-05	0.000974337	up		General control non-repressible 5 isoform 2
Ghicr24_A06G178700	148.933	304.898	93.4735	97.4165	-1.2693	4.09534e-05	0.000613761	up		ACC oxidase 2
Ghicr24_A06G186400	15.0293	8.95995	5.11285	4.52252	-1.33339	1.82258e-06	4.42816e-05	up		Transmembrane amino acid transporter family protein isoform 1
Ghicr24_A06G187900	13.5526	13.2087	6.73055	4.49247	-1.27168	6.23657e-07	1.71408e-05	up		Inflorescence meristem receptor-like kinase 2
Ghicr24_A06G191000	2.48552	2.64273	0.394579	0.459098	-2.59883	3.10532e-06	7.0213e-05	up		Uncharacterized protein
Ghicr24_A06G200900	23.1803	18.5779	9.6026	8.38508	-1.23276	2.27396e-07	6.90977e-06	up		Ataxia-telangiectasia mutated, putative
Ghicr24_A06G207200	4.27767	3.07744	1.08379	1.32756	-1.6236	2.38912e-06	5.60562e-05	up		Uncharacterized protein
Ghicr24_A06G214900	6.26138	10.0964	2.35488	0.546552	-2.52024	1.82282e-06	4.42816e-05	up		Kinase superfamily protein isoform 1
Ghicr24_A06G216400	1.25424	1.75953	0.347331	0.290001	-2.25819	5.58863e-08	1.94962e-06	up		Cc-nbs-lrr resistance protein, putative
Ghicr24_A06G240300	21.5878	22.995	9.71794	10.2852	-1.17442	1.89981e-07	5.88836e-06	up		Pentatricopeptide (PPR) repeat-containing protein
Ghicr24_A07G007400	8.68052	8.20043	4.20787	3.30953	-1.18502	1.12824e-06	2.89745e-05	up		Exostosin family protein
Ghicr24_A07G009100	22.2748	23.6865	6.92151	9.4422	-1.50754	8.69421e-10	4.1291e-08	up		Iq-domain 31
Ghicr24_A07G011000	1.24573	5.00656	0.56383	0.270739	-2.71319	1.26659e-06	3.20598e-05	up		Uncharacterized protein isoform 1
Ghicr24_A07G013300	6.09816	9.56732	3.77281	3.26068	-1.17395	1.9439e-05	0.000331601	up		Phosphatase 2C family protein, putative isoform 1
Ghicr24_A07G017400	15.0338	17.306	5.30389	4.41196	-1.75354	2.04895e-10	1.06859e-08	up		SAUR family protein
Ghicr24_A07G017600	4.08363	5.48262	2.58557	2.04871	-1.06477	6.3945e-05	0.000882406	up		Phosphoinositide phosphatase family protein isoform 1
Ghicr24_A07G024000	9.4924	6.92427	4.20487	2.89142	-1.21259	5.2404e-05	0.000751484	up	MYB	Myb domain protein 84, putative
Ghicr24_A07G025200	4.91628	4.84331	1.43031	2.00215	-1.52499	6.00058e-09	2.49075e-07	up		Kinase family protein with leucine-rich repeat domain, putative
Ghicr24_A07G029400	4.60678	3.62976	1.48893	1.60523	-1.4267	5.49112e-06	0.000113608	up		Alpha/beta-Hydrolases superfamily protein isoform 1
Ghicr24_A07G039200	11.5654	10.5575	5.81445	5.22591	-1.02046	7.77638e-06	0.000152729	up		RNA polymerase II transcription mediators isoform 1
Ghicr24_A07G052800	6.11839	4.79021	1.97461	2.51812	-1.298	4.0518e-06	8.82934e-05	up		ARM repeat superfamily protein isoform 1
Ghicr24_A07G057000	5.11566	3.95587	1.43421	1.93898	-1.44304	1.455e-07	4.62387e-06	up	Trihelix	RNA-metabolising metallo-beta-lactamase family protein
Ghicr24_A07G072200	6.477	5.22757	2.25444	1.31097	-1.733	6.6988e-08	2.29512e-06	up		Leucine-rich repeat protein kinase family protein isoform 1
Ghicr24_A07G087800	16.2248	27.6454	9.82695	10.0033	-1.16526	2.46698e-05	0.000403802	up		4-hydroxyphenylpyruvate dioxygenase
Ghicr24_A07G088800	47.2305	74.2235	22.6821	18.6285	-1.57507	6.71434e-09	2.76339e-07	up		BnaCnng71320D protein
Ghicr24_A07G108400	5.5446	4.90797	0.724095	0.783764	-2.80277	2.89039e-17	2.79466e-15	up	G2-like	Homeodomain-like superfamily protein, putative isoform 1
Ghicr24_A07G114600	6.13329	5.47705	2.39322	2.17491	-1.36776	4.76481e-08	1.68893e-06	up		Calcium-transporting ATPase
Ghicr24_A07G121000	4.57153	5.55223	3.40036	3.11276	-1.28407	1.11945e-07	3.63853e-06	up		Endonuclease/exonuclease/phosphatase family protein
Ghicr24_A07G127800	8.40449	6.72244	3.69049	2.42957	-1.32271	1.62235e-06	3.99448e-05	up	C2H2	Nucleic acid binding protein, putative isoform 1
Ghicr24_A07G139000	4.49215	3.5765	1.59823	1.66855	-1.31817	6.64852e-07	1.81906e-05	up		Calcium-transporting ATPase
Ghicr24_A07G145000	4.30362	3.32619	1.53731	1.40003	-1.39285	3.28785e-05	0.000511922	up	B3	AP2/B3-like transcriptional factor family protein, putative
Ghicr24_A07G147700	5.58462	6.94451	3.20684	3.10684	-1.00746	1.71814e-05	0.00029914	up		Spotted leaf protein, putative isoform 1
Ghicr24_A07G151100	7.1261	7.76966	2.1153	2.4826	-1.71401	1.20659e-12	7.94276e-11	up		Uncharacterized protein isoform 1
Ghicr24_A07G153600	3.05702	1.74478	0.3792	0.183865	-3.06261	4.07963e-05	0.000612196	up		Zinc finger protein, putative
Ghicr24_A07G155100	8.30279	9.13228	2.61311	4.25174	-1.36273	4.73949e-06	0.000100484	up		RNAligase isoform 2
Ghicr24_A07G155200	6.95282	9.41209	3.59509	4.0887	-1.12441	2.01645e-05	0.000341338	up	MYB	Myb domain protein 17 isoform 1
Ghicr24_A07G167600	6.6342	5.46815	2.89446	2.23331	-1.25675	7.1326e-07	1.93334e-05	up		Leucine-rich repeat receptor-like protein kinase
Ghicr24_A07G167900	1.47916	0.695905	0.140652	0.096365	-3.22239	1.53216e-07	4.84159e-06	up		Subtilase family protein isoform 1
Ghicr24_A07G183200	3.59773	7.96221	1.46895	2.25261	-1.68873	1.29304e-06	3.26087e-05	up		Major facilitator superfamily protein isoform 1
Ghicr24_A07G184700	11.7016	10.6246	4.84683	4.17815	-1.32475	5.97729e-07	1.64779e-05	up		High mobility group A isoform 1
Ghicr24_A07G219000	29.8849	47.9635	6.59307	14.0975	-1.93072	5.14449e-08	1.81029e-06	up		UDP-xylose phenolic glycosyltransferase, putative
Ghicr24_A07G223800	9.6288	5.61548	3.11963	2.74664	-1.39564	2.92062e-06	6.68475e-05	up		Cell division cycle 45
Ghicr24_A07G229800	6.8112	4.16849	2.86597	2.05124	-1.17672	6.50003e-05	0.000893751	up		Ankyrin repeat family protein, putative isoform 1
Ghicr24_A07G235200	3.26375	3.08726	1.18891	1.10295	-1.48618	2.56064e-06	5.95622e-05	up		MuDR family transposase
Ghicr24_A07G239100	5.42769	10.5721	2.04067	2.53651	-1.82554	2.15423e-07	6.58442e-06	up	NAC	NAC domain protein 17
Ghicr24_A07G239600	8.13117	5.98165	2.84239	2.44594	-1.43546	9.09051e-08	3.01661e-06	up		Casein kinase I-like 6 isoform 1
Ghicr24_A07G245500	67.6249	88.2333	29.8542	30.9019	-1.37802	9.86643e-09	3.92748e-07	up		Aldehyde dehydrogenase 2B4 isoform 1
Ghicr24_A07G249900	9.34555	13.9605	4.4756	4.98356	-1.31995	5.51377e-07	1.54043e-05	up		HXXXD-type acyl-transferase family protein, putative
Ghicr24_A07G250700	10.6197	21.3258	4.56701	5.83603	-1.66054	2.0978e-07	6.44168e-06	up		RING domain ligase2 isoform 1
Ghicr24_A07G251600	16.9831	12.0447	7.69774	5.80008	-1.12296	1.88341e-05	0.000322948	up		TPX2 family protein, putative isoform 1
Ghicr24_A07G254100	7.13549	12.2006	2.88234	4.98552	-1.31385	4.25745e-05	0.000633751	up		Chloride channel protein
Ghicr24_A08G024200	3.05006	6.53814	1.72507	1.49657	-1.59788	1.04924e-05	0.000196934	up		1-deoxy-D-xylulose-5-phosphate synthase
Ghicr24_A08G024600	6.38988	21.1633	2.03203	2.7899	-2.53141	1.42135e-06	3.54879e-05	up	C2H2	Zinc finger protein 2, putative
Ghicr24_A08G070000	10.0679	8.28336	4.92538	4.18448	-1.02723	2.33295e-05	0.000385329	up		NIMA-related kinase 4 isoform 1
Ghicr24_A08G072400	41.4852	31.6487	18.6236	17.4151	-1.00433	3.3411e-05	0.000518882	up		RAN GTPase activating protein 1 isoform 1
Ghicr24_A08G074300	13.6679	14.0994	5.76988	6.67182	-1.17584	5.39613e-07	1.51162e-05	up		F15K9.15 protein, putative isoform 1
Ghicr24_A08G085100	13.9704	10.5247	1.85681	2.40777	-2.53781	8.85117e-19	9.71973e-17	up		Apoplastic anionic gaiacol peroxidase
Ghicr24_A08G086100	2.27142	3.47968	0.416242	0.711769	-2.36587	1.396e-07	4.45386e-06	up		Amino acid permease family protein
Ghicr24_A08G088800	8.91756	10.8925	3.86352	3.81917	-1.38474	6.77065e-09	2.78381e-07	up		Glucan endo-1,3-beta-glucosidase, putative
Ghicr24_A08G095000	33.011	21.3394	13.8535	13.2616	-1.0314	6.6013e-05	0.000905282	up		BED zinc finger,hAT family dimerization domain isoform 2
Ghicr24_A08G095100	31.4188	37.8714	12.6826	16.0151	-1.31104	7.70581e-08	2.59856e-06	up		Raffinose synthase family protein isoform 1
Ghicr24_A08G097100	11.339	20.6057	6.9605	6.75157	-1.23917	2.43095e-05	0.000398981	up		Serine-rich protein-related
Ghicr24_A08G100500	4.45696	3.95267	1.76578	1.73457	-1.28265	2.42678e-07	7.33433e-06	up		Octicosapeptide/Phox/Bem1p domain-containing protein / tetratricopeptide repeat-containing protein
Ghicr24_A08G106900	7.32219	13.678	1.81687	3.67214	-1.94833	4.27714e-07	1.22551e-05	up		Uncharacterized protein isoform 3
Ghicr24_A08G109800	12.2439	7.09893	3.07268	2.18986	-1.89489	2.25873e-10	1.17296e-08	up		Leucine-rich repeat transmembrane protein kinase, putative
Ghicr24_A08G113400	2.73254	3.29056	0.195778	0	-4.90288	3.23031e-07	9.49862e-06	up		Uncharacterized protein
Ghicr24_A08G115000	2.94208	2.78346	1.06181	0.825053	-1.62369	3.11836e-05	0.000491525	up	ERF	AP2/ERF domain-containing transcription factor, putative
Ghicr24_A08G120000	198.251	114.97	31.7231	22.7895	-2.51662	1.20312e-16	1.10739e-14	up		Starch synthase, chloroplastic/amyloplastic
Ghicr24_A08G120200	5.45608	4.41925	0.201455	0.030911	-5.39232	1.03171e-18	1.12111e-16	up		Zinc transporter of isoform 1
Ghicr24_A08G120300	5.95423	0.246408	0	0	-11.944	1.6373e-10	8.61309e-09	up		2-oxoglutarate (2OG) and Fe(II)-dependent oxygenase superfamily protein isoform 1
Ghicr24_A08G123100	8.34165	0.841782	0.616956	0.388322	-3.19092	4.79755e-05	0.0006997	up		Flavonoid 3-hydroxylase
Ghicr24_A08G123800	6.95735	8.12522	2.70168	3.0455	-1.40867	5.79275e-08	2.01311e-06	up		Plastid-specific 30S ribosomal protein 1
Ghicr24_A08G124000	4.08103	3.13857	0.887757	1.27723	-1.75395	5.66723e-07	1.57544e-05	up		IQ-domain 17, putative
Ghicr24_A08G131600	12.4399	11.5606	5.49507	5.93378	-1.08958	2.68869e-05	0.000433754	up		Late embryogenesis abundant protein (LEA) family protein
Ghicr24_A08G131700	11.4933	20.2716	4.79643	5.85169	-1.59584	4.54424e-08	1.61705e-06	up		Heat shock protein DnaJ with tetratricopeptide repeat isoform 1
Ghicr24_A08G136900	0.905063	1.54799	0.078512	0.096528	-3.80735	1.03929e-08	4.12578e-07	up	bHLH	Basic helix-loop-helix DNA-binding family protein
Ghicr24_A08G137500	84.6089	120.009	27.365	43.9806	-1.53902	8.76565e-08	2.91945e-06	up		Cytochrome P450, family 78, subfamily A, polypeptide 6
Ghicr24_A08G139700	1.75378	1.95532	0.646025	0.551812	-1.65142	5.32911e-10	2.60747e-08	up		Tetratricopeptide repeat (TPR)-like superfamily protein, putative isoform 2
Ghicr24_A08G144700	4.82211	7.22272	1.38999	1.4641	-2.09393	5.39896e-11	2.9711e-09	up	MYB	Myb domain protein 17 isoform 1
Ghicr24_A08G149700	15.1865	10.177	6.15008	5.46438	-1.14418	8.20544e-06	0.000159775	up		Leucine-rich repeat receptor protein kinase
Ghicr24_A08G152400	8.33217	2.097	0.429086	0.696741	-3.21198	9.92535e-08	3.2698e-06	up	GATA	GATA transcription factor 2, putative
Ghicr24_A08G159300	25.8757	6.95925	4.57454	3.64709	-2.01268	9.66832e-06	0.000184174	up		F17A17.37 protein
Ghicr24_A08G159500	3.23561	4.5992	0.977318	1.02108	-1.98889	1.81721e-05	0.000313739	up		RNA/RNP complex-1-interacting phosphatase, putative
Ghicr24_A08G161500	5.1421	8.98309	0.842301	2.08233	-2.28951	7.47527e-07	2.01721e-05	up		Don-glucosyltransferase 1, putative
Ghicr24_A08G169200	5.30095	7.69418	2.50715	3.05576	-1.21841	2.40207e-06	5.63419e-05	up		Acyl:coa ligase
Ghicr24_A08G171900	23.3709	20.4758	5.79218	6.72876	-1.82337	1.21731e-14	9.55041e-13	up		Trehalose phosphatase/synthase 5 isoform 1
Ghicr24_A08G174800	1.60736	1.99999	0.283895	0.583395	-2.06722	4.9404e-05	0.000716516	up		AT-hook DNA-binding family protein
Ghicr24_A08G190500	0.958022	2.68917	0.269674	0.200958	-2.98388	3.60194e-05	0.000551393	up		Plant invertase/pectin methylesterase inhibitor superfamily protein, putative
Ghicr24_A08G198700	33.4817	34.5415	14.7404	17.1985	-1.1156	9.58712e-07	2.5126e-05	up		UDP-D-glucose/UDP-D-galactose 4-epimerase 1 isoform 1
Ghicr24_A08G208200	17.2091	35.1021	7.82861	10.1307	-1.56179	1.10419e-06	2.84372e-05	up		Cytochrome P450 94A1
Ghicr24_A08G217300	80.6216	45.7825	24.9206	18.4314	-1.56108	1.2249e-07	3.95827e-06	up		Plant L-ascorbate oxidase
Ghicr24_A08G221700	3.09558	7.23937	1.2305	1.31796	-2.03916	2.35436e-08	8.84019e-07	up		Tetratricopeptide repeat (TPR)-containing protein
Ghicr24_A08G221900	4.51845	13.9547	1.25036	3.23886	-2.06241	6.76633e-05	0.000923473	up	GRAS	GRAS family transcription factor, putative
Ghicr24_A08G226600	28.247	13.1913	3.42413	4.25552	-2.4997	1.17128e-13	8.51057e-12	up		Heat shock protein binding protein, putative
Ghicr24_A08G226700	7.73003	10.5317	3.30642	3.34928	-1.48997	2.14176e-08	8.10462e-07	up		DNA polymerase III polC-type, putative isoform 1
Ghicr24_A08G241800	3.76474	3.91312	1.59699	1.56014	-1.29834	2.48422e-05	0.000405894	up	Dof	Cycling DOF factor 2, putative isoform 1
Ghicr24_A08G245300	21.9314	28.2642	10.4872	12.4477	-1.1486	2.83324e-06	6.50716e-05	up		AIG2-like (Avirulence induced gene) family protein
Ghicr24_A08G270600	34.7177	23.401	13.758	10.0686	-1.3042	1.3664e-06	3.4245e-05	up		O-Glycosyl hydrolases family 17 protein isoform 1
Ghicr24_A08G274700	18.3895	21.3834	9.66644	10.3405	-1.01003	1.11359e-05	0.000206616	up		Uncharacterized protein
Ghicr24_A08G275700	6.92364	4.25004	1.64268	1.01656	-2.08609	1.5003e-06	3.72868e-05	up		Uncharacterized protein
Ghicr24_A09G005900	3.89995	4.42147	1.79343	1.74686	-1.25168	2.31369e-06	5.45323e-05	up		LRR and NB-ARC domains-containing disease resistance protein, putative
Ghicr24_A09G009900	8.76698	9.18734	4.06009	4.51204	-1.0851	7.5209e-06	0.000148341	up		Bromodomain transcription factor, putative isoform 1
Ghicr24_A09G010000	6.34147	5.31051	2.10223	1.84028	-1.57228	1.91066e-08	7.30607e-07	up	TCP	Plastid transcription factor 1, putative isoform 1
Ghicr24_A09G010200	14.0197	19.6358	6.16058	8.01139	-1.2664	1.15238e-06	2.94904e-05	up		ABI five binding protein 3, putative
Ghicr24_A09G019000	12.7465	11.1991	6.1257	5.61963	-1.04579	4.5335e-06	9.67085e-05	up		Uncharacterized protein
Ghicr24_A09G047600	9.35366	6.00912	0.189691	0.112463	-5.61621	1.4595e-43	4.96543e-41	up		2-oxoglutarate and Fe(II)-dependent oxygenase superfamily protein isoform 1
Ghicr24_A09G058100	3.63121	1.87318	0.452346	0.468244	-2.59128	5.58215e-10	2.71667e-08	up		Leucine-rich repeat protein kinase family protein isoform 1
Ghicr24_A09G065000	14.1927	22.1002	4.42681	7.54906	-1.64274	2.91308e-07	8.63205e-06	up		RING/U-box superfamily protein, putative isoform 2
Ghicr24_A09G066300	13.8697	11.4375	6.96951	4.83539	-1.11797	1.25377e-05	0.000229294	up		B-S glucosidase 44 isoform 1
Ghicr24_A09G079000	13.2825	21.332	4.10889	7.31099	-1.61852	4.10011e-07	1.17989e-05	up		Tubby-like F-box protein
Ghicr24_A09G097500	4.90631	3.42876	1.40629	1.60249	-1.49235	3.80694e-07	1.10381e-05	up		Inter-alpha-trypsin inhibitor heavy chain-related, putative
Ghicr24_A09G119000	30.1258	30.7148	11.8889	13.5085	-1.27859	2.11699e-08	8.02339e-07	up		Transcription factor-related, putative isoform 1
Ghicr24_A09G129600	5.10466	6.05995	2.92812	2.60377	-1.03203	5.71767e-05	0.000807215	up		Calcium-transporting ATPase
Ghicr24_A09G130000	6.40853	5.22669	2.0074	2.35148	-1.4341	5.92576e-08	2.05541e-06	up		F-box family protein isoform 1
Ghicr24_A09G130600	4.58332	4.74175	2.11309	1.95211	-1.21583	7.15064e-06	0.000142477	up	GRAS	Scarecrow-like 3
Ghicr24_A09G130700	2.51388	1.86047	0.526198	0.595672	-1.97303	5.92195e-05	0.000828663	up		Titan9, putative isoform 1
Ghicr24_A09G146000	2.99564	3.52802	1.09148	1.1232	-1.57968	1.1805e-05	0.000217478	up	bHLH	Basic helix-loop-helix DNA-binding superfamily protein, putative isoform 1
Ghicr24_A09G146500	12.3121	6.7576	4.47805	3.97298	-1.26201	3.22904e-06	7.25596e-05	up		Uncharacterized protein
Ghicr24_A09G157200	3.13199	4.16643	1.66334	1.32553	-1.30627	6.81235e-05	0.000928802	up		Uncharacterized protein
Ghicr24_A09G170000	8.46815	12.418	4.44414	3.29077	-1.45422	2.82454e-07	8.39018e-06	up		RNA-binding family protein isoform 1
Ghicr24_A09G170700	4.17164	1.37822	0.694175	0.583762	-2.1312	8.17985e-06	0.000159364	up		CRINKLY4 related 1
Ghicr24_A09G171300	5.62911	3.60486	1.84272	2.11165	-1.24101	5.39472e-05	0.000770133	up	C2H2	C2H2-like zinc finger protein, putative
Ghicr24_A09G179200	14.2832	18.3456	6.21614	8.41268	-1.17602	3.74699e-06	8.23185e-05	up		Uncharacterized protein isoform 2
Ghicr24_A09G183300	2.92141	2.20199	0.033151	0.028386	-6.39232	2.18083e-42	7.28336e-40	up		Transducin/WD40 repeat-like superfamily protein, putative
Ghicr24_A09G195900	6.2718	5.16151	1.99066	1.38012	-1.77858	1.81632e-05	0.000313735	up	MYB	R2R3 MYB C2 repressor 2 protein
Ghicr24_A09G199800	8.20411	3.66178	1.62611	1.01995	-2.18039	4.13288e-08	1.48372e-06	up		Uncharacterized protein
Ghicr24_A09G200600	29.6716	33.9315	11.4857	14.6954	-1.29908	6.57713e-08	2.25981e-06	up		Leucine-rich repeat transmembrane protein kinase, putative
Ghicr24_A09G201600	1.7881	1.64692	0.272792	0.099405	-3.23947	2.52898e-05	0.00041219	up		Uncharacterized protein
Ghicr24_A09G203900	4.1796	2.79312	1.40154	1.21142	-1.43429	1.44875e-06	3.60853e-05	up		LIM domain-containing protein A, putative isoform 1
Ghicr24_A09G213000	13.084	7.10293	3.48595	3.45688	-1.55604	2.08333e-06	4.97798e-05	up		Reticulon-like protein
Ghicr24_A09G218500	8.06276	11.3763	3.5322	2.59847	-1.68243	8.55272e-06	0.000165741	up		Uncharacterized protein
Ghicr24_A09G245400	6.44673	2.99978	1.33641	0.896078	-2.09024	7.25926e-06	0.000144364	up		Meiotic recombination protein dmc1, putative
Ghicr24_A09G256300	8.86599	15.6106	2.77856	3.79652	-1.91413	6.4884e-07	1.77792e-05	up		Uncharacterized protein
Ghicr24_A09G257300	8.95499	15.4168	3.12977	4.31588	-1.72788	5.16655e-07	1.45122e-05	up		CASP-like protein
Ghicr24_A09G273500	2.47351	4.66293	1.58971	1.19391	-1.37681	4.34493e-05	0.000644533	up		Clp ATPase isoform 1
Ghicr24_A09G273900	13.5988	16.8886	7.48082	7.89813	-1.00537	4.24734e-05	0.000632894	up		Peptide methionine sulfoxide reductase
Ghicr24_A10G012300	1.88188	3.96763	1.0136	0.535642	-1.93252	1.89303e-05	0.000324291	up	WRKY	WRKY transcription factor 90
Ghicr24_A10G020000	2.65002	3.29621	1.40216	1.20253	-1.21533	2.26362e-05	0.00037601	up		Serine/threonine-protein kinase
Ghicr24_A10G023300	9.80559	16.6169	3.48877	5.21267	-1.62126	7.15853e-07	1.93947e-05	up		F-box family protein, putative
Ghicr24_A10G030100	6.93555	5.89864	2.07516	1.68523	-1.78478	4.57214e-07	1.29929e-05	up	ERF	Ethylene-responsive element-binding protein 4
Ghicr24_A10G040600	10.7956	10.6656	5.21153	4.23465	-1.20185	3.01569e-07	8.91797e-06	up		16S rRNA processing protein RimM family, putative isoform 1
Ghicr24_A10G042900	75.4971	59.9461	28.5129	20.6649	-1.47857	6.44639e-09	2.65913e-07	up		Uncharacterized protein
Ghicr24_A10G045700	11.0073	10.4825	5.0333	4.40304	-1.2112	1.1727e-07	3.8014e-06	up		Inositol transporter 2 isoform 1
Ghicr24_A10G050600	4.07447	6.50047	1.54189	1.78784	-1.6816	2.74254e-09	1.19996e-07	up		Leucine-rich repeat transmembrane protein kinase
Ghicr24_A10G051000	14.0219	19.3062	7.42384	9.31863	-1.0121	6.89733e-05	0.000937228	up		Uncharacterized protein
Ghicr24_A10G055000	29.6258	27.1939	13.9466	14.6565	-1.00831	7.8566e-06	0.000154055	up		ALF domain class transcription factor
Ghicr24_A10G063300	41.1799	29.7024	18.7933	14.9352	-1.09186	1.53901e-05	0.000272559	up		Kinase protein with adenine nucleotide alpha hydrolases-like domain isoform 1
Ghicr24_A10G068700	10.079	8.35485	4.64914	3.62412	-1.17402	1.24592e-06	3.16395e-05	up		ABC-2 and Plant PDR ABC-type transporter family protein isoform 1
Ghicr24_A10G075000	79.1794	47.9716	26.3846	18.6355	-1.51487	1.70317e-07	5.33566e-06	up		Ferritin/ribonucleotide reductase-like family protein
Ghicr24_A10G076700	57.1016	61.9359	27.7673	29.5429	-1.07304	2.07747e-06	4.96561e-05	up		Methyl-CPG-binding domain 10
Ghicr24_A10G078400	4.85396	1.78852	0.410087	0.422019	-3.00419	3.12941e-07	9.23175e-06	up		Plant natriuretic peptide A
Ghicr24_A10G080600	10.2258	20.1722	4.69479	4.1986	-1.79136	6.13407e-07	1.68782e-05	up		Uncharacterized protein
Ghicr24_A10G083700	3.51207	6.54319	1.56103	2.10052	-1.47504	9.18937e-06	0.000176575	up		Serine/threonine-protein kinase
Ghicr24_A10G083800	3.83925	5.86289	1.61864	1.94134	-1.46587	1.3671e-05	0.000245822	up		Mitochondrial substrate carrier family protein
Ghicr24_A10G091900	89.4797	71.4202	45.6568	29.6189	-1.11352	2.87692e-05	0.000459941	up		Uncharacterized protein
Ghicr24_A10G096600	14.6281	33.2686	7.47438	9.74054	-1.49601	1.35413e-05	0.000243851	up	HSF	Heat shock transcription factor
Ghicr24_A10G101400	12.4018	19.541	6.97277	8.3579	-1.07829	6.13912e-05	0.000852498	up		FAD-linked oxidases family protein
Ghicr24_A10G107500	7.27456	12.2969	4.37826	4.75297	-1.1195	5.23294e-05	0.000750719	up		D6 protein kinase like 2 isoform 1
Ghicr24_A10G110200	10.7672	7.39869	4.92078	3.7462	-1.08574	3.23027e-05	0.000505335	up		BRCT domain-containing DNA repair protein, putative isoform 1
Ghicr24_A10G124500	14.815	27.4721	7.18078	10.4757	-1.27864	7.21483e-05	0.000972566	up		Uncharacterized protein
Ghicr24_A10G124700	0.76903	1.38329	0.084381	0.149029	-3.22088	5.25212e-06	0.000109409	up	HSF	Heat stress transcription factor A-6b, putative
Ghicr24_A10G130500	3.67151	2.38382	1.48128	1.10211	-1.24725	3.19076e-05	0.000500876	up		Leucine-rich repeat receptor-like protein kinase family protein isoform 1
Ghicr24_A10G130600	4.74811	5.3952	2.65625	2.11697	-1.10641	4.36427e-05	0.000646875	up		Pectate lyase
Ghicr24_A10G158300	6.25904	5.88031	1.95805	2.78724	-1.37201	4.66143e-06	9.90601e-05	up		F-box and associated interaction domains-containing protein, putative isoform 1
Ghicr24_A10G160100	4.76194	3.4329	1.87954	1.32573	-1.37244	6.57753e-06	0.000132508	up		Formin-like protein
Ghicr24_A10G162300	36.6617	30.0427	16.8773	13.7563	-1.12758	2.65323e-06	6.14998e-05	up		Pyrimidine 4 isoform 1
Ghicr24_A10G162800	22.0836	40.6677	6.25332	11.5021	-1.87828	1.43638e-07	4.57268e-06	up		Class III peroxidase
Ghicr24_A10G169800	34.6901	54.8862	18.5034	23.4014	-1.11503	4.41723e-05	0.00065406	up		GroES-like zinc-binding alcohol dehydrogenase family protein
Ghicr24_A10G172000	6.58151	6.77576	2.62656	3.28364	-1.19434	3.51969e-07	1.02748e-05	up		Callose synthase 5
Ghicr24_A10G178700	101.077	63.6299	22.8464	24.9014	-1.80288	1.68265e-11	9.87162e-10	up		2-oxoglutarate (2OG) and Fe(II)-dependent oxygenase superfamily protein isoform 1
Ghicr24_A10G188200	119.193	221.587	70.9458	70.0918	-1.29252	9.00208e-06	0.000173434	up		Periplasmic beta-glucosidase, putative
Ghicr24_A10G188300	28.8539	27.4258	9.89342	8.63495	-1.62415	2.33315e-12	1.50192e-10	up		Acyl-activating enzyme 7
Ghicr24_A10G190500	6.32292	6.34248	0.772638	1.08602	-2.76789	8.71687e-24	1.29886e-21	up		PAS domain-containing protein tyrosine kinase family protein
Ghicr24_A10G201100	12.5578	12.0838	5.08126	4.53418	-1.37489	6.31456e-08	2.17782e-06	up		Peroxidase superfamily protein isoform 1
Ghicr24_A10G201200	7.38482	11.2957	3.10649	4.35334	-1.344	1.86514e-05	0.000320495	up		Peroxidase superfamily protein
Ghicr24_A10G203600	5.18579	9.85295	2.93177	3.14901	-1.30809	7.06008e-06	0.000140942	up		ABC1-like kinase
Ghicr24_A10G205800	49.6366	21.7446	13.4799	8.50786	-1.71553	2.14509e-06	5.11046e-05	up		Eukaryotic aspartyl protease family protein
Ghicr24_A10G205900	1.73519	2.12225	0.479151	0.539178	-1.93824	2.72476e-10	1.39802e-08	up		Putative uncharacterized protein
Ghicr24_A10G210900	2.43214	2.02297	0.469871	0.594706	-2.07771	1.99916e-05	0.000339122	up		KHG/KDPG aldolase
Ghicr24_A10G213500	1.33023	1.34457	0.268095	0.310782	-2.21738	1.50298e-05	0.000267168	up		Cytochrome P450, putative
Ghicr24_A10G219300	1.99968	1.7656	0.023916	0.045247	-5.8441	1.45971e-16	1.3368e-14	up		Deoxyhemigossypol-6-O-methyltransferase
Ghicr24_A10G227800	13.3509	30.3287	6.11217	9.29361	-1.51365	2.27453e-05	0.000377392	up		Patatin
Ghicr24_A10G227900	64.367	70.7879	21.8741	29.4931	-1.4141	7.52941e-09	3.06763e-07	up		Chorismate synthase
Ghicr24_A10G237300	6.93585	4.58641	1.72999	1.10579	-2.03547	1.32096e-08	5.17621e-07	up		Domain of Uncharacterized protein function, putative
Ghicr24_A10G238000	361.652	406.025	134.305	159.743	-1.40289	2.23357e-09	9.89756e-08	up		Putative 21 kDa trypsin inhibitor
Ghicr24_A10G246300	52.5577	31.6076	19.341	19.3769	-1.13549	2.46098e-05	0.00040291	up		WAS/WASL-interacting protein family member 2, putative isoform 1
Ghicr24_A10G250600	9.11302	5.592	3.05738	3.18149	-1.20064	1.03724e-05	0.000195135	up		Leucine-rich repeat-containing protein, putative
Ghicr24_A11G008100	1.51306	1.67384	0.332477	0.446855	-2.04122	2.4439e-05	0.000400564	up		Uncharacterized protein
Ghicr24_A11G009900	9.33849	7.92977	3.50763	3.12624	-1.39786	7.84653e-08	2.64112e-06	up	HSF	HSF20
Ghicr24_A11G030800	25.3397	16.9836	10.8426	7.3499	-1.23528	9.13521e-06	0.000175766	up		Ubiquitin carboxyl-terminal hydrolase
Ghicr24_A11G036500	16.5278	13.2454	7.26741	6.62539	-1.11666	4.88748e-06	0.000103201	up		Malate dehydrogenase
Ghicr24_A11G041400	9.46115	14.3579	5.23047	5.75643	-1.10803	1.95371e-05	0.000332919	up		SNF1-related protein kinase regulatory subunit gamma 1
Ghicr24_A11G043600	89.575	84.0716	36.1024	34.0865	-1.32501	4.64956e-09	1.96014e-07	up	ARF	Auxin response factor
Ghicr24_A11G044300	5.29324	6.1204	1.91524	2.9752	-1.24117	9.29496e-06	0.000178368	up		Disease resistance protein family, putative isoform 2
Ghicr24_A11G048400	118.915	218.833	44.24	70.2224	-1.58054	9.45885e-07	2.4824e-05	up		Peroxidase superfamily protein
Ghicr24_A11G050700	26.5269	35.1281	11.7064	10.3597	-1.50108	9.72531e-10	4.58886e-08	up		Methyl esterase 10, putative
Ghicr24_A11G050800	59.6694	42.891	25.0129	19.5772	-1.2195	1.84113e-06	4.46074e-05	up		Methyl esterase 10, putative
Ghicr24_A11G053300	22.8459	29.8704	10.9898	14.0147	-1.0949	1.16112e-05	0.000214506	up	MYB	Myb domain protein 73, putative
Ghicr24_A11G065500	2.89937	4.07934	0.688151	0.855285	-2.18923	6.75082e-06	0.000135549	up		Chromatin assembly factor 1 subunit A, putative
Ghicr24_A11G069400	6.70303	6.156	3.04893	3.41474	-1.01061	5.49644e-05	0.000780979	up	bHLH	Basic helix-loop-helix DNA-binding superfamily protein, putative isoform 1
Ghicr24_A11G094700	2.00501	5.36278	0.626121	0.693777	-2.4966	1.38695e-09	6.36686e-08	up		C2 calcium/lipid-binding plant phosphoribosyltransferase family protein isoform 1
Ghicr24_A11G096600	3.68887	3.68255	1.81538	1.40875	-1.20866	7.13604e-05	0.000963729	up		Major facilitator superfamily protein isoform 1
Ghicr24_A11G102300	3.61285	8.34539	1.61161	2.0848	-1.71366	5.65119e-05	0.000799535	up	ERF	AP2/ERF domain-containing transcription factor, putative
Ghicr24_A11G107300	7.57183	6.32399	1.49863	2.14383	-1.95146	6.69253e-07	1.82767e-05	up		RAB GTPase A3
Ghicr24_A11G116200	2.77301	1.24033	0.431688	0.459913	-2.18101	3.53178e-05	0.000542708	up		GDSL-like Lipase/Acylhydrolase superfamily protein, putative
Ghicr24_A11G120600	44.9798	36.4207	16.9421	19.9802	-1.15836	1.21599e-06	3.09768e-05	up		Uncharacterized protein
Ghicr24_A11G121400	8.43524	8.05569	3.76056	2.99243	-1.3068	2.28201e-07	6.92844e-06	up		Galacturonosyltransferase-like 7 isoform 1
Ghicr24_A11G121900	7.01451	6.30229	3.08034	2.99972	-1.13582	1.0482e-05	0.000196791	up		Uncharacterized protein
Ghicr24_A11G123100	5.6887	10.8227	2.80587	2.55681	-1.64054	2.81842e-06	6.47722e-05	up		Uncharacterized protein
Ghicr24_A11G128600	7.02502	14.157	3.15267	3.94157	-1.59786	7.27053e-07	1.9678e-05	up		Gibberellic acid receptor-b
Ghicr24_A11G129900	6.21102	8.03448	2.55187	2.95792	-1.38816	1.87866e-05	0.000322436	up		E3 Ubiquitin ligase family protein isoform 1
Ghicr24_A11G132400	13.565	8.87223	3.57801	2.92863	-1.8038	1.04826e-10	5.61173e-09	up		Patatin
Ghicr24_A11G133500	1.73859	4.74974	0.653594	0.553226	-2.44294	1.67378e-05	0.000292795	up		Late embryogenesis abundant protein D-34, putative isoform 1
Ghicr24_A11G135400	27.5446	23.2749	12.5738	10.5975	-1.15076	9.39957e-07	2.46878e-05	up		S-adenosyl-L-methionine-dependent methyltransferases superfamily protein
Ghicr24_A11G139700	12.7728	9.16428	5.94006	4.03815	-1.15399	2.39223e-05	0.000394029	up		CDT1 A, putative
Ghicr24_A11G140400	4.60849	3.94553	1.51918	1.80456	-1.35768	1.64945e-06	4.05709e-05	up		Calcium-transporting ATPase
Ghicr24_A11G149600	4.72212	4.74552	2.2754	2.19765	-1.10055	1.33205e-05	0.000240768	up		Pentatricopeptide repeat-containing protein, putative
Ghicr24_A11G159600	6.87917	3.30719	1.6728	0.937292	-1.95977	2.15356e-05	0.000360359	up		RING/U-box superfamily protein, putative
Ghicr24_A11G163400	343.66	294.365	176.289	119.748	-1.12593	1.08281e-05	0.000202245	up		Uncharacterized protein
Ghicr24_A11G163500	6.43341	8.76951	2.95109	2.98469	-1.37584	2.53007e-08	9.43669e-07	up		Enhanced downy mildew 2, putative isoform 1
Ghicr24_A11G175900	8.3318	7.89052	3.77017	4.14392	-1.05884	2.96411e-06	6.76732e-05	up		Uncharacterized protein
Ghicr24_A11G181400	5.62327	5.07855	0.85271	0.711774	-2.78911	1.11985e-14	8.83331e-13	up		Glutamine synthetase
Ghicr24_A11G189000	7.88964	8.68167	3.7647	4.18759	-1.07942	4.48336e-05	0.000661833	up		Phosphatidylinositol 3-and 4-kinase family protein with FAT domain isoform 4
Ghicr24_A11G194400	8.46487	9.06104	4.99269	3.62446	-1.04138	4.64442e-05	0.000681776	up		P-loop containing nucleoside triphosphate hydrolases superfamily protein isoform 1
Ghicr24_A11G199100	9.16204	7.51665	3.55198	3.69989	-1.21862	2.4673e-06	5.7723e-05	up		F-box family protein, putative
Ghicr24_A11G204400	5.91318	4.57397	0	0	-11.9622	9.11838e-31	1.93549e-28	up		Methyl esterase 10, putative
Ghicr24_A11G209800	8.54192	6.4938	3.82214	3.44243	-1.0726	7.02983e-05	0.000952566	up	bHLH	Homeodomain-like superfamily protein, putative isoform 3
Ghicr24_A11G223100	32.7374	25.3972	15.2145	11.1909	-1.15647	5.0472e-06	0.000106011	up	HD-ZIP	Pyrimidine 4 isoform 1
Ghicr24_A11G224600	24.397	16.5758	9.62051	8.2976	-1.2108	2.54275e-06	5.92598e-05	up	ZF-HD	ZF-HD homeobox protein, putative
Ghicr24_A11G229800	5.93127	4.08022	2.22198	1.81526	-1.32672	9.39309e-07	2.46797e-05	up		Leucine-rich receptor-like protein kinase family protein
Ghicr24_A11G231100	20.1674	23.1028	8.44154	12.8037	-1.04459	5.97582e-05	0.000834757	up	HD-ZIP	Homeodomain-leucine zipper protein HD4
Ghicr24_A11G242100	10.5924	6.34817	3.29888	3.18508	-1.45265	3.22769e-05	0.000505187	up		Calmodulin-domain kinase CDPK protein
Ghicr24_A11G246800	10.6077	6.99581	4.37377	3.28261	-1.21924	1.85174e-05	0.000318568	up		Transducin/WD40 repeat-like superfamily protein isoform 1
Ghicr24_A11G251500	16.4935	12.3369	7.96566	5.3708	-1.12996	2.55102e-05	0.000414946	up		MATE efflux family protein
Ghicr24_A11G254900	8.91222	13.1546	5.56915	5.56403	-1.00604	7.2691e-05	0.000978252	up	Dof	Cycling DOF factor 2, putative isoform 1
Ghicr24_A11G260800	2.80923	3.71016	0.988757	1.07868	-1.67643	4.09684e-07	1.17942e-05	up		Cellulose synthase like E1
Ghicr24_A11G264800	28.1101	33.4521	11.3096	11.9218	-1.42394	1.07894e-09	5.06141e-08	up		Sodium/hydrogen exchanger
Ghicr24_A11G270600	68.7751	143.797	25.8075	43.8307	-1.62961	4.55186e-06	9.70717e-05	up	NAC	NAC protein 8
Ghicr24_A11G280100	8.35737	7.26604	2.53131	1.7963	-1.87013	2.21359e-10	1.15034e-08	up		Uncharacterized protein isoform 3
Ghicr24_A11G282800	13.3274	13.2635	6.12204	6.01896	-1.14903	2.76093e-07	8.21465e-06	up		Mutator-like transposase isoform 1
Ghicr24_A11G287500	34.767	24.5737	10.7261	8.09938	-1.7843	1.99457e-11	1.15988e-09	up		NIMA-related serine/threonine kinase 1 isoform 1
Ghicr24_A11G294600	8.99819	12.4473	4.96739	4.8448	-1.1468	3.10388e-06	7.02023e-05	up		Autophagy 18 H
Ghicr24_A11G295500	3.23891	3.00675	1.34793	1.53763	-1.12812	1.18368e-05	0.000217827	up		Phytochrome
Ghicr24_A11G297000	12.9694	7.88206	4.55344	4.01374	-1.30128	5.80413e-06	0.000119203	up	bHLH	Basic helix-loop-helix DNA-binding superfamily protein, putative
Ghicr24_A11G306100	96.6232	43.3125	14.3842	12.7105	-2.38451	2.10532e-12	1.35766e-10	up		Heat shock protein binding protein, putative
Ghicr24_A11G310200	25.5414	18.5529	11.7136	9.56863	-1.06878	1.9394e-05	0.000330989	up		Global transcription factor C isoform 1
Ghicr24_A11G311000	22.2802	17.9628	10.061	9.44682	-1.06026	5.60012e-06	0.000115666	up		MuDR family transposase isoform 2
Ghicr24_A11G331300	3.30507	4.29678	1.24937	1.47996	-1.4975	2.73243e-05	0.000440029	up	DBB	Light-regulated zinc finger protein 1, putative isoform 1
Ghicr24_A11G340200	1.38798	0.911933	0	0	-9.93664	6.69801e-11	3.65559e-09	up		HSP20-like chaperones superfamily protein isoform 1
Ghicr24_A11G361200	3.20846	3.28628	1.55194	1.39767	-1.15623	1.51825e-05	0.000269341	up		Pentatricopeptide repeat (PPR) superfamily protein, putative
Ghicr24_A11G364700	6.53606	8.22965	2.70348	3.07341	-1.30891	5.19305e-08	1.8221e-06	up		Uncharacterized protein
Ghicr24_A11G365100	2.8248	2.84726	0.441851	0.139713	-3.25438	6.51366e-13	4.4197e-11	up		Uncharacterized protein
Ghicr24_A11G365200	1.79436	1.73201	0.038869	0	-6.3339	7.2284e-18	7.3399e-16	up	E2F/DP	E2F transcription factor 3 isoform 1
Ghicr24_A11G365400	10.1082	7.46433	1.33272	0.627641	-3.17871	1.50948e-13	1.08811e-11	up		Ovate family protein 13, putative
Ghicr24_A11G365500	4.09868	3.45558	0.387732	0.045211	-4.12928	1.64859e-08	6.35738e-07	up		Polynucleotidyl transferase
Ghicr24_A11G365600	12.3612	11.3166	0.701465	0.093353	-4.87101	7.94852e-14	5.85136e-12	up		Uncharacterized protein
Ghicr24_A11G365700	9.11195	8.16771	0.680994	0	-4.65748	1.2865e-05	0.000234456	up		Uncharacterized protein
Ghicr24_A11G365900	1.22789	2.2536	0.041692	0.220019	-3.77259	6.7687e-05	0.000923542	up		Gb:AAF02129.1 isoform 1
Ghicr24_A11G367300	28.7703	15.9208	9.71385	7.34093	-1.40633	5.70865e-06	0.000117474	up		Nucleic acid-binding, OB-fold-like protein
Ghicr24_A11G373300	19.6514	13.133	6.62994	7.08381	-1.26514	6.89139e-07	1.87494e-05	up		Sensory transduction histidine kinase, putative isoform 1
Ghicr24_A11G375900	12.5045	10.4332	5.15074	4.80853	-1.21288	8.73366e-07	2.31223e-05	up		Uncharacterized protein
Ghicr24_A12G005900	7.02548	5.73038	1.56734	1.41596	-2.11249	2.03452e-11	1.18122e-09	up		Circadian clock coupling factor ZGT
Ghicr24_A12G006900	2.71096	6.87118	1.43269	1.02051	-1.95142	7.6153e-06	0.000149889	up		Kinase family protein
Ghicr24_A12G007500	15.9651	25.9992	7.50984	10.8213	-1.21393	2.66826e-05	0.000431375	up		Gibberellic acid receptor
Ghicr24_A12G020400	11.7089	10.6985	4.67066	5.77472	-1.11888	7.76155e-06	0.000152479	up		Leucine-rich repeat family protein
Ghicr24_A12G022600	3.35476	1.61435	0.200929	0.08287	-4.14636	5.68212e-14	4.22135e-12	up		Interleukin-1 receptor-associated kinase, putative
Ghicr24_A12G023000	23.0077	34.4228	13.6941	14.6911	-1.03566	5.34923e-05	0.000764838	up		Pten 2
Ghicr24_A12G023800	3.75209	4.55945	1.56021	1.83221	-1.31191	1.3221e-06	3.32724e-05	up		Kinase superfamily protein isoform 1
Ghicr24_A12G024400	1.96779	2.46764	0.467237	0.515711	-2.18948	1.7233e-09	7.81722e-08	up		Cold regulated gene 27, putative isoform 1
Ghicr24_A12G026700	6.78397	17.0853	4.04231	3.90173	-1.60733	1.50404e-05	0.000267168	up		Methyl esterase 10, putative isoform 1
Ghicr24_A12G030100	12.1021	12.0547	5.46824	5.45285	-1.16228	2.02123e-07	6.22496e-06	up		F-box family protein, putative isoform 1
Ghicr24_A12G031900	7.11858	4.88272	2.56203	2.40338	-1.29107	1.80003e-05	0.000311659	up		Uncharacterized protein isoform 1
Ghicr24_A12G032800	5.24136	4.00565	1.85846	1.28981	-1.57169	3.49215e-06	7.76097e-05	up		F-box/RNI-like superfamily protein isoform 3
Ghicr24_A12G034100	8.7295	10.3814	3.43137	5.61493	-1.09705	5.75038e-05	0.000809478	up	Nin-like	Plant regulator RWP-RK family protein, putative isoform 1
Ghicr24_A12G037100	10.2282	7.61943	3.20682	3.56253	-1.40875	3.45339e-08	1.25966e-06	up		SKU5 similar 5
Ghicr24_A12G068000	3.3324	4.00842	0.845832	0.741241	-2.21432	3.48229e-06	7.74141e-05	up		TRNA--methyltransferase non-catalytic subunit trm6MTase subunit trm6, putative
Ghicr24_A12G074900	15.3201	19.8746	7.19706	9.70462	-1.06806	2.4938e-05	0.000407184	up		Sucrose nonfermenting 1(SNF1)-related protein kinase 2.3
Ghicr24_A12G110900	2.00856	0.059923	0	0	-9.65284	2.31603e-05	0.000383054	up		Ankyrin repeat family protein
Ghicr24_A12G116700	1.18921	1.35253	0.11327	0.081552	-3.70044	3.81763e-09	1.62827e-07	up		ATPase ASNA1 homolog
Ghicr24_A12G125300	1.64255	1.09888	0.459543	0.365314	-1.73697	6.30307e-05	0.000871608	up		Alpha/beta-Hydrolases superfamily protein
Ghicr24_A12G131600	8.38498	3.69369	1.21643	1.54398	-2.14317	4.48057e-08	1.59751e-06	up		Zinc transporter of isoform 1
Ghicr24_A12G132400	0.614961	1.53238	0.123107	0.096019	-3.29708	1.73735e-06	4.24604e-05	up	B3	AP2/B3-like transcriptional factor family protein, putative
Ghicr24_A12G138200	3.96145	5.01912	1.11821	1.911	-1.58308	1.54087e-05	0.000272822	up	WRKY	WRKY transcription factor 104
Ghicr24_A12G146500	8.01846	7.66004	3.64169	3.47006	-1.15893	4.4202e-07	1.26302e-05	up		DNA mismatch repair protein pms2, putative isoform 1
Ghicr24_A12G155800	3.59754	0.28767	0.067849	0.083937	-4.65153	1.85767e-05	0.000319362	up	bHLH	Basic helix-loop-helix DNA-binding superfamily protein, putative isoform 1
Ghicr24_A12G157800	5.30005	8.79381	1.38309	1.95297	-1.99442	2.75772e-09	1.20588e-07	up		Nudix hydrolase
Ghicr24_A12G163600	176.823	243.143	100.399	95.5119	-1.11915	4.78926e-06	0.000101304	up		Cytochrome P450, family 71, subfamily B, polypeptide 36, putative
Ghicr24_A12G164100	5.98082	5.38153	2.90089	2.67456	-1.04082	2.8746e-05	0.000459772	up		Terminal EAR1-like 1, putative isoform 1
Ghicr24_A12G166600	4.86908	5.16813	1.4059	2.16654	-1.51119	8.86698e-06	0.000171238	up		HCP-like superfamily protein with MYND-type zinc finger
Ghicr24_A12G171100	6.90659	6.22623	0.029684	0.07176	-7.03166	8.04711e-68	6.81253e-65	up		Flavin-binding, kelch repeat, f box 1 isoform 1
Ghicr24_A12G171500	5.3046	4.72771	2.57485	2.06724	-1.12353	2.60202e-05	0.000422465	up	C2H2	Indeterminate(ID)-domain 5, putative isoform 2
Ghicr24_A12G171600	12.8063	9.84103	6.23084	4.25346	-1.14054	1.66414e-05	0.000291866	up	C2H2	Indeterminate(ID)-domain 5, putative isoform 1
Ghicr24_A12G176700	5.49202	4.87392	1.33811	2.14199	-1.59394	4.12487e-06	8.94329e-05	up		Uncharacterized protein
Ghicr24_A12G184500	28.141	64.008	10.9756	18.8847	-1.64587	1.03533e-05	0.000194877	up		Ribonuclease 3
Ghicr24_A12G186700	2.46956	1.30243	0.337929	0.045923	-3.31269	8.39648e-06	0.000163028	up		Glyoxal oxidase-related protein, putative
Ghicr24_A12G187200	21.88	21.0746	7.6018	7.29484	-1.54593	9.61794e-12	5.77759e-10	up		Uncharacterized protein
Ghicr24_A12G189000	2.19202	3.62449	0.784108	1.09755	-1.64878	5.93342e-05	0.000830108	up	bZIP	BZIP transcription factor family protein isoform 1
Ghicr24_A12G194200	2.10468	1.86671	0	0	-10.3443	1.59089e-13	1.14227e-11	up		Nodulin / Major Facilitator Superfamily protein
Ghicr24_A12G199400	3.70258	4.47088	1.60103	1.87798	-1.22239	2.49811e-05	0.000407778	up		Glucuronidase 2 isoform 1
Ghicr24_A12G205300	9.2335	5.02058	3.13147	2.8163	-1.27778	5.24292e-05	0.000751557	up		Cytochrome P450 71A1
Ghicr24_A12G205800	28.1141	65.0192	14.4604	11.6378	-1.85513	9.01686e-08	2.99626e-06	up		Sulfotransferase
Ghicr24_A12G207000	8.05094	5.51423	2.86797	2.63524	-1.28567	2.30588e-05	0.000381637	up		DNAse I-like superfamily protein isoform 1
Ghicr24_A12G208900	3.1854	7.02259	1.02389	1.56957	-1.99084	3.64061e-06	8.03207e-05	up		HCP-like superfamily protein with MYND-type zinc finger
Ghicr24_A12G219300	1.75472	1.53957	0.349566	0.235356	-2.49872	4.55327e-08	1.61895e-06	up		Phosphate starvation-induced gene 3 isoform 1
Ghicr24_A12G231200	1.75309	1.56927	0.213635	0.508715	-2.22045	1.33382e-05	0.000240969	up		Pentatricopeptide (PPR) repeat-containing protein
Ghicr24_A12G233100	18.3994	14.9597	9.73189	6.01634	-1.10085	5.68305e-05	0.000802951	up		DYNAMIN-like 1E isoform 1
Ghicr24_A12G235900	8.56797	7.23846	2.55548	2.79201	-1.57951	1.81282e-07	5.63552e-06	up	ERF	Ethylene-responsive transcription factor 11
Ghicr24_A12G239900	4.425	3.01053	1.1552	0.700447	-2.0173	1.53502e-07	4.84853e-06	up		Trehalose 6-phosphate phosphatase
Ghicr24_A12G242600	1.41828	1.59788	0.571772	0.370528	-1.69032	3.00844e-05	0.000476365	up		Leucine-rich repeat protein kinase family protein
Ghicr24_A12G244400	1.39803	1.70563	0.380004	0.375348	-2.04958	1.29422e-05	0.000235627	up		ACC synthase 10 isoform 1
Ghicr24_A12G245100	18.7815	22.1568	0	0	-14.4726	9.81626e-111	3.57341e-107	up		Gibberellin 3-hydroxylase 1
Ghicr24_A12G247400	52.7031	88.5123	26.0136	25.7143	-1.4683	9.86568e-08	3.25308e-06	up		UDP-D-glucose/UDP-D-galactose 4-epimerase 1 isoform 1
Ghicr24_A12G251200	5.85818	10.0783	3.08357	3.83688	-1.22295	4.14893e-05	0.000620643	up		Hydroxyproline-rich glycoprotein family protein
Ghicr24_A12G252000	5.66937	4.30603	2.09572	2.26914	-1.22098	3.04625e-06	6.9243e-05	up		BTB/POZ domain-containing protein isoform 1
Ghicr24_A12G252700	16.4432	30.6712	6.5779	5.62331	-1.94721	3.43496e-10	1.73791e-08	up		Beta-hydroxylase 1, 1,B1,chy1,BCH1
Ghicr24_A12G253900	36.1514	32.9106	10.7133	12.7141	-1.57771	1.77214e-11	1.03632e-09	up		Uncharacterized protein isoform 1
Ghicr24_A12G255900	3.91993	6.41989	1.7746	1.41669	-1.71412	2.99467e-06	6.81982e-05	up		Transmembrane amino acid transporter family protein
Ghicr24_A12G257600	25.1337	17.6144	11.1924	9.46456	-1.06652	2.3111e-05	0.000382414	up		PHD finger protein-related isoform 1
Ghicr24_A12G258200	3.02325	2.45578	0.951599	0.889616	-1.59193	4.72211e-06	0.000100203	up		Uncharacterized protein
Ghicr24_A12G258600	5.34475	3.5195	0.588061	1.10838	-2.39961	1.90491e-07	5.90166e-06	up		Uncharacterized protein
Ghicr24_A12G258800	5.174	5.20083	2.63786	2.37646	-1.06672	1.61781e-05	0.000284746	up		Phosphoinositide 4-kinase gamma 4, gamma 4,ubdk gamma 4,pi4k gamma 4
Ghicr24_A12G259700	11.134	11.1934	1.59503	4.76203	-1.82734	3.85444e-05	0.00058476	up		Nodulin MtN3 family protein isoform 1
Ghicr24_A12G261300	27.1467	10.8279	4.12986	4.48276	-2.15686	2.47578e-09	1.08913e-07	up		Methionine gamma-lyase
Ghicr24_A12G262900	9.73544	12.8234	3.71619	4.40864	-1.49021	5.08135e-08	1.7898e-06	up		Glucan endo-1,3-beta-glucosidase 11 isoform 3
Ghicr24_A12G267900	2.90499	2.51183	0.738072	0.648773	-1.9821	6.01523e-09	2.49382e-07	up		Pseudo-response regulator 5, putative isoform 2
Ghicr24_A12G268400	63.2518	47.7497	14.974	11.1171	-2.10626	1.01216e-15	8.72661e-14	up	GRF	Growth-regulating factor 7, putative isoform 1
Ghicr24_A12G268900	50.4068	72.3988	17.7846	18.5491	-1.76688	3.56636e-12	2.25588e-10	up		Cytochrome B5, n2,ATCB5-E,CB5-E isoform 1
Ghicr24_A12G270700	4.64591	2.91842	1.55478	1.36844	-1.38683	6.76155e-06	0.000135727	up		Ribonuclease P protein subunit P38-related isoform 1
Ghicr24_A12G274200	4.82403	5.74076	1.96087	1.86643	-1.48401	5.09365e-10	2.50573e-08	up		Multidrug resistance-associated protein 14 isoform 1
Ghicr24_A12G292100	25.7472	16.9322	10.8789	9.96856	-1.05063	5.83085e-05	0.00081938	up		Pathogenesis-related thaumatin superfamily protein
Ghicr24_A12G294100	4.31171	2.76411	0.58933	0.577225	-2.62088	3.8741e-08	1.40048e-06	up		Mitogen-activated protein kinase kinase
Ghicr24_A13G012000	27.8338	21.1627	6.32713	0.847195	-2.78967	1.01201e-05	0.000191328	up		Nitrate transporter 1.5
Ghicr24_A13G013400	3.3185	3.28887	1.45124	1.39918	-1.20901	6.17679e-05	0.000856422	up		Restriction endonuclease, type II-like superfamily protein, putative isoform 1
Ghicr24_A13G015700	7.60983	7.6864	3.41658	3.92498	-1.07766	4.54911e-05	0.000669231	up		Haloacid dehalogenase-like hydrolase (HAD) superfamily protein isoform 1
Ghicr24_A13G019800	24.7699	21.9293	10.1767	11.8486	-1.10205	4.42159e-06	9.50453e-05	up		Coffea canephora DH200=94 genomic scaffold, scaffold_4
Ghicr24_A13G030200	13.9234	12.4749	5.96845	6.77678	-1.0686	1.03068e-05	0.000194304	up	GATA	GATA transcription factor 5, putative
Ghicr24_A13G033800	3.55761	3.8471	1.35323	0.871626	-1.75385	8.29914e-08	2.7755e-06	up	bHLH	Cryptochrome-interacting basic-helix-loop-helix 1, putative isoform 1
Ghicr24_A13G041900	4.11368	4.82585	1.78756	1.75865	-1.35157	3.1484e-06	7.10768e-05	up		Class I glutamine amidotransferase-like superfamily protein isoform 1
Ghicr24_A13G043600	2.21744	1.42203	0.588477	0.439287	-1.83856	6.62423e-05	0.000907442	up		UDP-glycosyltransferase 73B4, putative
Ghicr24_A13G062300	35.8878	71.0784	10.9283	22.4568	-1.69947	6.21138e-06	0.000126249	up		Xyloglucan endotransglucosylase/hydrolase
Ghicr24_A13G066500	49.8525	44.7941	21.1874	17.6307	-1.30396	2.46505e-08	9.22254e-07	up	MIKC_MADS	MADS28
Ghicr24_A13G070600	13.963	14.0937	6.38368	6.90344	-1.09641	1.06357e-06	2.76158e-05	up		FAR1-related sequence 5
Ghicr24_A13G076500	4.5091	3.51745	1.22757	0.585947	-2.15881	6.73155e-07	1.83695e-05	up		2-oxoglutarate and Fe(II)-dependent oxygenase superfamily protein, putative
Ghicr24_A13G076600	23.7431	18.9938	10.9361	8.473	-1.15648	2.73574e-06	6.3111e-05	up		2-oxoglutarate and Fe(II)-dependent oxygenase superfamily protein, putative
Ghicr24_A13G093600	22.4878	23.536	11.5348	11.5075	-1.01675	5.87248e-06	0.000120505	up		Purple acid phosphatase
Ghicr24_A13G100400	14.8946	13.1133	6.95269	6.5585	-1.06898	4.11902e-05	0.000616423	up		F10A5.20, putative
Ghicr24_A13G101800	5.15101	2.84628	1.03349	0.95263	-2.00415	7.8553e-10	3.75517e-08	up		Kinesin-like protein
Ghicr24_A13G145000	16.5236	10.7958	5.40196	3.99733	-1.55632	3.54698e-08	1.29056e-06	up		Monooxygenase, putative
Ghicr24_A13G149800	19.6621	41.7349	11.0962	10.4281	-1.53195	1.60481e-06	3.9553e-05	up		Organic cation/carnitine transporter 3
Ghicr24_A13G151200	7.13784	13.4092	2.22811	4.28899	-1.67503	5.71025e-06	0.000117474	up		Eukaryotic aspartyl protease family protein, putative
Ghicr24_A13G158500	5.79956	7.8218	2.98595	2.81408	-1.24998	3.85058e-06	8.43651e-05	up		Serine acetyltransferase 3, mitochondrial, putative
Ghicr24_A13G161200	3.55993	5.4731	1.40511	2.02252	-1.41751	2.406e-05	0.000395599	up		Lipid-binding serum glycoprotein family protein, putative
Ghicr24_A13G167000	15.8989	11.7474	7.03517	6.6628	-1.03464	1.81895e-05	0.000313891	up		LSD1-like2
Ghicr24_A13G169800	15.9846	12.9213	7.41137	5.58472	-1.17089	2.205e-05	0.000367952	up	SBP	SQUAMOSA promoter binding-like transcription factor
Ghicr24_A13G170800	18.1766	37.0248	6.09123	6.73002	-2.12569	2.62993e-11	1.50886e-09	up		Tyrosine transaminase family protein
Ghicr24_A13G175700	17.4905	12.3879	5.19538	5.93392	-1.44221	2.75762e-08	1.0207e-06	up		RmlC-like cupins superfamily protein
Ghicr24_A13G176900	14.9761	9.89304	5.45236	3.5344	-1.48479	5.13029e-07	1.4427e-05	up		Uncharacterized protein
Ghicr24_A13G193900	17.1409	27.8461	8.37043	11.3362	-1.21021	1.88838e-05	0.000323648	up		Vacuolar protein sorting-associated protein 62
Ghicr24_A13G197200	303.324	228.288	136.542	105.933	-1.15029	4.63713e-06	9.85724e-05	up		Winged-helix DNA-binding transcription factor family protein
Ghicr24_A13G207100	12.0521	8.58393	4.98396	5.09385	-1.05151	1.80816e-05	0.000312398	up		MuDR family transposase isoform 2
Ghicr24_A13G218600	5.68099	9.29033	2.89476	2.00939	-1.62619	1.79499e-05	0.000310861	up		Uncharacterized protein isoform 1
Ghicr24_A13G220800	9.87248	12.0331	4.03117	5.48632	-1.22086	2.85446e-06	6.54558e-05	up		Chloroplast, high sulfur B2-like protein
Ghicr24_A13G230200	7.99772	10.7678	4.83709	3.98419	-1.10804	3.0731e-05	0.000485565	up		Plant heme oxygenase family protein isoform 1
Ghicr24_A13G231100	2.44558	1.37846	0.502269	0.570017	-1.84627	8.33465e-07	2.22113e-05	up		Telomere-associated protein RIF1, putative
Ghicr24_A13G234300	227.512	208.965	97.2366	119.457	-1.02831	1.08837e-05	0.000203076	up		CHY-type/CTCHY-type/RING-type Zinc finger protein isoform 1
Ghicr24_A13G238900	2.50622	2.46934	0.559861	0.669139	-2.03663	2.69836e-06	6.23673e-05	up		Uncharacterized protein
Ghicr24_A13G240300	8.8955	9.32614	2.08094	2.46077	-2.0196	1.06079e-06	2.7563e-05	up		Coffea canephora DH200=94 genomic scaffold, scaffold_168
Ghicr24_A13G243800	2.98517	3.81061	0.759363	1.22287	-1.79525	4.24918e-06	9.18e-05	up		Uncharacterized protein
Ghicr24_A13G252500	10.0518	12.5828	4.60189	4.54404	-1.32605	1.59835e-07	5.02893e-06	up		Transcription factor E2F isoform 1
Ghicr24_A13G258600	7.85938	5.42568	2.75388	2.73758	-1.29232	7.84923e-06	0.00015399	up		Kinase 1B isoform 1
Ghicr24_A13G260000	112.926	95.9031	62.2786	42.231	-1.01682	7.02487e-05	0.000952425	up		Histone H2B
Ghicr24_A13G264100	9.11622	12.551	1.52045	0.994399	-3.02716	3.77099e-24	5.70792e-22	up		AMP-dependent synthetase and ligase family protein isoform 2
Ghicr24_A13G264600	3.02477	3.40116	0.418017	1.08758	-2.11334	1.87255e-05	0.00032154	up		Phosphatase 2C family protein isoform 1
Ghicr24_A13G264700	4.53715	9.75969	1.61503	2.45586	-1.83257	1.77988e-06	4.33979e-05	up		Mitogen-activated protein kinase kinase kinase 13, putative
Ghicr24_Contig00364G001800	2.94058	1.94146	0.082015	0	-5.52356	8.78659e-06	0.000169911	up		--
Ghicr24_Contig00555G000100	8.2321	10.0325	3.60397	3.56113	-1.36814	1.67276e-08	6.44717e-07	up		Ethylene receptor 2-1
Ghicr24_Contig00555G000500	3.81927	10.5808	2.49318	1.96781	-1.71093	2.16614e-05	0.000362048	up		Cellulose synthase like G2
Ghicr24_Contig00555G001900	6.92104	7.24925	2.55855	2.54184	-1.49311	9.88186e-08	3.25694e-06	up		Calcium-transporting ATPase
Ghicr24_Contig00572_ERROPOS2468481+G000900	0.9759	1.71841	0.078573	0	-5.0045	3.86498e-07	1.11975e-05	up		Transcription initiation factor tfiid, putative
Ghicr24_Contig00572_ERROPOS2468481+G001000	0.957476	3.27167	0	0	-10.1163	7.15183e-10	3.43014e-08	up		Receptor like protein 6, putative
Ghicr24_Contig00572_ERROPOS2468481+G001100	0.707646	1.70456	0.014307	0	-7.10852	2.86e-11	1.63186e-09	up		Receptor like protein 6, putative
Ghicr24_Contig00572_ERROPOS2468481+G001200	0.599418	2.20048	0.020312	0	-7.24793	8.83753e-12	5.34406e-10	up		Receptor like protein 6, putative
Ghicr24_Contig00572_ERROPOS2468481+G001300	0.766704	2.40168	0	0	-11.7731	5.20396e-20	6.25214e-18	up		Receptor like protein 6, putative
Ghicr24_Contig00572_ERROPOS2468481+G001400	0.55373	1.67806	0.019767	0	-6.73568	9.72024e-15	7.73433e-13	up		Receptor like protein 6, putative
Ghicr24_Contig00750G000200	16.1592	15.6168	8.39292	6.48587	-1.11268	4.07199e-06	8.855e-05	up		Intracellular protein transport protein USO1, putative
Ghicr24_Contig00855G000800	11.665	14.0511	4.08808	4.62745	-1.5789	3.05981e-11	1.7377e-09	up		Concanavalin A-like lectin protein kinase family protein
Ghicr24_Contig00869_ERROPOS589100+G000500	10.9171	10.5828	5.51598	5.13246	-1.032	4.10945e-06	8.91782e-05	up		Receptor-like protein kinase 2
Ghicr24_Contig00869_ERROPOS589100+G000600	11.18	17.4082	5.91061	6.04862	-1.27537	2.1013e-06	5.01268e-05	up		ABI five binding protein 3, putative
Ghicr24_Contig00877_ERROPOS718945G001800	46.9996	58.2699	17.7624	19.9828	-1.50094	4.04456e-10	2.02383e-08	up		Nodulin MtN21 /EamA-like transporter family protein isoform 1
Ghicr24_Contig00957G000500	1.59078	3.47029	0.050272	0.133925	-4.59352	3.09923e-06	7.01407e-05	up		--
Ghicr24_Contig01044G000100	1.17041	1.36267	0.07676	0.027611	-4.27302	3.88096e-05	0.000588293	up		Putative uncharacterized protein
Ghicr24_Contig01044G000200	58.5446	56.1157	5.92621	1.33619	-3.99472	1.35167e-14	1.05817e-12	up		Ribosomal protein S7
Ghicr24_Contig01157G000500	2.6437	3.38484	1.12135	0.818296	-1.6569	1.53107e-05	0.000271353	up		Eukaryotic aspartyl protease family protein
Ghicr24_Contig01160G000100	7.85041	7.54249	3.78125	3.09987	-1.16443	7.57579e-07	2.04131e-05	up		SEUSS-like 2
Ghicr24_Contig01167G001500	6.3668	6.30999	0.41324	0.874912	-3.36865	1.15386e-21	1.52465e-19	up	G2-like	Homeodomain-like superfamily protein, putative isoform 1
Ghicr24_Contig01167G002300	6.83327	6.85875	2.91603	3.27934	-1.16178	1.81589e-06	4.41575e-05	up	GRAS	SCARECROW-like 14, putative
Ghicr24_Contig01237G000500	2.58178	2.26867	0.730711	0.581749	-1.90617	8.68113e-07	2.3e-05	up		Uncharacterized protein
Ghicr24_Contig01242G000100	4.99804	4.67114	0.436555	0.386905	-3.54803	1.62425e-31	3.58349e-29	up		Pseudo-response regulator 5, putative isoform 2
Ghicr24_Contig01273G000100	0.892376	1.98789	0.014158	0.01021	-6.79442	2.44606e-14	1.88054e-12	up		Putative uncharacterized protein
Ghicr24_Contig01283G000100	7.47024	6.10316	0.338102	0.342612	-4.32007	1.07152e-41	3.42164e-39	up		Uncharacterized protein
Ghicr24_Contig01333G000100	0.862935	3.50124	0.100649	0.085694	-4.45438	9.35776e-07	2.46046e-05	up		Putative uncharacterized protein
Ghicr24_Contig01411G000200	6.31138	8.38579	3.51282	3.28964	-1.14031	7.54276e-06	0.000148702	up		Indole-3-acetic acid-amido synthetase GH3.5, putative isoform 1
Ghicr24_Contig01565G000100	0.582951	2.95577	0	0	-10.9622	3.99534e-12	2.5163e-10	up		Uncharacterized protein
Ghicr24_Contig01763G000100	4.88361	5.11899	1.47004	2.18348	-1.47088	1.98246e-07	6.12108e-06	up		FAR1-related sequence 5
Ghicr24_Contig01788_ERROPOS2512867G000300	8.54612	14.5666	4.20081	4.13755	-1.48961	3.2329e-07	9.5024e-06	up		NAD(P)-binding Rossmann-fold superfamily protein, putative
Ghicr24_Contig02139G001400	4.81174	7.0921	0.645198	0.64719	-3.21501	2.2618e-07	6.87569e-06	up		Retrotransposon, unclassified-like protein
Ghicr24_Contig02139G001500	7.73739	9.39209	1.61249	1.28649	-2.57336	1.46543e-07	4.64891e-06	up		Pol polyprotein
Ghicr24_Contig02270G000500	33.939	22.4891	10.7997	7.19822	-1.66859	9.07086e-09	3.63864e-07	up		Cyclin-dependent kinases regulatory subunit
Ghicr24_Contig02348G002100	23.3118	33.5614	10.5482	9.26977	-1.53812	2.1119e-09	9.40421e-08	up		Kinase superfamily protein, putative isoform 1
Ghicr24_Contig02350G000200	3.95492	4.22584	1.99836	1.5497	-1.2425	5.86552e-05	0.000822664	up	GATA	ZIM-like 1 isoform 1
Ghicr24_Contig02424G000200	13.3654	14.8806	2.87768	4.13751	-2.02778	5.26241e-14	3.92422e-12	up		UDP-glucosyltransferase family 1 protein
Ghicr24_Contig02533G000200	3.19158	3.02853	1.39345	0.958762	-1.42712	2.40022e-05	0.000394916	up		Sodium/calcium exchanger family protein / calcium-binding EF hand family protein isoform 1
Ghicr24_Contig02904G000700	5.16939	3.9326	0.24828	0.536194	-3.54775	5.93209e-08	2.05663e-06	up		Uncharacterized protein
Ghicr24_Contig03280G002200	6.97555	23.1754	4.90515	3.65598	-1.8251	1.89991e-05	0.00032524	up		Uncharacterized protein
Ghicr24_Contig03305_ERROPOS818895+G000100	5.99135	5.31766	2.55273	2.08612	-1.30064	5.15861e-07	1.44955e-05	up		Phototropic-responsive NPH3 family protein isoform 2
Ghicr24_Contig03437_ERROPOS151690+G000100	53.3524	51.6644	18.1606	18.0313	-1.55192	7.78665e-12	4.74406e-10	up		Gigantea protein isoform 1
Ghicr24_Contig03452G000800	12.6009	28.912	4.6321	7.03219	-1.8508	3.3615e-07	9.86843e-06	up		Gibberellic acid receptor
Ghicr24_Contig03452G002300	3.00638	3.02245	0.651866	0.403413	-2.52774	1.33817e-08	5.23798e-07	up		Circadian clock coupling factor ZGT
Ghicr24_D01G013100	6.64654	4.7307	1.35669	1.57763	-1.97156	3.00912e-09	1.30484e-07	up		Tyrosine/DOPA decarboxylase
Ghicr24_D01G017400	6.15469	6.02183	3.34538	2.72919	-1.01413	1.64562e-05	0.000289049	up		MEI2-like 4, putative isoform 1
Ghicr24_D01G021700	52.7725	33.8312	1.25796	1.34737	-5.07109	5.63211e-61	3.86841e-58	up		Cyclopropane fatty acid synthase
Ghicr24_D01G026200	9.39015	11.9144	4.05525	4.41559	-1.34956	5.99674e-08	2.07608e-06	up		Mevalonate/galactokinase family protein isoform 1
Ghicr24_D01G028400	6.16279	4.77287	2.22054	2.03153	-1.38206	1.02253e-06	2.66643e-05	up		Uncharacterized protein
Ghicr24_D01G031000	1.92417	2.58769	1.0537	0.949862	-1.19018	3.43988e-05	0.000531614	up		SAUR family protein
Ghicr24_D01G033100	16.7521	45.7418	7.421	8.70037	-1.97485	2.60496e-07	7.80158e-06	up		Nine-cis-epoxycarotenoid dioxygenase 3
Ghicr24_D01G038500	1.14367	2.14197	0.122537	0	-4.77007	1.33566e-05	0.000241121	up		BED finger-nbs-lrr resistance-like protein
Ghicr24_D01G042400	12.7218	17.5677	4.59728	7.46993	-1.34615	2.34042e-06	5.50911e-05	up		Leucine-rich repeat transmembrane protein kinase isoform 1
Ghicr24_D01G043300	1.54224	1.66904	0.032375	0	-5.64386	2.83535e-06	6.50996e-05	up		Uncharacterized protein
Ghicr24_D01G043400	8.45217	39.5889	3.69713	3.80173	-2.69853	5.18303e-06	0.000108435	up		Uncharacterized protein
Ghicr24_D01G057500	4.4091	3.22579	1.84947	1.29479	-1.2982	2.35576e-05	0.000388654	up		Dynamin related protein 5A isoform 1
Ghicr24_D01G060800	2.49069	1.24403	0.041478	0	-5.96578	5.43073e-07	1.52014e-05	up		Retrotransposon protein
Ghicr24_D01G062600	10.4674	8.03359	2.0781	1.93896	-2.22055	3.76541e-16	3.3555e-14	up		Cystathionine beta-synthase family protein isoform 1
Ghicr24_D01G068000	5.59526	8.46094	1.99979	2.60251	-1.62556	7.31751e-09	2.99135e-07	up		Serine/threonine-protein kinase
Ghicr24_D01G069300	109.46	61.2908	20.7904	16.661	-2.20567	1.21764e-13	8.82986e-12	up		Auxin-responsive GH3 family protein
Ghicr24_D01G070200	2.08079	1.97173	0.222145	0.378014	-2.75839	6.1691e-10	2.98437e-08	up		Organic cation/carnitine transporter4 isoform 1
Ghicr24_D01G070400	3.74607	4.65503	1.54529	1.9558	-1.27876	1.09576e-05	0.000204192	up	GRAS	GRAS family transcription factor isoform 1
Ghicr24_D01G083700	66.2771	66.1781	31.6111	32.7726	-1.05327	2.45188e-06	5.74361e-05	up		Calcium-dependent lipid-binding family protein isoform 1
Ghicr24_D01G088700	2.2991	2.04897	0.743166	0.698971	-1.60243	2.45382e-05	0.000402009	up		Concanavalin A-like lectin protein kinase family protein
Ghicr24_D01G098800	11.4356	11.8653	6.20193	5.18754	-1.05172	1.67754e-05	0.000293311	up	NF-YC	Nuclear transcription factor Y subunit C-2 isoform 1
Ghicr24_D01G102500	97.5865	82.504	47.9411	34.4137	-1.14684	4.42691e-06	9.51035e-05	up		Glucan endo-1,3-beta-glucosidase, putative
Ghicr24_D01G103600	0.96311	1.92363	0.056749	0.163919	-3.6746	1.97585e-06	4.74451e-05	up		Ser/Thr-rich protein T10 in DGCR region
Ghicr24_D01G113600	6.6324	6.73917	3.62098	3.03207	-1.00797	1.27506e-05	0.00023272	up		Uncharacterized protein isoform 1
Ghicr24_D01G113800	16.6518	18.0708	5.20983	6.12457	-1.63322	3.35466e-12	2.12752e-10	up	ARF	Auxin response factor
Ghicr24_D01G125000	71.1437	119.765	37.4948	39.1435	-1.33629	1.20964e-06	3.08365e-05	up		Granulin repeat cysteine protease family protein
Ghicr24_D01G131000	10.9599	12.9616	0.368686	0	-6.02035	5.6222e-15	4.58376e-13	up		Uncharacterized protein
Ghicr24_D01G140000	245.502	244.733	125.474	121.746	-1.00393	6.85705e-06	0.000137492	up		Seed imbibition 2 isoform 1
Ghicr24_D01G145400	4.47408	3.51307	1.48929	1.36602	-1.5025	7.4604e-05	0.00099993	up		2-oxoglutarate and Fe(II)-dependent oxygenase superfamily protein isoform 2
Ghicr24_D01G150900	6.9273	6.02939	0	0	-10.6573	9.54814e-16	8.25608e-14	up
Ghicr24_D01G152700	3.48614	1.67914	0.460745	0.756916	-2.09768	3.36152e-05	0.000521275	up		Zinc transporter 1
Ghicr24_D01G154300	6.06743	6.39535	2.85752	2.17415	-1.32708	1.10658e-07	3.59991e-06	up		Potassium transporter
Ghicr24_D01G155400	44.4429	84.4082	18.0031	28.0381	-1.50421	3.65361e-06	8.05588e-05	up		Purple acid phosphatase 3 isoform 1
Ghicr24_D01G157500	4.38705	3.1324	1.20013	0.805197	-1.92279	2.12483e-07	6.51531e-06	up	G2-like	Homeodomain-like superfamily protein, putative isoform 1
Ghicr24_D01G168400	31.2177	36.1873	12.9152	14.3138	-1.31891	1.46378e-08	5.69296e-07	up		Dihydrosphingosine phosphate lyase isoform 1
Ghicr24_D01G178800	14.6693	12.3633	3.71142	4.31912	-1.7704	1.50829e-13	1.08811e-11	up		Remorin family protein
Ghicr24_D01G182700	10.3746	7.15435	4.01237	2.99326	-1.33977	2.1531e-06	5.12619e-05	up		Pathogenesis-related thaumatin superfamily protein isoform 5
Ghicr24_D01G182900	8.337	10.2275	3.48035	2.48613	-1.65881	3.84325e-10	1.92841e-08	up		Major facilitator superfamily protein
Ghicr24_D01G184700	7.60872	6.70604	3.7048	2.98233	-1.11559	5.86696e-05	0.000822707	up	bZIP	Basic-leucine zipper transcription factor family protein isoform 1
Ghicr24_D01G188500	62.8869	159.351	17.9827	39.7848	-1.96367	6.08164e-06	0.000124063	up		Lysine histidine transporter-like 8, putative isoform 1
Ghicr24_D01G213400	3.19693	6.00236	0.88108	0.875074	-2.40753	1.05987e-09	4.97518e-08	up		Cytochrome P450, family 712, subfamily A, polypeptide 1
Ghicr24_D01G213600	12.9576	9.17454	5.43368	4.12427	-1.22877	2.64381e-06	6.13011e-05	up		Leucine-rich repeat protein kinase family protein
Ghicr24_D01G235200	55.9226	66.2259	21.7904	24.6061	-1.41509	1.82496e-09	8.23731e-08	up		Haloacid dehalogenase-like hydrolase (HAD) superfamily protein
Ghicr24_D01G238300	13.5433	16.5972	7.32234	7.59487	-1.0331	8.59971e-06	0.000166519	up		MRNA capping enzyme family protein isoform 3
Ghicr24_D02G002300	5.13884	4.38878	2.14295	2.18786	-1.15489	9.13615e-07	2.41002e-05	up		ZIP metal ion transporter family
Ghicr24_D02G005200	10.8791	19.9246	2.98165	5.31898	-1.91037	2.27149e-08	8.55996e-07	up		ARM repeat superfamily protein, putative
Ghicr24_D02G013200	0.987627	1.39322	0.103545	0.057906	-3.89077	2.54258e-14	1.94653e-12	up		Uncharacterized protein
Ghicr24_D02G013900	16.2692	13.1889	7.85267	6.58592	-1.0465	1.07626e-05	0.000201177	up	bZIP	Basic-leucine zipper transcription factor family protein
Ghicr24_D02G022500	10.07	6.30365	4.16607	2.71783	-1.2677	2.06912e-05	0.000348875	up		Uncharacterized protein isoform 1
Ghicr24_D02G023600	6.58804	10.3188	2.1953	1.14727	-2.35466	1.90962e-10	1.00023e-08	up		Selenium-binding protein 2 isoform 1
Ghicr24_D02G029800	9.4702	9.45102	5.36289	3.80562	-1.06299	3.20637e-05	0.000502894	up		Cytochrome P450
Ghicr24_D02G043800	2.70336	4.16136	1.18712	1.09661	-1.60562	1.27834e-05	0.000233144	up		CBL-interacting protein kinase 7, putative
Ghicr24_D02G045300	22.5323	21.544	11.089	9.67334	-1.12211	9.82373e-07	2.56906e-05	up		Ethylene receptor 2-2
Ghicr24_D02G048500	10.5483	7.21385	5.02606	3.0012	-1.16253	7.43596e-05	0.000997389	up		Transducin/WD40 repeat-like superfamily protein, putative isoform 1
Ghicr24_D02G053800	18.8386	10.1649	7.24795	5.47977	-1.20364	6.4759e-05	0.000891306	up		Sodium/hydrogen exchanger
Ghicr24_D02G065800	4.25335	5.1094	2.17968	2.19218	-1.11713	1.77814e-05	0.000308089	up		HCO3-transporter family isoform 1
Ghicr24_D02G068700	7.99922	10.1507	4.0399	4.40597	-1.12291	3.99473e-06	8.72346e-05	up		Hydroxyproline-rich glycoprotein family protein, putative isoform 1
Ghicr24_D02G073100	47.017	30.7475	16.4132	14.5982	-1.34356	2.64177e-07	7.89882e-06	up		Gigantea protein isoform 1
Ghicr24_D02G084800	29.6992	31.4527	13.3477	16.8305	-1.03713	1.03913e-05	0.000195339	up		DPP6 N-terminal domain-like protein
Ghicr24_D02G089200	2.86518	2.18534	0.971557	0.811429	-1.51832	2.46921e-08	9.23333e-07	up		F-box and Leucine Rich Repeat domains containing protein, putative isoform 1
Ghicr24_D02G090600	11.2296	9.72806	3.50848	4.01613	-1.49615	1.54724e-08	5.99387e-07	up		Phosphate-responsive 1 family protein
Ghicr24_D02G092600	405.229	333.469	178.58	185.153	-1.03993	6.52555e-06	0.000131716	up		Eukaryotic aspartyl protease family protein
Ghicr24_D02G104800	4.85601	5.55995	0.435732	0	-4.60126	4.14478e-06	8.97843e-05	up		Kinase superfamily protein
Ghicr24_D02G106100	65.4331	87.0029	29.6261	39.2442	-1.16502	4.96872e-06	0.000104674	up		Papain family cysteine protease
Ghicr24_D02G124500	9.94753	11.6855	4.66277	3.46845	-1.43026	1.54774e-08	5.99387e-07	up		Transducin/WD40 repeat-like superfamily protein isoform 1
Ghicr24_D02G125900	51.1352	71.0757	31.7222	28.7943	-1.03957	2.54125e-05	0.000413449	up	HD-ZIP	HD domain class transcription factor
Ghicr24_D02G126300	7.60824	9.5498	4.38014	3.76347	-1.09355	5.36994e-06	0.000111481	up		Alpha-amylase-like 3 isoform 1
Ghicr24_D02G133800	40.0879	54.0399	20.4702	22.5541	-1.15399	2.35122e-06	5.52918e-05	up		Ketose-bisphosphate aldolase class-II family protein isoform 1
Ghicr24_D02G138300	11.2187	15.786	5.0546	5.3075	-1.40071	1.45496e-07	4.62387e-06	up	ZF-HD	Homeobox protein 34, putative
Ghicr24_D02G143100	1.71124	0.962116	0.003451	0	-7.79442	1.33448e-10	7.06606e-09	up		Uncharacterized protein
Ghicr24_D02G151300	2.82992	2.96541	1.00142	0.483617	-1.9833	8.49433e-06	0.000164697	up		DNAse I-like superfamily protein
Ghicr24_D02G162100	20.4753	12.2776	8.14457	5.62155	-1.26738	1.37854e-05	0.000247451	up		DNA primase, large subunit family isoform 1
Ghicr24_D02G173700	6.07307	3.7783	1.428	1.52904	-1.74983	1.70677e-06	4.18114e-05	up		GDSL-like Lipase/Acylhydrolase superfamily protein
Ghicr24_D02G173900	3.94023	2.92149	1.26957	1.01817	-1.60367	2.98412e-05	0.000473131	up		GDSL-like Lipase/Acylhydrolase superfamily protein
Ghicr24_D02G177500	3.87963	3.17649	1.45446	1.46859	-1.2875	3.39131e-05	0.000524666	up		RNA-binding CRS1 / YhbY (CRM) domain-containing protein
Ghicr24_D02G178900	17.3408	13.8306	7.48567	8.03403	-1.02368	1.32579e-05	0.000239696	up		Quinone oxidoreductase-like protein isoform 1
Ghicr24_D02G181500	2.84694	2.81033	0.867546	0.743488	-1.82375	1.9007e-05	0.000325262	up		BTB/POZ domain-containing protein
Ghicr24_D02G191800	36.2341	74.9636	4.53502	13.8542	-2.61527	2.49076e-08	9.30437e-07	up		Sugar transporter SWEET
Ghicr24_D02G192000	23.8735	26.8816	7.29687	7.74276	-1.77297	2.29135e-14	1.76721e-12	up	NAC	NAC protein 7
Ghicr24_D02G200000	4.94293	5.64046	2.78646	2.0474	-1.14704	2.92827e-05	0.000467227	up		Phosphatase 2C 52 isoform 1
Ghicr24_D02G202200	13.6976	6.2062	3.69329	2.55781	-1.68703	2.93868e-06	6.72175e-05	up		Uncharacterized protein
Ghicr24_D02G202900	7.40779	13.3921	3.6577	4.08687	-1.44484	7.68818e-07	2.06396e-05	up		S-locus lectin protein kinase family protein isoform 1
Ghicr24_D02G203500	4.2174	3.85397	1.7022	1.75631	-1.23929	8.47052e-07	2.25321e-05	up		S-locus lectin protein kinase family protein, putative isoform 2
Ghicr24_D02G204100	21.6792	48.0125	11.591	12.5446	-1.54977	2.53906e-06	5.91928e-05	up		Auxin-responsive GH3 family protein
Ghicr24_D02G207900	5.78205	4.66912	2.79458	2.26251	-1.06462	1.30278e-05	0.000236889	up
Ghicr24_D02G217600	3.33976	2.40165	0.181363	0.086532	-4.39232	5.56409e-10	2.71151e-08	up		40S ribosomal protein S6
Ghicr24_D02G224000	488.418	352.633	149.404	83.2453	-1.87183	6.87483e-10	3.30601e-08	up		Alpha-tubulin 6
Ghicr24_D02G227300	6.46606	4.60833	1.79154	2.66039	-1.33196	1.06188e-05	0.000199051	up		Phosphatase 2C family protein
Ghicr24_D02G227600	5.67862	7.16304	2.08117	3.14558	-1.31548	1.54971e-06	3.83768e-05	up		Pentatricopeptide repeat-containing protein, putative isoform 1
Ghicr24_D02G230600	14.2915	13.7071	7.43307	6.56219	-1.01899	1.46301e-05	0.000260876	up		Uncharacterized protein
Ghicr24_D02G231100	3.85589	5.76132	1.80791	1.82134	-1.41964	3.70246e-06	8.14878e-05	up		O-acyltransferase family protein, putative isoform 1
Ghicr24_D02G231500	5.24435	4.15495	2.04513	2.37239	-1.10681	1.89592e-05	0.000324634	up		Tetratricopeptide repeat (TPR)-like superfamily protein
Ghicr24_D02G242000	5.51996	9.60184	3.19662	2.78563	-1.35826	3.31348e-05	0.000515363	up	GATA	GATA transcription factor 5, putative
Ghicr24_D02G247100	41.5399	31.1998	18.6643	15.6199	-1.10301	6.86386e-06	0.000137591	up		Pathogenesis-related thaumatin superfamily protein isoform 4
Ghicr24_D02G256300	2.48217	2.22967	0.244134	0.085554	-3.90046	3.17582e-06	7.15627e-05	up		Uncharacterized protein
Ghicr24_D03G000600	4.68863	3.93529	1.40311	0.265588	-2.38455	6.12357e-05	0.000850988	up		Auxin efflux carrier family protein isoform 1
Ghicr24_D03G001000	18.1573	12.4975	3.48881	2.66232	-2.33387	8.66649e-18	8.7635e-16	up		Transmembrane amino acid transporter family protein
Ghicr24_D03G002600	9.52399	4.40399	1.84776	1.22516	-2.18641	1.4476e-05	0.000258763	up	SBP	SQUAMOSA promoter binding-like transcription factor
Ghicr24_D03G002800	14.0031	13.9502	3.62473	3.51691	-1.98639	1.41257e-17	1.40305e-15	up		AMP-dependent synthetase and ligase family protein
Ghicr24_D03G002900	11.5274	15.9888	5.25053	4.96177	-1.44909	1.41045e-08	5.50023e-07	up		Calcium-dependent phosphotriesterase superfamily protein, putative
Ghicr24_D03G010400	13.7853	12.0846	6.00724	5.28833	-1.21088	1.0168e-05	0.000192102	up	MIKC_MADS	MADS box protein MADS51
Ghicr24_D03G013100	8.48459	4.25713	1.99772	1.68459	-1.80473	7.30324e-06	0.000144962	up	GATA	GATA type zinc finger transcription factor family protein
Ghicr24_D03G017700	6.31005	3.69191	2.01118	1.2921	-1.61405	8.36118e-06	0.000162505	up		G2484-1 protein, putative isoform 1
Ghicr24_D03G018400	18.7561	27.3172	5.24359	8.03996	-1.81287	2.49673e-10	1.29011e-08	up		Kinase superfamily protein
Ghicr24_D03G018900	2.48132	4.26172	0.40105	1.03744	-2.25104	2.99328e-06	6.81982e-05	up	B3	AP2/B3-like transcriptional factor family protein, putative
Ghicr24_D03G025400	10.7164	6.65157	2.14059	1.69337	-2.19377	3.26285e-11	1.84425e-09	up		D3-type cyclin isoform 2
Ghicr24_D03G026500	2.05441	1.41898	0.492274	0.326236	-2.09912	6.66063e-07	1.81964e-05	up		Transducin family protein / WD-40 repeat family protein isoform 1
Ghicr24_D03G038400	13.0218	14.0096	6.54782	7.17786	-1.00499	1.52165e-05	0.000269879	up		F-box with wd-40 2 isoform 1
Ghicr24_D03G056700	6.81503	3.64356	2.41099	1.89109	-1.2987	5.52546e-05	0.000784643	up		Origin recognition complex subunit 3, putative isoform 1
Ghicr24_D03G057400	13.934	18.4938	5.95056	8.61139	-1.1736	9.96464e-06	0.000189118	up		Cytochrome P450, family 87, subfamily A, polypeptide 6
Ghicr24_D03G062000	7.52461	22.4644	2.12299	3.01239	-2.53693	5.89343e-09	2.44767e-07	up		Aquaporin TIP2;3
Ghicr24_D03G069800	16.1471	13.5208	8.06929	4.88152	-1.21384	1.00043e-05	0.00018954	up		Cyclin A1,1 isoform 1
Ghicr24_D03G070700	27.7459	29.3661	9.13159	9.76567	-1.6141	1.45114e-12	9.49254e-11	up		Uncharacterized protein isoform 2
Ghicr24_D03G080200	46.1402	49.282	3.89039	0.149515	-4.57647	1.0364e-06	2.69872e-05	up		EF hand family protein, expressed isoform 1
Ghicr24_D03G086700	5.84886	7.31882	2.79333	3.40146	-1.10554	4.33447e-05	0.000643244	up		UDP-glucosyl transferase 88A1, putative
Ghicr24_D03G088400	5.63465	10.6606	4.16562	2.8058	-1.27641	2.05025e-05	0.000346094	up		Cation/H+ exchanger 18 isoform 1
Ghicr24_D03G104600	3.51717	3.24775	1.70765	1.16362	-1.27128	1.82074e-05	0.000314125	up		Kinase superfamily protein
Ghicr24_D03G107100	52.1088	30.2302	20.9279	13.4711	-1.27652	2.7379e-05	0.000440521	up		Replication protein A 70 kDa DNA-binding subunit
Ghicr24_D03G117400	3.70857	3.64824	1.96541	1.46058	-1.12299	6.48004e-05	0.000891508	up		SU(VAR)3-9, putative
Ghicr24_D03G128800	13.1304	8.7006	0.932518	0.697523	-3.73544	1.56045e-34	3.79142e-32	up		ThiaminC isoform 4
Ghicr24_D03G129900	4.85769	6.17481	0.254488	0.38369	-4.12695	5.80679e-17	5.47629e-15	up		Maternal effect embryo arrest 59
Ghicr24_D03G131000	12.1761	6.88489	2.62373	1.4699	-2.1359	9.12515e-07	2.40799e-05	up		Tim10/DDP family zinc finger protein isoform 1
Ghicr24_D03G134200	3.08354	4.5306	0.919736	0.833767	-2.13863	1.62723e-08	6.28165e-07	up	G2-like	Homeodomain-like superfamily protein, putative isoform 1
Ghicr24_D03G138400	7.99752	8.92857	3.94426	2.80434	-1.34481	9.70087e-07	2.53967e-05	up		Actin 4
Ghicr24_D03G138700	39.3895	18.3339	11.831	12.4521	-1.26568	6.57345e-05	0.000902313	up		XB3 in
Ghicr24_D03G143400	27.52	29.5033	16.1818	12.0241	-1.0342	1.80539e-05	0.000312143	up		RmlC-like cupins superfamily protein
Ghicr24_D03G156900	8.06965	9.4559	4.52183	4.20176	-1.02567	1.34044e-05	0.000241745	up	WRKY	WRKY transcription factor 18
Ghicr24_D03G164800	11.3255	20.6834	5.14439	6.59706	-1.46277	1.32591e-06	3.33451e-05	up		Haloacid dehalogenase-like hydrolase (HAD) superfamily protein
Ghicr24_D03G175200	8.75657	10.4657	4.67181	5.00222	-1.00864	1.39696e-05	0.000250141	up	GRAS	GRAS family transcription factor
Ghicr24_D04G008200	18.3658	12.9882	6.79659	4.18684	-1.5044	1.78451e-07	5.56416e-06	up		IQ-domain 7, putative
Ghicr24_D04G013100	4.83001	5.30892	2.54259	2.17952	-1.12168	2.29493e-05	0.000380257	up		Glycerol-3-phosphate dehydrogenase [NAD(+)]
Ghicr24_D04G024800	8.96947	8.7958	4.94523	3.88601	-1.02687	1.30482e-05	0.00023709	up		Serine-threonine protein kinase
Ghicr24_D04G028200	9.20425	7.03737	2.85814	3.2083	-1.43738	9.44829e-09	3.77755e-07	up		Receptor-like protein kinase 1, putative
Ghicr24_D04G028600	3.92462	3.08846	1.58595	1.29178	-1.30139	7.55935e-06	0.000148868	up		Receptor-like protein kinase 1, putative
Ghicr24_D04G038000	27.5134	34.564	15.0057	16.5665	-1.0405	1.35723e-05	0.000244228	up		MEI2-like protein 5 isoform 1
Ghicr24_D04G041700	28.152	21.784	13.7744	9.71477	-1.10569	1.83243e-05	0.000315822	up		Cyclin-dependent kinase B1,2
Ghicr24_D04G048800	7.85512	16.5579	2.58351	2.67991	-2.23203	2.1568e-11	1.24625e-09	up		Amino acid transporter isoform 2
Ghicr24_D04G050700	5.84933	4.48879	2.51026	1.94075	-1.23236	6.70258e-06	0.000134655	up		Kinase superfamily protein isoform 1
Ghicr24_D04G055600	6.17443	7.75016	2.77392	3.13105	-1.25683	2.31621e-07	7.02056e-06	up		Potassium transporter
Ghicr24_D04G062600	1.46964	2.1586	0.534118	0.487642	-1.84456	6.65769e-07	1.81957e-05	up		Kinase, putative
Ghicr24_D04G069300	25.7942	20.192	8.01547	9.19382	-1.43584	2.50344e-09	1.09997e-07	up		WAS/WASL-interacting protein family member 2, putative isoform 1
Ghicr24_D04G071200	7.33952	4.41532	2.25812	2.41885	-1.3456	7.03676e-05	0.000953328	up	MYB	Duplicated homeodomain-like superfamily protein
Ghicr24_D04G075700	4.84504	2.86231	1.48506	1.22222	-1.52284	6.17435e-05	0.000856247	up	GRAS	Scarecrow-like protein 3 isoform 1
Ghicr24_D04G076100	13.0936	7.39957	3.37262	3.64992	-1.561	1.37484e-07	4.39599e-06	up		Cytokinin oxidase/dehydrogenase 6 isoform 1
Ghicr24_D04G083600	2.84511	7.15	1.40558	2.00052	-1.57249	5.86195e-05	0.000822639	up		Chloride channel protein
Ghicr24_D04G085200	1.97553	7.91165	1.19173	0.273815	-2.78483	5.62298e-05	0.000795698	up		BnaC09g01390D protein
Ghicr24_D04G086500	11.2794	8.03956	3.93448	2.34522	-1.6362	3.66351e-05	0.000559055	up		Transcription factor bHLH61 isoform 2
Ghicr24_D04G087900	5.1045	4.35074	2.21457	2.28451	-1.09395	9.20109e-06	0.000176707	up		Intracellular protein transport protein USO1, putative isoform 1
Ghicr24_D04G094200	5.91801	6.47772	2.47659	3.08674	-1.173	2.27987e-05	0.000377933	up		Carboxypeptidase
Ghicr24_D04G094900	4.70943	5.21931	1.65733	2.48206	-1.27937	1.73077e-05	0.000301029	up		FAD/NAD(P)-binding oxidoreductase family protein
Ghicr24_D04G097000	2.47892	4.55657	0.656303	0.620469	-2.47859	4.83028e-05	0.00070377	up		VQ motif-containing protein, putative
Ghicr24_D04G106100	66.7147	42.486	20.3605	16.3638	-1.73261	1.23727e-10	6.56565e-09	up
Ghicr24_D04G120400	3.3266	3.73214	1.55127	1.45127	-1.26316	3.10362e-06	7.02023e-05	up		Phosphatidyl inositol monophosphate 5 kinase isoform 1
Ghicr24_D04G120900	49.5752	57.9689	26.6614	20.901	-1.1959	7.10817e-07	1.92744e-05	up		Sulfotransferase
Ghicr24_D04G121600	12.2075	12.3426	5.41188	6.57052	-1.05322	6.55292e-06	0.000132122	up		ACT-like superfamily protein isoform 1
Ghicr24_D04G122600	13.5813	17.8658	5.7011	6.12427	-1.42988	7.7294e-09	3.14033e-07	up		Heavy metal transport/detoxification superfamily protein, putative
Ghicr24_D04G124900	20.7716	13.9949	6.79724	7.97373	-1.24428	1.97497e-06	4.74398e-05	up		RNA-binding family protein isoform 1
Ghicr24_D04G131400	1.73678	0.861696	0.162085	0.106133	-3.20716	3.66316e-07	1.06467e-05	up		Plant protein 1589 of Uncharacterized protein function
Ghicr24_D04G139200	1.5391	2.14411	0.483326	0.35549	-2.14966	1.64355e-07	5.16222e-06	up	TALE	POX family protein, putative isoform 1
Ghicr24_D04G139600	12.2103	11.3048	4.87602	4.92814	-1.28052	1.60796e-08	6.21058e-07	up		RHO guanyl-nucleotide exchange factor 7
Ghicr24_D04G141400	6.3485	4.5671	2.50514	1.9953	-1.29567	4.18186e-05	0.000624799	up		DNA double-strand break repair rad50 ATPase, putative isoform 1
Ghicr24_D04G148700	7.09395	7.43971	3.22119	3.33718	-1.16636	2.13666e-07	6.53894e-06	up		LRR receptor-like serine/threonine-protein kinase GSO1, putative
Ghicr24_D04G152400	45.3305	89.1142	15.8463	30.7527	-1.54844	2.12103e-05	0.000355814	up		Glutathione S-transferase family protein
Ghicr24_D04G155500	3.06056	2.19572	0.091723	0.078688	-4.91169	7.00548e-16	6.13767e-14	up		Uncharacterized protein
Ghicr24_D04G156900	57.8575	111.367	23.799	34.2547	-1.5669	9.87551e-07	2.58168e-05	up	NAC	NAC domain protein NAC52
Ghicr24_D04G159800	21.7389	14.4901	7.99087	6.14627	-1.37532	5.84559e-07	1.61946e-05	up		Microtubule-associated protein 6, putative
Ghicr24_D04G161500	4.32141	5.73681	1.26702	2.30338	-1.5121	2.74773e-06	6.33675e-05	up		Major facilitator superfamily protein
Ghicr24_D04G173400	54.7831	17.8981	6.07144	8.04347	-2.38014	1.25624e-08	4.93323e-07	up		EXORDIUM like 2
Ghicr24_D04G187100	4.49173	5.22642	1.23472	1.44323	-1.8736	7.32705e-09	2.99357e-07	up		Uncharacterized protein
Ghicr24_D04G196800	5.80605	0.203964	0	0	-10.6751	2.574e-07	7.72477e-06	up		Uncharacterized protein
Ghicr24_D04G202600	3.65024	2.02449	0.95448	0.728874	-1.76864	5.70447e-08	1.98528e-06	up		Multidrug resistance protein ABC transporter family isoform 1
Ghicr24_D04G202800	12.1187	17.9768	5.15557	4.35376	-1.68113	2.54738e-09	1.11793e-07	up		DNA-binding storekeeper protein-related
Ghicr24_D05G003600	14.3125	23.8566	9.04593	7.43524	-1.23131	1.12735e-05	0.000208808	up		GDSL-like Lipase/Acylhydrolase superfamily protein, putative
Ghicr24_D05G011000	6.36369	7.31431	3.27596	2.22442	-1.33284	2.91718e-06	6.68309e-05	up		Mitotic-like cyclin 3B from
Ghicr24_D05G013500	9.83745	6.64761	2.6494	1.62797	-1.9603	5.9385e-07	1.64021e-05	up		Uncharacterized protein
Ghicr24_D05G014300	7.92921	11.9366	2.33934	4.56576	-1.53436	3.78536e-06	8.30862e-05	up		Monogalactosyldiacylglycerol synthase 2
Ghicr24_D05G021100	15.5471	7.72383	2.38261	2.06275	-2.405	8.99003e-14	6.59142e-12	up	GRAS	GAI3a
Ghicr24_D05G024300	10.5766	10.335	2.14109	2.87907	-2.07338	2.80297e-13	1.97554e-11	up		Ovate family protein 8, putative
Ghicr24_D05G024400	7.73426	6.99323	2.97341	3.07191	-1.30262	1.56554e-07	4.93637e-06	up		NAD(P)-binding Rossmann-fold superfamily protein isoform 1
Ghicr24_D05G026000	33.8755	28.4598	15.6433	14.5188	-1.06548	3.67356e-06	8.09494e-05	up		Auxin-responsive protein
Ghicr24_D05G027000	15.869	7.52188	4.19647	2.95952	-1.72394	1.08875e-06	2.81191e-05	up		Iq-domain 31
Ghicr24_D05G029900	17.0902	12.1336	4.98794	4.01186	-1.71607	1.20041e-09	5.5988e-08	up		Uncharacterized protein
Ghicr24_D05G030900	16.9907	10.6736	5.18284	5.00046	-1.45869	5.16764e-08	1.81581e-06	up		Polyamine oxidase 5
Ghicr24_D05G033200	12.3205	12.9395	5.18585	5.37421	-1.27694	7.2041e-08	2.44751e-06	up		Damaged dna-binding 2, putative isoform 1
Ghicr24_D05G039100	9.0405	8.12875	3.81865	3.95991	-1.15974	8.88419e-06	0.00017148	up		Uncharacterized protein
Ghicr24_D05G040100	7.84846	8.28219	4.00005	3.6997	-1.0861	1.62575e-05	0.000285904	up		Uncharacterized protein
Ghicr24_D05G043300	4.40717	3.22289	1.78554	1.45216	-1.22599	6.0698e-05	0.000845614	up		Uncharacterized protein isoform 1
Ghicr24_D05G048800	20.8496	37.1259	8.38198	13.0981	-1.45267	3.83505e-06	8.40755e-05	up		Sulfite exporter TauE/SafE family protein
Ghicr24_D05G052700	4.62713	9.24147	2.64984	2.30881	-1.50324	4.57543e-06	9.75458e-05	up		Hydroxycinnamoyl CoA shikimate/quinate hydroxycinnamoyltransferase, putative isoform 1
Ghicr24_D05G059600	44.6183	35.6016	17.3533	11.7954	-1.47878	3.6784e-08	1.33571e-06	up		Early nodulin-like protein 11
Ghicr24_D05G059800	4.24262	4.70791	1.7365	2.04581	-1.26153	2.14669e-07	6.5669e-06	up		Pentatricopeptide repeat-containing protein, putative
Ghicr24_D05G064100	5.11077	5.41096	2.29779	2.51061	-1.14776	6.54876e-06	0.00013208	up		Uncharacterized protein
Ghicr24_D05G067200	7.07109	6.24796	2.52064	2.11395	-1.54095	1.30709e-07	4.19596e-06	up		Glycosyltransferase, putative
Ghicr24_D05G073200	12.5688	7.53043	3.9441	4.57105	-1.19096	8.31254e-06	0.000161689	up		F-box family protein isoform 1
Ghicr24_D05G074000	5.43886	3.70602	1.48935	0.95346	-1.93058	1.11945e-09	5.24469e-08	up		Auxin response factor
Ghicr24_D05G086500	9.8716	12.2845	3.58531	4.99262	-1.38755	1.02306e-06	2.66685e-05	up		RING/U-box superfamily protein isoform 2
Ghicr24_D05G093700	13.1574	13.4897	6.58769	5.11451	-1.20509	6.98866e-07	1.9007e-05	up		Uncharacterized protein isoform 1
Ghicr24_D05G101500	7.92407	12.0675	4.40241	4.81699	-1.1351	3.75594e-05	0.000571842	up		Pleckstrin (PH) and lipid-binding START domains-containing protein isoform 1
Ghicr24_D05G105000	9.09986	17.3977	2.50424	5.67044	-1.7159	9.69633e-06	0.000184611	up		Mitogen-activated protein kinase kinase kinase 13, putative
Ghicr24_D05G109900	6.90383	12.8477	2.54584	3.80736	-1.65547	1.10162e-06	2.83837e-05	up		BnaCnng65050D protein
Ghicr24_D05G114300	18.2591	17.3451	6.83375	3.89139	-1.80282	8.94847e-11	4.80814e-09	up	G2-like	Transcription factor, putative isoform 2
Ghicr24_D05G130500	6.18919	11.7458	2.09831	3.57794	-1.64958	8.57354e-06	0.000166056	up	MYB_related	Myb-like transcription factor family protein
Ghicr24_D05G130700	76.1529	64.1201	33.5505	27.9299	-1.20465	3.86729e-07	1.11998e-05	up		Auxin-responsive protein
Ghicr24_D05G131000	8.6281	4.66393	2.30611	1.80442	-1.70837	6.86173e-07	1.86827e-05	up		Iq-domain 14 isoform 1
Ghicr24_D05G132000	1.26664	1.17658	0.434084	0.272528	-1.8101	4.687e-06	9.95163e-05	up		Cc-nbs-lrr resistance protein, putative
Ghicr24_D05G133700	81.2261	153.724	40.596	44.5527	-1.48403	5.86944e-07	1.62545e-05	up		Beta-galactosidase
Ghicr24_D05G134100	27.6518	26.1005	10.7107	11.8324	-1.26848	2.67067e-08	9.90023e-07	up	C2H2	Beta-galactosidase
Ghicr24_D05G137600	1.96749	1.08211	0.276541	0.167829	-2.79806	4.35205e-07	1.2455e-05	up		Chaperone DnaJ domain protein
Ghicr24_D05G139200	15.9259	10.9869	5.21942	5.95559	-1.28514	4.10773e-07	1.18161e-05	up		Subtilase family protein
Ghicr24_D05G141000	19.9226	19.0954	6.22968	6.21504	-1.66679	2.42808e-13	1.72467e-11	up		Pectinesterase
Ghicr24_D05G142500	9.95001	14.8437	5.46027	5.7793	-1.16115	1.06058e-05	0.000198858	up		Glucose-6-phosphate 1-epimerase, putative
Ghicr24_D05G149700	7.08336	15.344	2.8532	4.73759	-1.58211	1.58913e-05	0.000280412	up		Purine permease 10, putative
Ghicr24_D05G153000	8.59623	7.15573	3.48381	3.01145	-1.29523	1.11857e-07	3.63728e-06	up		Intracellular protein transport protein USO1, putative
Ghicr24_D05G153800	10.3492	10.7656	2.74991	5.34105	-1.40073	2.40853e-05	0.000395926	up		Uncharacterized protein
Ghicr24_D05G158200	1.72411	3.29164	0.84029	0.688454	-1.73046	7.22084e-05	0.000973015	up	NAC	NAC domain protein NAC27
Ghicr24_D05G161400	15.2424	13.9744	7.25471	5.94639	-1.16445	5.92093e-07	1.63784e-05	up		Glucan synthase-like 1 isoform 1
Ghicr24_D05G168000	6.78346	2.16788	0.29344	0.260976	-4.01698	1.8011e-13	1.28939e-11	up		Thiamine thiazole synthase, chloroplastic
Ghicr24_D05G173700	511.514	1271.06	107.631	296.836	-2.15974	4.67305e-06	9.92492e-05	up		ACC oxidase 1
Ghicr24_D05G175500	4.34085	5.02418	2.06551	2.23603	-1.14	2.28803e-05	0.0003792	up	GRAS	SCL domain class transcription factor
Ghicr24_D05G182900	10.8403	6.18273	3.32503	4.01109	-1.23175	7.10006e-05	0.00096101	up		Expansin 11, ALPHA 1.14,EXPA11
Ghicr24_D05G183100	1.24873	1.77431	0.395185	0.336313	-2.06711	4.3597e-05	0.000646329	up		Uncharacterized protein
Ghicr24_D05G183500	2.7475	8.65751	1.15506	1.415	-2.1683	1.5982e-05	0.000281603	up		JHL20J20.8 protein
Ghicr24_D05G184600	56.0104	124.726	16.9623	32.5953	-1.88646	1.1338e-06	2.90967e-05	up		Pathogenesis-related thaumatin superfamily protein
Ghicr24_D05G190400	13.144	11.7969	4.73573	5.26646	-1.33653	7.34974e-09	3.00115e-07	up		Mitogen-activated protein kinase
Ghicr24_D05G192400	5.4212	5.25853	2.65276	2.44328	-1.08485	7.26093e-05	0.000977392	up	ZF-HD	Homeobox protein 33 isoform 1
Ghicr24_D05G197700	2.79595	5.13756	1.1779	1.26269	-1.71975	2.25844e-06	5.34552e-05	up		Cytochrome P450 82A3, putative
Ghicr24_D05G197800	6.41028	5.41139	2.37473	2.39407	-1.32476	3.27649e-06	7.34575e-05	up	G2-like	Homeodomain-like superfamily protein, putative
Ghicr24_D05G199900	4.64686	5.41491	1.10626	1.94607	-1.73735	7.82126e-08	2.63383e-06	up		Carboxypeptidase
Ghicr24_D05G200600	1.99282	1.8912	0.112969	0.480197	-2.70582	1.95707e-05	0.000333223	up		Patatin
Ghicr24_D05G201900	41.0871	87.3584	16.989	21.8318	-1.74616	1.21121e-07	3.91752e-06	up		Alpha-amylase-like isoform 1
Ghicr24_D05G202400	10.4928	9.35176	0.353641	0.253504	-4.88643	4.37817e-37	1.17622e-34	up		Cold regulated gene 27, putative isoform 3
Ghicr24_D05G205900	39.7059	28.2534	18.2539	14.0005	-1.09244	2.26007e-05	0.000375505	up		D3-type cyclin isoform 1
Ghicr24_D05G206000	43.1887	32.1934	18.5632	13.5575	-1.24835	1.33711e-06	3.35804e-05	up		N-terminal nucleophile aminohydrolases (Ntn hydrolases) superfamily protein
Ghicr24_D05G212700	9.36627	14.9864	3.6929	4.20119	-1.63299	5.21064e-09	2.18026e-07	up		Branched-chain-amino-acid aminotransferase
Ghicr24_D05G213500	10.5293	13.0175	5.0186	5.67647	-1.1576	2.7994e-06	6.44367e-05	up		Formin-like protein 18
Ghicr24_D05G215800	4.84302	8.60942	2.13092	2.38009	-1.59922	2.03441e-05	0.00034382	up		Phosphoglycerate mutase family protein, putative isoform 1
Ghicr24_D05G219400	7.84952	7.9219	0.661036	0.402156	-3.89825	2.19941e-31	4.79432e-29	up		Eukaryotic aspartyl protease family protein
Ghicr24_D05G221900	3.00151	2.28273	0.584637	0.651904	-2.14254	9.41012e-06	0.000180246	up		Uncharacterized protein
Ghicr24_D05G222600	67.3125	109.079	37.0127	43.2391	-1.15553	2.0446e-05	0.000345382	up	HD-ZIP	Homeobox protein 6, putative
Ghicr24_D05G223800	4.43259	5.08359	2.24748	2.20004	-1.13264	4.1436e-05	0.000619973	up		F-box with wd-40 2 isoform 1
Ghicr24_D05G233500	0.944023	1.14703	0.041636	0.149792	-3.45943	4.57684e-06	9.75472e-05	up		Nodulin MtN21 /EamA-like transporter family protein, putative
Ghicr24_D05G241500	161.224	127.434	50.2286	48.3538	-1.56412	5.61688e-11	3.08171e-09	up		Nodulin MtN21 /EamA-like transporter family protein isoform 1
Ghicr24_D05G245000	49.9071	43.127	16.3046	16.2035	-1.52793	3.20005e-11	1.81169e-09	up		Gigantea protein isoform 1
Ghicr24_D05G247700	20.2238	26.4932	9.33877	8.95883	-1.36402	1.94748e-08	7.42348e-07	up		Regulator of Vps4 activity in the MVB pathway protein
Ghicr24_D05G250900	21.0309	43.8183	11.4818	13.4173	-1.40826	9.01695e-06	0.000173674	up		Leucine-rich receptor-like protein kinase family protein isoform 1
Ghicr24_D05G255200	6.29172	1.25193	0.236775	0.249909	-3.93198	3.70154e-08	1.34277e-06	up		SBP family protein, putative
Ghicr24_D05G258900	3.47198	3.12566	1.64475	1.30825	-1.17299	2.44808e-05	0.000401159	up		Respiratory burst oxidase D
Ghicr24_D05G263500	18.8685	23.4083	9.54845	6.25176	-1.43867	7.52946e-08	2.54027e-06	up		Branched-chain-amino-acid aminotransferase
Ghicr24_D05G272700	1.65545	0.47577	0.045877	0	-5.69116	5.64763e-06	0.000116515	up		Membrane lipoprotein
Ghicr24_D05G281100	109.877	112.16	62.0464	48.5545	-1.02391	1.39303e-05	0.00024956	up		Xylose isomerase
Ghicr24_D05G283000	7.61132	6.96917	3.07542	2.24241	-1.47294	4.54601e-07	1.29288e-05	up		Nodulin MtN21 /EamA-like transporter family protein
Ghicr24_D05G283700	2.62552	15.3228	0.816445	0.827448	-3.46258	2.69912e-07	8.04717e-06	up		Uncharacterized protein
Ghicr24_D05G295600	19.3678	21.3062	8.67018	11.3025	-1.03409	1.65549e-05	0.000290573	up	GATA	Plant-specific GATA-type zinc finger transcription factor family protein isoform 2
Ghicr24_D05G306500	10.9189	6.87228	3.05338	2.90158	-1.59631	1.9952e-09	8.94476e-08	up		Protein argonaute
Ghicr24_D05G309700	1.29301	0.805773	0.123416	0.16218	-2.87571	2.66534e-06	6.17413e-05	up	C2H2	C2H2-like zinc finger protein
Ghicr24_D05G326400	2.82719	2.74363	1.37749	1.2333	-1.1098	4.74103e-05	0.000692856	up		Aminophospholipid ATPase isoform 2
Ghicr24_D05G351900	2.26401	2.01337	0.456877	0.618157	-1.97184	5.96057e-06	0.000122066	up		Serine/threonine-protein kinase WNK-related isoform 1
Ghicr24_D05G363600	4.84298	2.00395	0.753702	1.09654	-1.90248	4.44417e-05	0.000656979	up		Uncharacterized protein
Ghicr24_D05G367100	82.3968	61.2265	39.7767	31.1031	-1.03658	3.62851e-05	0.000554412	up		Histone H2A
Ghicr24_D05G370900	29.5865	28.6425	12.5865	12.1344	-1.2534	2.65252e-08	9.843e-07	up		GDSL-like Lipase/Acylhydrolase superfamily protein, putative
Ghicr24_D05G373700	1.62188	3.29402	0.520263	0.836651	-1.87247	1.0515e-05	0.000197308	up		LRR and NB-ARC domains-containing disease resistance protein, putative
Ghicr24_D05G376700	6.66375	8.80184	3.45921	1.85275	-1.56076	1.95687e-05	0.000333223	up		Sulfotransferase
Ghicr24_D05G377800	2.4568	2.39889	0.262254	0.069141	-3.85283	7.04786e-08	2.4034e-06	up		Transcription initiation factor tfiid, putative
Ghicr24_D06G019400	3.7437	13.2656	1.60426	1.72352	-2.37547	2.06823e-05	0.000348805	up		Calcium-binding EF-hand family protein, putative
Ghicr24_D06G019900	31.3006	22.9346	15.395	11.2272	-1.04422	5.76758e-05	0.000811428	up		Vacuolar import/degradation
Ghicr24_D06G020200	10.0691	9.86049	1.46676	1.14288	-2.96472	9.3366e-22	1.24044e-19	up		Cold regulated gene 27, putative isoform 1
Ghicr24_D06G020900	7.40303	3.67517	1.90564	1.78913	-1.60074	3.65384e-05	0.000557831	up		Uncharacterized protein
Ghicr24_D06G021700	13.6641	37.9437	7.06337	7.39281	-1.85643	1.28059e-06	3.23506e-05	up		Subtilisin-like serine endopeptidase family protein
Ghicr24_D06G024000	8.40584	5.63748	3.44904	2.41992	-1.27641	2.02944e-05	0.000343138	up		Cyclin A3,1
Ghicr24_D06G026900	15.2652	14.0152	6.11035	3.41952	-1.66823	6.80509e-09	2.79212e-07	up		Kinesin-like protein
Ghicr24_D06G028000	12.3053	7.66156	3.34163	2.15587	-1.8778	4.08477e-10	2.04255e-08	up	AP2	Integrase-type DNA-binding superfamily protein
Ghicr24_D06G029900	18.3789	33.3338	6.77224	6.42895	-1.98944	1.19454e-11	7.088e-10	up		Amino acid permease 6
Ghicr24_D06G031500	21.4503	26.4237	2.28497	0.144654	-4.3169	1.48e-07	4.68899e-06	up		Uncharacterized protein isoform 3
Ghicr24_D06G031800	20.571	29.3614	6.40666	9.90575	-1.63273	8.87749e-09	3.56894e-07	up		Zinc finger family protein
Ghicr24_D06G033400	3.82254	1.92372	0.879094	0.610657	-1.96058	1.14251e-05	0.000211281	up	ZF-HD	Transcription factor, putative
Ghicr24_D06G034900	40.7407	76.9474	16.9565	28.4625	-1.39304	2.94807e-05	0.000469585	up	HD-ZIP	Homeobox protein 6, putative
Ghicr24_D06G040300	30.7856	43.0903	16.7885	19.2107	-1.05614	2.42176e-05	0.000397831	up	ERF	AP2 4, putative
Ghicr24_D06G044700	54.4148	103.459	10.1761	24.298	-2.21181	3.81702e-08	1.38054e-06	up		6-phosphogluconolactonase
Ghicr24_D06G048500	139.063	94.1315	64.2998	51.0775	-1.03263	7.29732e-05	0.000981324	up		Two-component response regulator ARR9 isoform 1
Ghicr24_D06G048600	5.16393	5.11443	1.26444	2.44155	-1.48811	2.89104e-05	0.000461894	up		L-ascorbate peroxidase T isoform 1
Ghicr24_D06G048700	4.5803	12.3663	1.9968	2.64766	-1.88643	1.39072e-06	3.47948e-05	up		Aldehyde dehydrogenase
Ghicr24_D06G049000	11.9588	12.304	5.7053	4.78965	-1.22607	3.38906e-07	9.93732e-06	up	NAC	NAC domain protein NAC2
Ghicr24_D06G050800	3.78495	5.62924	2.00689	2.131	-1.2049	2.56828e-06	5.97018e-05	up		Embryo defective 2410 isoform 1
Ghicr24_D06G053900	42.3658	47.1615	19.8161	21.3591	-1.13897	5.6191e-07	1.56326e-05	up		Uncharacterized protein
Ghicr24_D06G055600	148.762	251.589	90.5436	98.7453	-1.10675	6.10511e-05	0.000849142	up		Inorganic H pyrophosphatase family protein isoform 1
Ghicr24_D06G057400	11.1439	7.05078	4.22138	4.01819	-1.1396	1.80519e-05	0.000312143	up		BED zinc finger,hAT family dimerization domain isoform 2
Ghicr24_D06G057500	8.93018	5.70704	3.18061	2.73777	-1.32466	1.65177e-06	4.06143e-05	up		BED zinc finger,hAT family dimerization domain isoform 2
Ghicr24_D06G066000	1.80095	2.35815	0.733096	0.786463	-1.48187	3.90761e-05	0.000591471	up		Aldehyde dehydrogenase 2C4
Ghicr24_D06G067200	9.56043	7.89112	0.758519	0.633749	-3.65711	2.69547e-27	4.80997e-25	up	HSF	Heat shock transcription factor C1, putative
Ghicr24_D06G067800	5.33781	5.30898	0.9677	1.77669	-1.97284	2.49739e-08	9.32437e-07	up		Polyol/monosaccharide transporter 5 isoform 1
Ghicr24_D06G072800	1.73984	1.46389	0.53513	0.625919	-1.48132	1.59228e-05	0.000280833	up		Multidrug/pheromone exporter, MDR family, ABC transporter family
Ghicr24_D06G084400	15.6178	11.9355	5.51961	5.70503	-1.31163	4.45683e-07	1.27199e-05	up		Membrane lipoprotein
Ghicr24_D06G091400	56.0004	105.924	24.0638	25.8687	-1.71698	8.82154e-09	3.55036e-07	up		Bifunctional lysine-ketoglutarate reductase/saccharopine dehydrogenase
Ghicr24_D06G097900	8.61538	6.55455	2.58914	2.70162	-1.53837	7.39581e-09	3.01827e-07	up		Zinc transporter 4 isoform 1
Ghicr24_D06G106300	8.56617	8.28053	3.60347	3.60589	-1.24286	4.30838e-06	9.29135e-05	up		P-loop containing nucleoside triphosphate hydrolases superfamily protein isoform 1
Ghicr24_D06G108100	81.1402	109.801	39.2794	46.6082	-1.17154	2.36887e-06	5.56348e-05	up
Ghicr24_D06G117500	35.605	26.0284	13.0283	8.11241	-1.56099	3.16179e-08	1.16027e-06	up		FAD-dependent oxidoreductase family protein
Ghicr24_D06G120700	47.2743	84.679	24.7872	30.328	-1.27913	1.11739e-05	0.000207268	up		Arabinose kinase isoform 1
Ghicr24_D06G122600	0.854097	4.58462	0.308905	0.098295	-3.69207	2.66564e-07	7.96041e-06	up		Beta-Amyrin Synthase isoform 1
Ghicr24_D06G124000	9.12556	6.73752	3.92392	3.7907	-1.17003	4.47507e-06	9.57144e-05	up		2-oxoglutarate (2OG) and Fe(II)-dependent oxygenase superfamily protein isoform 1
Ghicr24_D06G138100	6.80362	19.0608	2.9356	5.02492	-1.72282	3.27752e-05	0.000510716	up		Cysteine-rich RLK 29
Ghicr24_D06G145900	12.757	9.18893	4.83761	4.70273	-1.21946	7.16054e-07	1.93947e-05	up		Ubiquitin-conjugating enzyme E2 24, putative isoform 1
Ghicr24_D06G149200	7.24155	12.3698	2.74683	4.57146	-1.4402	5.45101e-05	0.000776191	up	ERF	Erf domain protein 9, putative
Ghicr24_D06G157800	17.5089	11.1926	5.03854	4.56568	-1.59607	1.75181e-09	7.93666e-08	up		Subtilase family protein, putative isoform 1
Ghicr24_D06G159100	14.6074	14.9559	6.12127	8.32916	-1.05052	2.64263e-05	0.000427935	up		Purine permease 10
Ghicr24_D06G169000	125.502	141.49	63.8856	60.1673	-1.12403	8.11727e-07	2.16796e-05	up		Aldehyde dehydrogenase 7B4 isoform 2
Ghicr24_D06G175300	13.5232	10.5353	6.24978	4.8153	-1.1387	5.16301e-06	0.000108141	up		SKU5 similar 4 isoform 1
Ghicr24_D06G180800	9.23236	14.6575	3.87618	3.81021	-1.65472	6.8907e-10	3.31145e-08	up		Tonoplast dicarboxylate transporter isoform 2
Ghicr24_D06G185900	13.4741	10.9816	4.76389	4.94525	-1.35028	9.79676e-09	3.90401e-07	up		Transmembrane amino acid transporter family protein isoform 1
Ghicr24_D06G187100	11.208	10.7374	5.57924	3.88098	-1.232	8.64148e-07	2.29259e-05	up		Inflorescence meristem receptor-like kinase 2
Ghicr24_D06G205400	6.06256	5.71715	2.24936	2.93463	-1.20217	2.52116e-06	5.88886e-05	up	MYB	Myb domain protein 65, putative isoform 1
Ghicr24_D06G212600	6.45689	6.47623	3.04473	2.80998	-1.16353	1.50951e-06	3.74834e-05	up		PAP/OAS1 substrate-binding domain superfamily, putative
Ghicr24_D06G226600	1.33883	1.75655	0.245528	0.10707	-3.11911	1.45305e-07	4.62169e-06	up		Hydroxycinnamoyl CoA shikimate/quinate hydroxycinnamoyltransferase, putative isoform 1
Ghicr24_D06G230300	16.1205	12.9644	7.42048	7.13568	-1.01642	2.53536e-05	0.00041286	up		Uncharacterized protein isoform 1
Ghicr24_D06G242200	20.4305	23.3948	8.91687	9.22958	-1.29074	1.68896e-08	6.50615e-07	up		Pentatricopeptide (PPR) repeat-containing protein
Ghicr24_D06G244800	2.32904	2.57693	0.695192	0.648202	-1.87688	4.98629e-06	0.000104953	up		Calcium-dependent ARF-type GTPase activating protein family isoform 1
Ghicr24_D07G002400	2.8721	2.61183	0.879157	1.14415	-1.45615	2.90905e-06	6.66656e-05	up		Potassium channel AKT1
Ghicr24_D07G009300	4.61064	3.74551	1.57799	1.22842	-1.58973	1.87506e-06	4.52788e-05	up		MATE efflux family protein
Ghicr24_D07G009400	42.9092	45.8097	9.63036	15.5269	-1.83657	1.33433e-11	7.87894e-10	up		Iq-domain 31
Ghicr24_D07G013600	9.97876	18.5443	5.10533	4.76126	-1.54554	1.72018e-07	5.37969e-06	up		Phosphatase 2C family protein, putative isoform 1
Ghicr24_D07G015300	27.4043	20.9053	9.73266	11.6125	-1.1968	2.0059e-06	4.81032e-05	up	MYB	GHMYB38
Ghicr24_D07G017800	7.42088	8.47878	2.08912	3.32816	-1.57127	5.68429e-05	0.00080297	up		SAUR family protein
Ghicr24_D07G022500	4.82656	5.03565	1.73575	1.9999	-1.41473	1.96222e-08	7.47573e-07	up	TALE	Homeobox gene 1, putative
Ghicr24_D07G023900	7.60095	6.19755	3.41084	3.37146	-1.04239	6.48382e-06	0.00013091	up		Tetratricopeptide repeat-like superfamily protein isoform 1
Ghicr24_D07G025000	1.94427	2.12181	0.799116	0.72947	-1.43012	4.91916e-06	0.00010384	up		Kinase family protein with leucine-rich repeat domain, putative
Ghicr24_D07G025600	6.92947	4.83542	1.28348	2.16497	-1.78934	1.11705e-06	2.87174e-05	up		Putative papain-like cysteine proteinase
Ghicr24_D07G043400	6.7302	9.19132	2.68463	4.44725	-1.17785	5.44192e-05	0.000775199	up		Trichome birefringence-like 18 isoform 1
Ghicr24_D07G048700	48.8775	29.124	20.5607	13.943	-1.19431	4.64415e-05	0.000681776	up		Cytosine-specific methyltransferase
Ghicr24_D07G056400	5.31081	3.79782	1.4108	1.42478	-1.68674	5.07849e-10	2.50165e-08	up	Trihelix	RNA-metabolising metallo-beta-lactamase family protein
Ghicr24_D07G057600	18.2455	30.4387	3.79686	5.75986	-2.36804	1.77097e-14	1.37606e-12	up		Malate synthase
Ghicr24_D07G062400	9.04426	11.0486	4.06609	5.6312	-1.06955	2.21924e-05	0.000369735	up		NB-ARC domain-containing disease resistance protein, putative isoform 1
Ghicr24_D07G069200	9.59027	6.06629	3.64329	1.95227	-1.50123	6.99962e-06	0.000139927	up		Leucine-rich repeat protein kinase family protein isoform 1
Ghicr24_D07G086400	13.6554	9.90101	3.25405	3.31296	-1.85869	2.59276e-07	7.77464e-06	up		Uncharacterized protein
Ghicr24_D07G094000	6.43273	9.92339	2.7931	3.16938	-1.47361	1.58706e-07	4.99774e-06	up	CO-like	B-box type zinc finger protein with CCT domain isoform 1
Ghicr24_D07G106800	1.69306	1.0344	0.246128	0.400856	-2.03699	6.09311e-05	0.000847888	up		Tetratricopeptide repeat-like superfamily protein
Ghicr24_D07G108500	161.506	323.068	39.6087	68.733	-2.1851	1.80281e-09	8.14743e-08	up		Asparagine synthetase
Ghicr24_D07G108600	6.53819	17.685	2.84435	4.21463	-1.79953	7.60904e-06	0.000149806	up	C2H2	C2H2-type zinc finger family protein, putative
Ghicr24_D07G129600	15.1828	17.4165	4.52064	3.0345	-2.12644	1.64655e-14	1.28212e-12	up		Predicted protein
Ghicr24_D07G142600	7.93059	10.3953	4.73776	4.45822	-1.01245	2.38846e-05	0.000393515	up		Spotted leaf protein, putative isoform 1
Ghicr24_D07G148900	2.91366	2.11562	0.482933	0.297059	-2.69515	7.02824e-05	0.000952566	up		Zinc finger protein, putative
Ghicr24_D07G160500	5.65238	4.54108	2.3546	1.62453	-1.37417	3.45104e-07	1.00947e-05	up		Leucine-rich repeat receptor-like protein kinase
Ghicr24_D07G160800	1.58739	0.640803	0.132408	0.085554	-3.33787	1.74051e-07	5.43862e-06	up		Subtilase family protein isoform 1
Ghicr24_D07G162000	10.756	7.63497	3.79412	3.84627	-1.29925	3.89931e-07	1.1279e-05	up		Uncharacterized protein
Ghicr24_D07G184500	17.3861	15.3618	8.27903	6.00232	-1.2109	2.96166e-06	6.76582e-05	up		High mobility group A isoform 1
Ghicr24_D07G186900	6.56912	11.5569	3.64909	3.63142	-1.33497	6.34106e-06	0.000128491	up		Methylenetetrahydrofolate reductase family protein isoform 1
Ghicr24_D07G187700	4.4608	4.03295	0	0	-11.7956	1.27242e-28	2.44433e-26	up		Putative non-LTR retroelement reverse transcriptase
Ghicr24_D07G187800	4.62383	5.38962	0	0	-11.7814	3.01976e-28	5.69577e-26	up		Putative non-LTR retroelement reverse transcriptase
Ghicr24_D07G187900	4.16845	3.75855	0	0	-10.6751	6.16298e-16	5.41257e-14	up		RNA-directed DNA polymerase (Reverse transcriptase); Ribonuclease H
Ghicr24_D07G188000	1.85398	2.54621	0	0	-10.2288	1.25157e-12	8.23143e-11	up		Uncharacterized protein
Ghicr24_D07G189400	2.68442	4.74629	0	0	-10.744	2.61508e-15	2.17842e-13	up		Uncharacterized protein
Ghicr24_D07G189500	3.2837	2.83889	0.656262	0.516175	-2.39744	4.29385e-05	0.000637735	up	bZIP	Basic leucine-zipper 42
Ghicr24_D07G210200	5.92276	6.20301	2.53224	2.8992	-1.17646	9.81075e-06	0.000186545	up		Probably inactive leucine-rich repeat receptor-like protein kinase
Ghicr24_D07G214800	7.39142	4.00634	2.33608	2.14951	-1.36049	4.09895e-05	0.000614176	up		Cell division cycle 45
Ghicr24_D07G224100	110.152	93.4553	55.8416	33.7036	-1.20326	1.09424e-05	0.000204055	up		Histone H2A
Ghicr24_D07G229000	2.87762	5.41198	1.36272	1.59546	-1.50515	6.00896e-05	0.000838583	up	NAC	NAC domain protein 17
Ghicr24_D07G230200	84.2483	80.1285	47.5882	32.0506	-1.06385	2.67096e-05	0.000431562	up		Alpha-tubulin
Ghicr24_D07G239700	7.38361	6.8372	0.09705	0.196666	-5.57961	8.70773e-40	2.5359e-37	up		Uncharacterized protein
Ghicr24_D07G249800	3.53855	12.3447	0.536885	0.047825	-4.74434	2.17598e-08	8.2213e-07	up		Uncharacterized protein
Ghicr24_D08G007800	6.87513	9.42882	3.21474	3.56386	-1.28443	7.61755e-07	2.04726e-05	up		Jojoba acyl CoA reductase-related male sterility protein
Ghicr24_D08G018800	8.2236	5.44496	3.75474	2.18345	-1.22023	6.63549e-05	0.000908602	up		ARM repeat superfamily protein, putative isoform 1
Ghicr24_D08G019500	3.78444	3.56639	0.590589	0.6504	-2.61994	7.31692e-11	3.97549e-09	up	G2-like	Myb-like HTH transcriptional regulator family protein
Ghicr24_D08G053000	5.51152	8.39944	2.88738	3.00793	-1.25848	1.31619e-05	0.000238637	up		Uncharacterized protein isoform 1
Ghicr24_D08G060100	7.88257	7.67976	3.17659	4.21629	-1.09081	6.19985e-05	0.000858966	up		Uncharacterized protein
Ghicr24_D08G073000	14.6428	16.3198	7.68654	7.93169	-1.00775	9.82347e-06	0.000186641	up		F15K9.15 protein, putative isoform 1
Ghicr24_D08G083000	9.97815	17.8877	5.17772	6.45611	-1.27855	2.43697e-05	0.000399697	up		Alpha/beta-Hydrolases superfamily protein
Ghicr24_D08G085300	0.943253	2.50179	0.234159	0.254457	-2.80735	5.33181e-06	0.000110815	up		Apoplastic anionic gaiacol peroxidase
Ghicr24_D08G098700	36.3981	25.5991	16.1229	14.6036	-1.02871	3.40944e-05	0.000527135	up		BED zinc finger,hAT family dimerization domain isoform 2
Ghicr24_D08G098800	38.9931	37.949	13.4028	13.5703	-1.53785	1.08118e-11	6.45744e-10	up		Raffinose synthase family protein isoform 1
Ghicr24_D08G101300	34.6376	63.2967	15.1911	25.2979	-1.29341	7.38054e-05	0.00099032	up		Serine-rich protein-related
Ghicr24_D08G101400	5.43421	4.45587	0.803147	1.41977	-2.16294	4.96744e-06	0.000104674	up		Serine-rich protein-related
Ghicr24_D08G101500	30.9794	52.2	16.3973	21.2771	-1.16182	4.35028e-05	0.000645195	up		Uncharacterized protein
Ghicr24_D08G106300	9.58455	10.7019	4.65923	5.35278	-1.03662	4.48279e-05	0.000661833	up		CCT motif family protein
Ghicr24_D08G111000	24.2451	20.6299	10.1191	9.13351	-1.23878	8.71274e-08	2.90316e-06	up		Leucine-rich repeat transmembrane protein kinase, putative
Ghicr24_D08G120300	3.20965	0.219912	0	0	-11.1984	1.05497e-09	4.95535e-08	up		2-oxoglutarate (2OG) and Fe(II)-dependent oxygenase superfamily protein isoform 1
Ghicr24_D08G141300	39.3001	66.5149	14.4195	23.9433	-1.48816	2.42198e-06	5.67906e-05	up		Uncharacterized protein isoform 1
Ghicr24_D08G144700	3.49666	4.8424	1.47055	2.03688	-1.26454	1.86066e-06	4.50058e-05	up		Tetratricopeptide repeat (TPR)-like superfamily protein, putative isoform 2
Ghicr24_D08G149600	8.12618	6.57525	4.03061	2.64494	-1.15707	2.02634e-05	0.000342774	up		ARM repeat superfamily protein isoform 1
Ghicr24_D08G150900	5.83341	5.51189	0.831968	1.69223	-2.1847	7.16013e-08	2.43826e-06	up	MYB	Myb domain protein 17 isoform 1
Ghicr24_D08G162500	17.44	42.1192	7.06591	10.468	-1.78406	1.56767e-06	3.87557e-05	up		Uncharacterized protein
Ghicr24_D08G163500	12.0852	16.5372	6.48855	6.67759	-1.13899	3.25235e-06	7.3016e-05	up		Plasma-membrane choline transporter family protein isoform 1
Ghicr24_D08G164500	27.6696	7.89503	5.03409	3.89559	-2.00901	5.45957e-06	0.000113019	up		F17A17.37 protein
Ghicr24_D08G166100	2.69922	1.31361	0.057351	0.041655	-5.38082	3.84836e-15	3.17308e-13	up		Don-glucosyltransferase 1, putative
Ghicr24_D08G167400	8.55809	7.14169	3.42013	3.80712	-1.1412	1.57622e-06	3.89276e-05	up		O-fucosyltransferase family protein
Ghicr24_D08G169000	4.30321	5.88026	2.09593	2.03905	-1.27823	6.17921e-05	0.000856431	up		Uncharacterized protein isoform 1
Ghicr24_D08G179900	12.5729	12.2735	4.72489	4.56469	-1.43739	4.58892e-10	2.27434e-08	up		Ent-kaurenoic acid hydroxylase 2
Ghicr24_D08G180100	3.77082	6.23565	1.30171	1.55095	-1.82817	6.63363e-09	2.73327e-07	up		Nitrate transporter 1.5
Ghicr24_D08G187300	3.1585	4.17309	0.922262	1.02268	-1.93046	2.2776e-05	0.000377643	up	ERF	AP2/ERF domain-containing transcription factor, putative
Ghicr24_D08G194300	2.49058	2.99924	1.16103	0.802157	-1.50928	5.2271e-06	0.000109013	up		Amine oxidase
Ghicr24_D08G200700	21.5698	27.912	8.79445	11.165	-1.31549	1.5464e-07	4.88024e-06	up		UDP-D-glucose/UDP-D-galactose 4-epimerase 1 isoform 1
Ghicr24_D08G205500	70.9329	60.2035	36.9839	25.2926	-1.09193	1.89178e-05	0.000324153	up		Histone H2A
Ghicr24_D08G210600	3.66065	6.58919	1.93147	2.06141	-1.38123	5.49053e-05	0.000780444	up		Cytochrome P450 94A1
Ghicr24_D08G212300	1.47739	7.80392	0.475976	0.603691	-3.10069	1.67341e-05	0.000292795	up		IQ motif and SEC7 domain-containing protein 2
Ghicr24_D08G223200	4.29361	7.98629	1.40384	1.72643	-1.99165	1.62554e-10	8.5636e-09	up		Tetratricopeptide repeat (TPR)-containing protein
Ghicr24_D08G227700	141.572	66.6904	14.3616	12.9485	-2.9461	1.48194e-18	1.59371e-16	up		Heat shock protein binding protein, putative
Ghicr24_D08G227800	9.3311	12.1207	3.57611	3.67958	-1.63984	1.02962e-10	5.51602e-09	up		DNA polymerase III polC-type, putative isoform 1
Ghicr24_D08G238200	81.9961	34.9732	24.9386	21.1004	-1.36163	6.00538e-05	0.000838244	up		SSXT family protein isoform 1
Ghicr24_D08G245700	9.03056	9.80241	4.27833	4.83921	-1.03103	1.53888e-05	0.000272559	up		Galactose oxidase/kelch repeat superfamily protein
Ghicr24_D08G261100	5.49567	7.00418	2.61193	2.15262	-1.40917	5.93905e-05	0.000830737	up		Uncharacterized protein
Ghicr24_D08G273900	3.33055	3.72413	1.15741	0.941562	-1.75789	7.31558e-06	0.000145088	up		Jasmonate-zim-domain protein 1, putative
Ghicr24_D08G275100	13.9829	14.0496	5.82243	5.96082	-1.26874	3.23649e-08	1.18589e-06	up		CTC-interacting domain 7 isoform 1
Ghicr24_D09G001900	1.88804	2.35347	0	0	-9.73132	3.68922e-10	1.85495e-08	up		Topoisomerase II-associated protein PAT1, putative
Ghicr24_D09G003500	16.3313	12.3185	7.08249	5.12657	-1.24812	1.33038e-06	3.34345e-05	up		Chromatin remodeling 24
Ghicr24_D09G003900	12.2064	4.61214	1.77422	1.37864	-2.43121	3.68549e-09	1.57561e-07	up		Gibberellin 20-oxidase
Ghicr24_D09G008200	10.0717	10.1721	5.39248	4.66089	-1.02759	1.69069e-05	0.000295398	up		Bromodomain transcription factor, putative isoform 1
Ghicr24_D09G011500	6.28604	9.6973	3.40073	3.62853	-1.199	1.22243e-05	0.000224239	up	WRKY	WRKY3 transcription factor
Ghicr24_D09G015100	9.76256	10.9174	4.22493	4.33102	-1.29148	1.50336e-07	4.75472e-06	up	ZF-HD	Homeobox protein 34, putative
Ghicr24_D09G015900	7.10613	6.69871	3.67055	3.23853	-1.01698	7.33997e-06	0.000145453	up		Uncharacterized protein
Ghicr24_D09G022900	33.2425	49.975	16.0428	21.8886	-1.15265	2.32092e-05	0.000383776	up		H(+)-ATPase 4 isoform 2
Ghicr24_D09G029900	0.490632	1.6066	0.030155	0.021176	-5.3443	8.17059e-09	3.30115e-07	up		Polygalacturonase
Ghicr24_D09G031400	4.66591	2.91206	0.897385	1.22367	-1.85441	1.90608e-05	0.00032576	up		DNAJ heat shock N-terminal domain-containing protein
Ghicr24_D09G047200	1.396	1.08787	0.065699	0.103086	-3.8679	1.07687e-06	2.78716e-05	up		Uncharacterized protein isoform 1
Ghicr24_D09G050300	7.43008	3.75131	1.35106	0.748589	-2.43015	7.71459e-09	3.13606e-07	up		2-oxoglutarate and Fe(II)-dependent oxygenase superfamily protein isoform 1
Ghicr24_D09G055100	1.19367	1.15119	0.148421	0.169812	-2.89077	3.36611e-08	1.22967e-06	up		Cytochrome P450, putative
Ghicr24_D09G057800	12.1556	25.7932	5.15107	6.62652	-1.68964	3.1398e-06	7.09265e-05	up		RING/U-box superfamily protein, putative isoform 2
Ghicr24_D09G064200	13.9146	38.7883	3.79123	7.19027	-2.28242	1.5363e-07	4.85046e-06	up		Survival protein SurE-like phosphatase/nucleotidase, putative isoform 1
Ghicr24_D09G075900	5.70272	12.8554	2.87219	3.8054	-1.49506	2.76973e-05	0.000444757	up		Carboxypeptidase
Ghicr24_D09G076000	12.2516	27.274	5.25375	7.71026	-1.62811	3.44288e-06	7.66083e-05	up		Glycosyl hydrolase superfamily protein isoform 2
Ghicr24_D09G099600	360.286	671.706	61.4276	192.375	-2.04288	6.42383e-06	0.000129879	up		Asparagine synthetase
Ghicr24_D09G109800	16.629	24.9813	6.5218	10.154	-1.33815	3.61415e-06	7.98338e-05	up		Transcription factor-related, putative isoform 1
Ghicr24_D09G112700	11.4851	16.8128	6.72987	6.52546	-1.1117	4.01369e-05	0.000604636	up	MYB	Duplicated homeodomain-like superfamily protein isoform 1
Ghicr24_D09G120200	6.32774	6.27751	2.80103	2.8142	-1.18484	7.57919e-07	2.04147e-05	up	GRAS	Scarecrow-like 3
Ghicr24_D09G125600	2.85135	1.51568	0.671708	0.323794	-2.14076	6.03078e-05	0.000841143	up		MATE efflux family protein
Ghicr24_D09G134600	1.64442	1.88811	0.525396	0.418473	-1.90689	2.77308e-05	0.000445198	up	bHLH	Basic helix-loop-helix DNA-binding superfamily protein, putative isoform 1
Ghicr24_D09G139400	2.50115	2.38234	0.584924	0.85915	-1.77131	3.54637e-05	0.000544835	up		Nucleic acid binding,methyltransferases
Ghicr24_D09G150700	1.12443	1.53474	0	0	-9.10329	1.64034e-07	5.15435e-06	up
Ghicr24_D09G158600	9.05268	9.01162	3.23232	3.53074	-1.43577	5.75998e-09	2.39361e-07	up		RNA-binding family protein isoform 1
Ghicr24_D09G159200	4.19207	1.45787	0.424364	0.848777	-2.16375	1.76437e-05	0.000305995	up		CRINKLY4 related 1
Ghicr24_D09G168000	10.783	12.6264	5.31149	6.11131	-1.05371	5.81315e-06	0.000119355	up		Uncharacterized protein isoform 2
Ghicr24_D09G169500	25.852	17.6254	9.78604	9.79559	-1.15995	3.72781e-06	8.19466e-05	up		Sensory transduction histidine kinase, putative isoform 1
Ghicr24_D09G172700	4.71488	5.39547	2.1302	2.35581	-1.19282	9.58305e-06	0.000182741	up		Peptide transporter 1 isoform 1
Ghicr24_D09G186200	3.38966	4.34068	0.914571	1.35277	-1.78598	1.2523e-05	0.000229083	up		Uncharacterized protein
Ghicr24_D09G188100	5.63603	3.84189	1.02312	0.539163	-2.62138	1.30753e-11	7.7332e-10	up		Uncharacterized protein
Ghicr24_D09G189800	20.2669	12.89	8.04395	8.11639	-1.05393	5.53265e-05	0.000785511	up	GRAS	Scarecrow-like protein 8, putative
Ghicr24_D09G192600	2.52686	3.38323	1.05967	0.787724	-1.67531	3.11532e-05	0.000491152	up		Highly ABA-induced PP2C gene 3, putative
Ghicr24_D09G199800	11.9199	7.83742	4.58933	3.8122	-1.25151	1.61645e-05	0.000284612	up		Reticulon-like protein
Ghicr24_D09G208800	12.2914	8.58404	4.0362	3.31025	-1.52339	5.41152e-08	1.8898e-06	up	bHLH	Basic helix-loop-helix DNA-binding superfamily protein
Ghicr24_D09G211000	9.30732	10.586	4.87306	4.798	-1.05255	3.50237e-06	7.77656e-05	up		Leucine-rich repeat receptor-like protein kinase family protein
Ghicr24_D09G212600	11.6786	17.636	6.13762	6.19876	-1.2677	1.10004e-06	2.83604e-05	up		Acyl activating enzyme 5
Ghicr24_D09G224100	5.40303	7.33978	1.57904	2.32167	-1.72306	2.40213e-05	0.000395141	up		Acyl-CoA N-acyltransferases (NAT) superfamily protein, putative
Ghicr24_D09G232700	15.4139	11.8586	7.23434	5.42777	-1.12739	2.42746e-05	0.000398587	up		Uncharacterized protein
Ghicr24_D09G237200	18.4119	25.4243	9.12761	8.34158	-1.34661	5.60417e-08	1.95411e-06	up		Ethylene receptor 2-1
Ghicr24_D09G245400	4.82846	9.23928	1.85184	2.50306	-1.71085	1.60254e-05	0.0002823	up		Uncharacterized protein
Ghicr24_D09G253000	26.0698	11.5972	7.34142	5.14053	-1.61298	3.40804e-06	7.59135e-05	up		Kinase superfamily protein isoform 1
Ghicr24_D09G259300	1.35942	1.87011	0	0	-10.4041	1.18002e-13	8.56558e-12	up		Uncharacterized protein
Ghicr24_D09G260300	2.49089	0.573722	0	0	-9.61655	9.66571e-08	3.19148e-06	up		Uncharacterized protein
Ghicr24_D09G261100	5.31213	5.61056	2.62633	2.24521	-1.18179	6.59838e-05	0.000905052	up		ARM repeat superfamily protein isoform 1
Ghicr24_D09G261800	2.50497	4.18116	1.32648	1.16303	-1.44629	1.10085e-05	0.000204721	up		Clp ATPase isoform 1
Ghicr24_D10G001700	8.47325	11.7736	5.06253	4.72717	-1.06759	4.53105e-05	0.000666978	up	G2-like	Transcription factor, putative isoform 1
Ghicr24_D10G012300	9.21078	21.0946	4.63653	4.54097	-1.7428	2.56336e-07	7.69919e-06	up	WRKY	WRKY transcription factor 90
Ghicr24_D10G018600	4.78214	9.43474	0.815779	1.85494	-2.42767	1.34781e-08	5.27289e-07	up		3S-linalool/(E)-nerolidol /(E,E)-geranyl linalool synthase, putative
Ghicr24_D10G021700	11.0366	23.1549	6.9583	6.06348	-1.41245	1.5854e-05	0.000279822	up		F-box family protein, putative
Ghicr24_D10G028200	7.23821	7.19021	1.67345	2.76816	-1.71563	1.13547e-07	3.68729e-06	up	ERF	Ethylene-responsive element-binding protein 4
Ghicr24_D10G028300	19.7375	17.7557	8.78958	10.035	-1.01137	5.30941e-05	0.000760191	up	ERF	Ethylene-responsive element-binding protein 3
Ghicr24_D10G032000	18.3453	14.3444	7.24613	6.21739	-1.2973	7.32137e-08	2.48156e-06	up		Tetratricopeptide repeat-like superfamily protein isoform 1
Ghicr24_D10G033300	7.71961	10.5233	3.24252	3.46426	-1.46236	1.17322e-05	0.000216247	up		Uncharacterized protein
Ghicr24_D10G034500	5.7518	6.33795	2.78379	2.55703	-1.22447	1.1344e-05	0.000209996	up	BES1	BES1/BZR1
Ghicr24_D10G035100	1.91175	0.493407	0.106668	0.060058	-3.84702	2.25437e-07	6.86169e-06	up		UNE1-like protein
Ghicr24_D10G038100	3.13664	3.84158	1.43133	1.22654	-1.41075	3.2992e-08	1.20826e-06	up		SCAR family protein, putative isoform 2
Ghicr24_D10G040300	2.62866	4.74169	0.534675	0.715726	-2.55308	5.07631e-05	0.000733888	up		Uncharacterized protein
Ghicr24_D10G041200	63.3317	65.289	22.1253	14.8174	-1.8166	2.0962e-12	1.35298e-10	up		Uncharacterized protein
Ghicr24_D10G047700	2.02129	2.35594	0.281903	0.184986	-3.23373	1.34588e-11	7.9407e-10	up		Galacturonosyltransferase-like 4, putative
Ghicr24_D10G059400	8.8495	11.3534	3.65877	4.31687	-1.36003	2.64362e-07	7.90113e-06	up		Late embryogenesis abundant hydroxyproline-rich glycoprotein family, putative
Ghicr24_D10G070100	5.46238	7.79797	1.52396	1.69563	-2.05973	5.24485e-13	3.60242e-11	up		Mitochondrial substrate carrier family protein
Ghicr24_D10G076300	3.46601	1.96457	0.423341	0.680378	-2.29818	3.92707e-06	8.5886e-05	up		Plant natriuretic peptide A
Ghicr24_D10G080600	64.3246	39.4653	24.7413	18.613	-1.27667	5.27663e-06	0.000109826	up		Ferritin/ribonucleotide reductase-like family protein
Ghicr24_D10G085300	6.1588	7.92508	1.78309	2.69627	-1.66976	1.9327e-08	7.37873e-07	up		Major facilitator superfamily protein
Ghicr24_D10G085600	10.0866	10.7821	4.90883	5.04237	-1.0858	1.55432e-06	3.8465e-05	up		Chromatin remodeling complex subunit isoform 1
Ghicr24_D10G088600	4.51198	5.66165	0.729398	1.91062	-1.96373	7.50195e-07	2.02366e-05	up		D6 protein kinase like 2 isoform 1
Ghicr24_D10G091000	3.27768	9.02953	0.447685	1.31999	-2.83491	2.11287e-07	6.48523e-06	up		Uncharacterized protein isoform 2
Ghicr24_D10G096500	11.3064	11.5102	5.24023	4.74924	-1.20942	1.03938e-06	2.70455e-05	up	Dof	F-box family protein
Ghicr24_D10G104300	6.68212	9.89601	2.55756	4.26092	-1.30299	1.47537e-05	0.000263016	up		Slufate transporter 2,1
Ghicr24_D10G105600	3.3955	2.16519	0.78715	0.755644	-1.86399	2.54667e-06	5.92941e-05	up		Cytochrome P450
Ghicr24_D10G114900	5.5543	5.29128	1.75694	2.58187	-1.3399	2.33555e-05	0.00038567	up	MYB	Myb domain protein 106
Ghicr24_D10G119900	2.41965	3.55728	0.829549	0.810739	-1.88107	1.00574e-05	0.000190391	up		RING/U-box superfamily protein isoform 2
Ghicr24_D10G121900	17.8968	19.6733	4.30697	7.57455	-1.67843	6.68181e-09	2.75156e-07	up		Class III peroxidase
Ghicr24_D10G149900	64.7234	114.45	23.1975	33.6585	-1.67527	4.51488e-08	1.60817e-06	up		Cytochrome P450
Ghicr24_D10G152900	2.52328	1.92957	0.830459	0.603234	-1.64697	3.75096e-05	0.000571203	up		Acyl activating enzyme 5
Ghicr24_D10G154700	4.30974	3.81928	2.08769	1.75187	-1.10057	5.61299e-06	0.000115899	up		Leucine-rich repeat receptor-like protein kinase family protein isoform 1
Ghicr24_D10G160600	15.0636	29.1254	4.90664	7.55158	-1.84573	2.29977e-08	8.65306e-07	up		ARM repeat superfamily protein
Ghicr24_D10G181700	17.7466	8.07217	4.45945	5.1935	-1.43515	1.97171e-05	0.000335403	up		2-oxoglutarate (2OG) and Fe(II)-dependent oxygenase superfamily protein isoform 1
Ghicr24_D10G190500	110.617	229.27	70.4054	59.7388	-1.40496	8.90459e-06	0.000171783	up		Periplasmic beta-glucosidase, putative
Ghicr24_D10G190600	19.3131	21.4238	9.14062	10.5407	-1.06787	3.38878e-06	7.5543e-05	up		Acyl-activating enzyme 7
Ghicr24_D10G192100	9.35787	12.2819	1.66005	2.31875	-2.45544	1.03064e-19	1.21418e-17	up		PAS domain-containing protein tyrosine kinase family protein
Ghicr24_D10G192800	3.11688	2.01344	0.757074	0.339288	-2.23935	2.1442e-05	0.000358958	up		GDSL esterase/lipase isoform 2
Ghicr24_D10G201000	36.1807	11.1957	8.5397	5.62802	-1.75694	4.6414e-05	0.000681776	up		Alpha-expansin 2
Ghicr24_D10G203700	8.77636	7.71443	2.0502	2.75507	-1.79523	2.63272e-08	9.77796e-07	up		Peroxidase superfamily protein isoform 1
Ghicr24_D10G203800	13.5865	18.5284	4.7572	6.18561	-1.57125	4.35668e-09	1.84522e-07	up		Peroxidase superfamily protein
Ghicr24_D10G208500	79.5343	47.1154	27.638	21.5136	-1.38274	1.00677e-06	2.62721e-05	up		Eukaryotic aspartyl protease family protein
Ghicr24_D10G215600	4.44111	2.98889	1.02244	0.627719	-2.18667	4.84874e-08	1.71618e-06	up		Cytochrome P450, putative
Ghicr24_D10G220900	2.54536	2.97052	0.455419	0.149917	-3.19265	2.05362e-09	9.17839e-08	up		Desoxyhemigossypol-6-O-methyltransferase
Ghicr24_D10G230300	8.73468	16.5614	3.90636	4.89861	-1.54195	5.76933e-07	1.59955e-05	up		Patatin
Ghicr24_D10G242400	6.43641	4.40891	1.39587	1.03593	-2.16993	1.44844e-08	5.63933e-07	up		Domain of Uncharacterized protein function, putative
Ghicr24_D10G243700	41.0998	52.6072	2.03591	12.2139	-2.73433	2.32591e-06	5.4785e-05	up		Putative 21 kDa trypsin inhibitor
Ghicr24_D10G274400	5.86661	4.94061	2.14184	2.08325	-1.3722	3.14649e-06	7.10556e-05	up		Cytochrome P450 family protein
Ghicr24_D11G027500	5.34468	3.66451	2.19861	1.82647	-1.17942	3.98242e-05	0.00060092	up		Kinase superfamily protein, putative isoform 1
Ghicr24_D11G030000	7.74492	13.8139	2.60621	5.09052	-1.50439	4.96121e-05	0.00071896	up		PLATZ transcription factor family protein isoform 1
Ghicr24_D11G042000	5.30905	5.11995	1.84845	1.90983	-1.49051	7.03199e-08	2.39911e-06	up	bHLH	BHLH transcription factor
Ghicr24_D11G042100	74.4109	77.2166	30.6327	31.1751	-1.31304	5.56565e-09	2.32214e-07	up	ARF	Auxin response factor
Ghicr24_D11G043000	7.37604	6.6283	0.617701	1.65599	-2.63879	1.14485e-08	4.51282e-07	up	ERF	ERF8
Ghicr24_D11G045100	7.44682	6.5574	2.25408	2.60633	-1.54483	2.63068e-08	9.77691e-07	up		Ribosomal protein L2 family
Ghicr24_D11G046700	119.604	118.557	43.9407	39.4087	-1.53307	1.76645e-11	1.03383e-09	up		Peroxidase superfamily protein
Ghicr24_D11G049000	7.19384	10.1501	2.65868	3.17194	-1.59157	1.15993e-06	2.96731e-05	up		Methyl esterase 10, putative
Ghicr24_D11G067700	2.92129	2.87364	1.43417	1.35153	-1.07554	5.55656e-05	0.000787983	up		Receptor-like protein kinase 2, putative isoform 1
Ghicr24_D11G068400	10.5743	12.3789	3.82594	4.94229	-1.06683	1.33894e-05	0.000241539	up		Rubisco methyltransferase family protein
Ghicr24_D11G073000	1.84583	2.58176	0.514133	0.642781	-1.9542	1.357e-05	0.000244228	up		Amino acid transporter isoform 2
Ghicr24_D11G084700	3.27102	1.94966	0.696502	0.512172	-2.13011	3.94422e-07	1.13863e-05	up		Pentatricopeptide repeat-containing protein
Ghicr24_D11G092700	41.8971	32.9893	20.0664	17.1042	-1.02848	1.83478e-05	0.000316098	up		AT-hook DNA-binding protein
Ghicr24_D11G101000	23.2454	38.4641	7.35521	11.1243	-1.75905	2.56514e-08	9.54793e-07	up		Regulatory component of ABA receptor 1
Ghicr24_D11G112900	3.59356	2.43272	0.718622	0.38379	-2.4698	1.29963e-06	3.2752e-05	up		NAD(P)-binding Rossmann-fold superfamily protein
Ghicr24_D11G113900	8.24723	14.1232	3.06882	4.181	-1.64417	3.06877e-07	9.06022e-06	up	MYB	Myb-like transcription factor Myb 5
Ghicr24_D11G116200	39.7727	42.8155	17.9452	21.5688	-1.08185	3.23395e-06	7.26476e-05	up		Uncharacterized protein
Ghicr24_D11G117300	8.42048	10.6514	3.39098	3.05275	-1.58357	2.55442e-10	1.31712e-08	up		Galacturonosyltransferase-like 7 isoform 1
Ghicr24_D11G124800	3.48171	4.81258	1.49568	0.949692	-1.77882	3.81247e-05	0.000579479	up		E3 Ubiquitin ligase family protein isoform 1
Ghicr24_D11G126700	13.1404	7.43387	5.14437	3.80243	-1.21818	4.48944e-05	0.000662461	up		Trichome birefringence-like 11 isoform 1
Ghicr24_D11G130600	26.3606	18.6869	10.4532	9.61251	-1.19714	1.26688e-06	3.20598e-05	up		S-adenosyl-L-methionine-dependent methyltransferases superfamily protein
Ghicr24_D11G137200	21.1317	39.391	13.9917	12.2609	-1.22471	3.21134e-05	0.000503287	up	NAC	NAC domain protein NAC40
Ghicr24_D11G138100	1.05947	1.83572	0.074196	0.082845	-4.21162	4.58258e-13	3.17148e-11	up		F15O4.13
Ghicr24_D11G147400	7.23451	13.0773	4.70424	3.72385	-1.2892	2.02626e-05	0.000342774	up		F21O3.2 protein
Ghicr24_D11G150100	4.88562	6.80966	1.32628	1.56507	-2.03582	4.95347e-06	0.000104504	up		Uncharacterized protein
Ghicr24_D11G159100	11.351	14.657	4.86018	5.78543	-1.30722	8.44714e-08	2.82241e-06	up		Enhanced downy mildew 2, putative isoform 1
Ghicr24_D11G162400	11.5539	12.7611	6.17749	5.32078	-1.0986	4.3438e-06	9.36219e-05	up		Hydroperoxide lyase
Ghicr24_D11G175000	6.12871	5.4632	2.86833	2.95531	-1.01094	1.10968e-05	0.000206152	up		Cc-nbs-lrr resistance protein, putative
Ghicr24_D11G187300	7.33732	4.72088	3.04508	2.26189	-1.18267	3.71613e-05	0.000566136	up		Kinesin-like protein
Ghicr24_D11G200700	2.64727	1.59101	0.303016	0.165505	-3.16993	3.4906e-07	1.02063e-05	up		Methyl esterase 10, putative
Ghicr24_D11G201100	2.38189	4.07993	0.971309	1.19503	-1.59472	4.65899e-05	0.000683325	up		Sucrose nonfermenting 1(SNF1)-related protein kinase 2.3
Ghicr24_D11G204500	6.56701	4.84664	1.47965	1.61426	-1.88433	5.72452e-05	0.000807588	up		U2 small nuclear ribonucleoprotein A
Ghicr24_D11G206100	4.88739	5.15247	2.29398	2.2464	-1.17615	2.6201e-05	0.000424569	up	bHLH	Homeodomain-like superfamily protein, putative isoform 3
Ghicr24_D11G212200	140.518	169.952	72.6506	84.0527	-1.00509	1.94505e-05	0.000331692	up		Subtilase family protein
Ghicr24_D11G213200	65.6469	85.3725	28.2405	34.0015	-1.2976	1.29251e-07	4.15647e-06	up	LBD	LOB domain-containing protein 38
Ghicr24_D11G214300	8.74016	6.07329	3.74212	2.68523	-1.22215	5.0534e-06	0.000106059	up		ARM repeat superfamily protein, putative isoform 1
Ghicr24_D11G220300	4.5895	3.16106	1.95808	1.57274	-1.15087	4.83168e-05	0.000703831	up		Leucine-rich receptor-like protein kinase family protein
Ghicr24_D11G226000	13.163	9.41523	5.04622	5.10278	-1.17112	4.27099e-06	9.2189e-05	up	ZF-HD	ZF-HD homeobox protein, putative
Ghicr24_D11G227200	34.855	21.5151	13.7378	9.6344	-1.28731	6.60099e-06	0.000132833	up	HD-ZIP	Pyrimidine 4 isoform 1
Ghicr24_D11G234100	32.4365	68.2219	18.7216	19.9935	-1.41539	7.39012e-06	0.000146168	up		Acyl-coenzyme A oxidase
Ghicr24_D11G237900	58.7727	30.6014	21.7469	16.3155	-1.22976	5.21273e-05	0.000748445	up		Ribonucleoside-diphosphate reductase
Ghicr24_D11G244600	15.8707	13.8767	4.72792	3.20966	-1.92481	1.50027e-11	8.80877e-10	up		Cell wall / vacuolar inhibitor of fructosidase 2
Ghicr24_D11G247900	2.38199	1.86242	0.687218	0.719087	-1.61177	4.10932e-07	1.18161e-05	up		P-loop containing nucleoside triphosphate hydrolases superfamily protein isoform 1
Ghicr24_D11G254700	16.4224	16.9495	8.51529	8.11308	-1.01224	6.29121e-06	0.000127587	up		Cationic amino acid transporter 4 isoform 1
Ghicr24_D11G256500	16.4744	24.7057	4.14313	5.86933	-2.05885	5.76556e-13	3.94602e-11	up		Sulfotransferase
Ghicr24_D11G259500	14.0734	19.4571	5.37308	8.99042	-1.24148	1.7445e-05	0.000303054	up		Cellulose synthase like E1
Ghicr24_D11G259600	3.07787	3.51651	0.860372	0.886483	-1.93354	2.83061e-09	1.23552e-07	up		Cellulose synthase like E1
Ghicr24_D11G273300	19.7703	9.54833	4.82159	5.15086	-1.57084	7.84239e-07	2.10148e-05	up		Phosphoenolpyruvate carboxylase kinase 1
Ghicr24_D11G275600	10.6796	10.3516	4.76279	4.15166	-1.25623	4.38778e-08	1.5675e-06	up		Mutator-like transposase isoform 1
Ghicr24_D11G277400	0.91637	1.08899	0.30148	0.218292	-1.96412	1.51273e-05	0.000268427	up		Leucine-rich repeat family protein
Ghicr24_D11G279800	22.6731	16.1308	10.259	8.71372	-1.04977	2.64706e-05	0.000428462	up	Trihelix	Duplicated homeodomain-like superfamily protein, putative
Ghicr24_D11G279900	18.9096	12.3777	7.17552	5.67836	-1.30069	1.10758e-06	2.85144e-05	up		NIMA-related serine/threonine kinase 1 isoform 1
Ghicr24_D11G280300	42.7938	59.4654	9.50712	15.7855	-2.03398	5.31083e-12	3.29729e-10	up		Lysine/ornithine decarboxylase
Ghicr24_D11G285100	28.4807	20.5457	12.8212	9.88581	-1.12449	1.17973e-05	0.000217391	up		ARM repeat superfamily protein
Ghicr24_D11G286600	5.56512	7.50796	3.24524	2.83521	-1.12892	4.9774e-06	0.000104796	up		NB-ARC domain-containing disease resistance protein, putative
Ghicr24_D11G287100	24.4631	23.4551	6.7298	8.57916	-1.66321	1.18106e-11	7.01373e-10	up		Histidine-containing phosphotransfer protein 1 isoform 1
Ghicr24_D11G290500	13.6276	21.0653	7.60102	9.40913	-1.05244	6.88989e-05	0.00093705	up		Amidase 1
Ghicr24_D11G291700	4.00348	5.04357	1.95751	2.06504	-1.18774	2.9901e-05	0.000473873	up		Metallopeptidase M24 family protein isoform 1
Ghicr24_D11G296900	4.32027	6.20713	2.18116	2.4518	-1.20294	5.93035e-06	0.000121487	up		Phospholipase D P2
Ghicr24_D11G298000	92.0715	40.8294	12.8214	9.98925	-2.55842	3.34343e-13	2.34963e-11	up		Heat shock protein binding protein, putative
Ghicr24_D11G302100	26.7163	17.1761	11.1296	8.71615	-1.16239	1.5493e-05	0.000273983	up		Global transcription factor C isoform 1
Ghicr24_D11G302700	27.9111	22.4883	12.4744	11.6311	-1.08141	3.78488e-06	8.30862e-05	up		MuDR family transposase isoform 2
Ghicr24_D11G316000	1.71219	1.4712	0.524257	0.393258	-1.85813	3.03089e-07	8.95202e-06	up		CC-NBS-LRR class disease resistance protein, putative
Ghicr24_D11G350600	16.0962	11.1273	7.52132	5.21827	-1.11316	6.9496e-05	0.00094345	up		Uv-b-insensitive 4, putative
Ghicr24_D12G008000	11.2822	18.5637	6.022	7.47082	-1.13758	5.80784e-05	0.000816462	up		Transducin family protein / WD-40 repeat family protein isoform 1
Ghicr24_D12G009500	6.65199	6.65521	0.235528	0.016364	-5.74055	1.14836e-11	6.84184e-10	up		P-loop containing nucleoside triphosphate hydrolases superfamily protein, putative
Ghicr24_D12G013600	35.3367	52.8937	8.36882	16.8071	-1.8239	4.38051e-08	1.56567e-06	up		Nicotinamidase 1 isoform 1
Ghicr24_D12G019300	8.60421	5.80681	3.3671	2.65052	-1.29213	1.13931e-06	2.92073e-05	up		Interleukin-1 receptor-associated kinase, putative
Ghicr24_D12G019800	7.73553	14.477	2.27939	2.20043	-2.32903	1.00357e-12	6.65447e-11	up		UDP-glycosyltransferase 73B4, putative
Ghicr24_D12G019900	5.96993	10.7127	2.44704	2.72107	-1.70948	1.49529e-07	4.73332e-06	up		UDP-glycosyltransferase 73B4, putative
Ghicr24_D12G020900	1.35076	1.89404	0.101884	0.178563	-3.48256	9.76629e-09	3.894e-07	up		Cold regulated gene 27, putative isoform 1
Ghicr24_D12G030500	3.03971	2.38314	0.822544	1.13946	-1.48403	1.57195e-05	0.000277571	up		Armadillo repeat only 1
Ghicr24_D12G033700	1.87584	1.15484	0.335657	0.077483	-2.89077	7.17883e-05	0.00096843	up		RS-norcoclaurine 6-O-methyltransferase
Ghicr24_D12G034200	3.17916	2.70314	0.955537	1.15785	-1.49199	1.16669e-05	0.000215262	up		SKU5 similar 5
Ghicr24_D12G036000	1.84589	1.23289	0	0	-10.9106	2.68199e-17	2.59661e-15	up		DENN domain-containing protein isoform 3
Ghicr24_D12G036400	11.4311	12.5772	4.09201	6.30263	-1.23501	3.34689e-06	7.48266e-05	up	Nin-like	Plant regulator RWP-RK family protein, putative isoform 1
Ghicr24_D12G039900	14.3604	27.7985	10.2695	5.33224	-1.45439	4.92253e-05	0.000714208	up		Cytochrome P450, putative
Ghicr24_D12G058200	6.095	4.34959	2.67852	2.00593	-1.17378	4.22878e-05	0.000630644	up		Armadillo repeat only 2
Ghicr24_D12G060500	11.9997	12.8007	5.92307	5.89612	-1.08717	1.44504e-06	3.60156e-05	up		Mitogen-activated protein kinase 7
Ghicr24_D12G070100	8.30762	11.6388	3.31112	4.19412	-1.42887	1.00129e-07	3.29324e-06	up		Sucrose nonfermenting 1(SNF1)-related protein kinase 2.3
Ghicr24_D12G086400	4.5971	5.70405	1.67392	1.73939	-1.61192	1.79478e-09	8.12123e-08	up	AP2	Integrase-type DNA-binding superfamily protein
Ghicr24_D12G095100	10.7229	7.28682	0.406517	0.086065	-5.1595	1.56726e-16	1.42811e-14	up	bHLH	Inducer of CBF expression 6
Ghicr24_D12G105900	9.38288	10.8282	4.46726	5.48384	-1.04052	1.07321e-05	0.000200761	up	GRAS	GRAS family transcription factor
Ghicr24_D12G107500	6.80506	6.07417	2.10275	2.316	-1.55978	1.25024e-07	4.03301e-06	up	SBP	Squamosa promoter binding protein-like 8
Ghicr24_D12G112100	10.6421	19.2674	5.08024	6.44314	-1.39567	2.51096e-06	5.86691e-05	up		Pheophytinase
Ghicr24_D12G117100	4.8375	7.75924	0.754569	0.572123	-3.26411	5.65147e-16	4.99346e-14	up		Phloem protein 2-A13
Ghicr24_D12G124900	8.3676	9.51859	3.32023	4.20251	-1.26728	2.25761e-07	6.86581e-06	up		Plant protein 1589 of Uncharacterized protein function isoform 1
Ghicr24_D12G125400	3.01448	4.99944	1.46354	1.5635	-1.41196	3.42513e-07	1.00269e-05	up		Tetratricopeptide repeat (TPR)-like superfamily protein, putative isoform 2
Ghicr24_D12G125800	36.76	30.6178	18.653	15.0295	-1.01818	2.07947e-05	0.000350215	up		Eukaryotic aspartyl protease family protein isoform 2
Ghicr24_D12G129600	1.35596	2.70031	0.61335	0.28105	-2.19512	5.15013e-05	0.000740443	up		D-arabinono-1,4-lactone oxidase family protein
Ghicr24_D12G133000	13.9668	8.36783	4.86424	3.97786	-1.35239	6.7696e-06	0.000135851	up		Uncharacterized protein
Ghicr24_D12G137200	5.71001	10.9107	2.45514	3.99343	-1.38469	7.20981e-05	0.000972198	up	WRKY	WRKY transcription factor 104
Ghicr24_D12G139200	27.4863	71.7434	4.7743	8.92644	-2.8753	2.04915e-11	1.18877e-09	up		Adenine nucleotide alpha hydrolases-like superfamily protein
Ghicr24_D12G146300	51.0336	32.739	20.9342	17.0733	-1.15728	1.45327e-05	0.000259521	up		Aspartic proteinase nepenthesin-1, putative
Ghicr24_D12G147300	2.19419	0.86417	0.152325	0.213543	-3.08746	5.28118e-07	1.48113e-05	up		Nucleolin like 2 isoform 2
Ghicr24_D12G148800	3.73139	2.17615	1.1079	0.917607	-1.56036	1.2193e-05	0.00022372	up		Formin-like protein
Ghicr24_D12G152300	37.2999	22.6479	9.52037	9.00577	-1.71114	3.50489e-10	1.77083e-08	up		Expansin B3, BETA 1.6 isoform 1
Ghicr24_D12G152400	1.86718	1.64336	0	0	-10.0566	7.51054e-12	4.58768e-10	up		Topoisomerase II-associated protein PAT1, putative
Ghicr24_D12G152900	3.38141	0.306989	0.088782	0.08804	-4.39232	6.73699e-05	0.000920078	up	bHLH	Basic helix-loop-helix DNA-binding superfamily protein, putative isoform 1
Ghicr24_D12G158900	6.83532	9.15356	2.55317	2.21571	-1.76973	7.60949e-12	4.64389e-10	up		Cysteine-rich RLK 3 isoform 1
Ghicr24_D12G160800	5.04446	5.30052	2.00767	1.85642	-1.43772	3.36492e-08	1.22967e-06	up		Terminal EAR1-like 1, putative isoform 1
Ghicr24_D12G166500	1.13598	1.29891	0.143998	0.048191	-3.64238	2.27555e-08	8.57081e-07	up		DYNAMIN-like 1C
Ghicr24_D12G166600	9.94453	9.94555	0.495525	0.377373	-4.51746	5.45803e-54	2.70325e-51	up		Flavin-binding, kelch repeat, f box 1 isoform 1
Ghicr24_D12G167000	12.2498	9.29676	6.27647	4.84985	-1.0419	2.96072e-05	0.000470304	up	C2H2	Indeterminate(ID)-domain 5, putative isoform 2
Ghicr24_D12G167100	14.4948	11.4748	7.23379	4.55504	-1.15739	2.10301e-05	0.000353198	up	C2H2	Indeterminate(ID)-domain 5, putative isoform 1
Ghicr24_D12G179600	3.74541	4.61984	0	0	-10.4666	3.01911e-14	2.29207e-12	up		Uncharacterized protein
Ghicr24_D12G181000	2.33856	1.3098	0.461482	0.32339	-2.23236	6.87991e-07	1.87252e-05	up		Glyoxal oxidase-related protein, putative
Ghicr24_D12G181200	7.6121	6.09932	2.90831	3.28072	-1.1635	1.12741e-05	0.000208808	up		Serine/threonine-protein kinase STN7
Ghicr24_D12G181500	40.146	53.4171	6.42177	6.57031	-2.85391	3.91835e-29	7.85894e-27	up		Alpha-xylosidase 1
Ghicr24_D12G181700	28.8956	34.4396	13.3043	13.0465	-1.28313	1.29877e-07	4.17477e-06	up		Uncharacterized protein
Ghicr24_D12G188500	7.12868	7.25771	3.53062	3.4884	-1.05307	6.17292e-06	0.000125608	up		Major facilitator superfamily protein isoform 2
Ghicr24_D12G193500	17.0127	31.7655	9.17839	11.6994	-1.24422	3.6132e-05	0.000552421	up	NAC	NAC domain protein, IPR003441
Ghicr24_D12G201400	3.39371	2.74867	0.926624	0.858896	-1.80196	1.31828e-06	3.31992e-05	up		Cytochrome P450 71A1
Ghicr24_D12G205100	8.94336	13.9208	3.81436	3.19128	-1.7257	1.69592e-09	7.70265e-08	up		HCP-like superfamily protein with MYND-type zinc finger
Ghicr24_D12G206300	9.79442	5.90412	3.39411	2.41199	-1.45105	4.378e-06	9.41916e-05	up		Metal ion binding protein, putative
Ghicr24_D12G215000	8.82767	11.2232	4.503	4.57844	-1.16264	1.88136e-06	4.53907e-05	up		F-box family protein isoform 1
Ghicr24_D12G223100	4.44184	4.11763	1.86207	1.67384	-1.29438	1.61799e-05	0.000284746	up		Alpha/beta-Hydrolases superfamily protein isoform 1
Ghicr24_D12G227100	1.93514	2.41796	0.393946	0.733704	-1.96481	5.91678e-06	0.000121312	up		Pentatricopeptide (PPR) repeat-containing protein
Ghicr24_D12G229000	25.0421	20.885	13.4304	8.42068	-1.08971	4.68713e-05	0.000686207	up		DYNAMIN-like 1E isoform 1
Ghicr24_D12G232700	42.0047	32.5552	12.3832	16.6683	-1.37721	6.21207e-08	2.14552e-06	up	HD-ZIP	Homeobox-leucine zipper protein 4 / HD-ZIP protein
Ghicr24_D12G240800	2.92009	3.72901	1.19813	0.921462	-1.66644	3.4118e-07	9.99596e-06	up		ACC synthase 10 isoform 1
Ghicr24_D12G243900	28.1017	36.47	11.4965	8.76394	-1.69075	3.4646e-11	1.94783e-09	up		Osmotin-like protein I
Ghicr24_D12G245600	13.6281	11.7922	7.23933	5.31151	-1.03688	5.13495e-05	0.000738698	up		AT hook motif DNA-binding family protein, putative
Ghicr24_D12G248800	50.2586	45.9753	21.2699	25.8724	-1.04752	6.60024e-06	0.000132833	up		Uncharacterized protein isoform 1
Ghicr24_D12G252200	28.9732	21.178	12.1846	9.47799	-1.22876	1.26933e-06	3.20885e-05	up		PHD finger protein-related isoform 1
Ghicr24_D12G253000	7.40685	5.34936	2.17308	2.39657	-1.49458	1.03491e-05	0.000194847	up		Uncharacterized protein
Ghicr24_D12G253500	2.76768	3.13704	0.78314	1.05661	-1.69793	7.66939e-07	2.06044e-05	up		Cellulose synthase like G3, putative
Ghicr24_D12G253800	5.2735	4.46631	0.872784	1.33781	-2.1548	8.06934e-09	3.26387e-07	up		Nodulin MtN3 family protein isoform 1
Ghicr24_D12G254200	16.8906	14.202	7.2962	6.77506	-1.16175	5.94397e-07	1.64109e-05	up		BTB/POZ domain-containing protein
Ghicr24_D12G255700	73.3648	48.6006	23.2258	23.2436	-1.40929	3.89681e-08	1.4066e-06	up		Methionine gamma-lyase
Ghicr24_D12G256100	2.70505	2.07595	0.672942	0.499376	-2.04439	4.74315e-06	0.000100533	up	bHLH	Basic helix-loop-helix DNA-binding family protein, putative
Ghicr24_D12G257100	7.98678	13.5543	4.13758	5.47537	-1.18014	5.39381e-05	0.000770133	up		Glucan endo-1,3-beta-glucosidase 11 isoform 3
Ghicr24_D12G257200	2.227	0.622941	0.054864	0.014624	-5.41052	1.78385e-10	9.35024e-09	up		Starch synthase, chloroplastic/amyloplastic
Ghicr24_D12G260200	8.81393	24.2601	2.23946	4.16644	-2.38597	4.08571e-08	1.46896e-06	up		Uncharacterized protein
Ghicr24_D12G261700	4.31921	3.05149	1.29141	1.29923	-1.52725	8.99126e-07	2.37438e-05	up		Pseudo-response regulator 5, putative isoform 2
Ghicr24_D12G262200	27.5667	22.5224	10.322	8.92891	-1.39751	4.2133e-09	1.78761e-07	up	GRF	Growth-regulating factor 7, putative isoform 1
Ghicr24_D12G272800	8.80091	4.81848	1.19013	1.93836	-2.14015	3.04551e-06	6.9243e-05	up		Uncharacterized protein isoform 2
Ghicr24_D12G277900	32.0249	19.7911	13.3263	9.46962	-1.20179	2.33186e-05	0.000385236	up		Leucine-rich repeat protein kinase family protein isoform 1
Ghicr24_D12G280700	14.0227	20.785	3.56703	3.38905	-2.34135	8.8996e-18	8.98675e-16	up	MYB	MYB146
Ghicr24_D12G287900	1.06161	1.81148	0.1798	0.43255	-2.25214	4.78703e-05	0.000698867	up		U-box domain-containing protein 19, putative
Ghicr24_D13G001000	7.9992	6.45499	0.268801	0.076999	-5.40334	2.0622e-31	4.50872e-29	up		DNA/RNA helicase protein
Ghicr24_D13G003000	2.72538	1.92058	0.443238	0.257871	-2.72935	2.98747e-08	1.09907e-06	up		Calcium dependent protein kinase 1
Ghicr24_D13G006400	10.5656	12.3606	4.71633	5.17905	-1.22964	1.97214e-06	4.73873e-05	up		Uncharacterized protein
Ghicr24_D13G009700	10.547	11.9345	2.47114	1.50231	-2.50936	2.939e-10	1.49949e-08	up		Uncharacterized protein
Ghicr24_D13G009800	10.5617	12.4347	2.51422	1.21266	-2.64302	7.99874e-10	3.82124e-08	up		Uncharacterized protein
Ghicr24_D13G012500	15.9182	16.8889	4.56084	6.52727	-1.58774	1.99643e-07	6.15897e-06	up		Uncharacterized protein
Ghicr24_D13G013200	17.3638	14.3663	8.63942	6.84169	-1.03119	1.66446e-05	0.000291866	up		Zinc finger family protein / RNA recognition motif-containing protein isoform 1
Ghicr24_D13G017200	44.1764	123.015	26.1674	32.4546	-1.53227	6.87994e-05	0.000936789	up		Sugar beet HS1 PRO-1 2
Ghicr24_D13G018600	7.17128	5.58944	1.11485	0.528453	-2.95455	3.49448e-10	1.7668e-08	up		RING/FYVE/PHD zinc finger superfamily protein
Ghicr24_D13G027100	1.69978	1.46267	0.128413	0.106016	-3.76553	2.13456e-08	8.08157e-07	up		PLATZ transcription factor family protein, putative
Ghicr24_D13G027200	4.78608	5.24621	0.610927	0.250979	-3.58254	1.75737e-18	1.88158e-16	up		Tapt1/CMV receptor, putative isoform 1
Ghicr24_D13G039500	1.38223	1.12587	0.249403	0.36775	-2.10407	1.54441e-05	0.000273382	up		O-acyltransferase family protein, putative isoform 1
Ghicr24_D13G040100	13.1363	8.36801	4.32566	3.09286	-1.55178	6.57546e-08	2.25981e-06	up		UDP-glycosyltransferase 73B4, putative
Ghicr24_D13G042100	5.9702	4.63575	2.61463	2.42174	-1.09231	9.50221e-06	0.000181625	up		DNA-directed DNA polymerases, putative
Ghicr24_D13G046700	4.11257	3.25654	1.34125	0.816361	-1.78458	1.0694e-05	0.000200255	up		PPPDE thiol peptidase family protein, putative isoform 2
Ghicr24_D13G057600	14.1769	14.6238	6.41881	6.31118	-1.19543	1.12011e-07	3.63902e-06	up		Aminoacylase-1
Ghicr24_D13G057900	6.97844	8.59529	3.33057	3.58635	-1.18939	5.62518e-07	1.56435e-05	up		FAR1-related sequence 5
Ghicr24_D13G061700	1.87404	4.43488	0.557825	1.11489	-1.93317	5.98173e-05	0.000835422	up		Receptor like protein 1, putative
Ghicr24_D13G064200	64.852	39.1608	7.12272	7.40903	-2.85664	1.30963e-23	1.93014e-21	up		Xyloglucan endotransglucosylase/hydrolase
Ghicr24_D13G065100	17.356	12.7763	8.08823	5.58593	-1.15754	3.07998e-05	0.000486381	up		D6-type cyclin
Ghicr24_D13G068100	130.061	101.772	37.9042	28.7623	-1.81586	8.72027e-13	5.82279e-11	up		Alpha-xylosidase 1
Ghicr24_D13G079900	24.8685	28.4163	12.6507	13.1706	-1.06376	3.05649e-06	6.94323e-05	up		rRNA N-glycosidase
Ghicr24_D13G082800	2.59847	1.21928	0.635946	0.33303	-1.99457	1.49246e-05	0.000265737	up		Alpha-1,4 glucan phosphorylase
Ghicr24_D13G085700	18.0071	14.5667	8.01256	7.26375	-1.11058	3.56511e-06	7.8894e-05	up		F4N2.17, putative isoform 1
Ghicr24_D13G091400	23.5459	28.6538	12.7875	12.7697	-1.04878	6.22023e-06	0.000126359	up	HD-ZIP	Homeodomain GLABROUS 2 isoform 1
Ghicr24_D13G111600	1.71123	2.11047	0.395791	0.228048	-2.6059	2.99916e-05	0.000475102	up		Uncharacterized protein
Ghicr24_D13G114300	6.93096	4.5306	2.95224	2.26323	-1.15228	6.8926e-05	0.00093705	up	CPP	Tesmin/TSO1-like CXC domain-containing protein, putative isoform 1
Ghicr24_D13G138900	23.077	33.0798	6.07636	5.11751	-2.34632	7.92175e-19	8.72543e-17	up		Organic cation/carnitine transporter 3
Ghicr24_D13G139700	2.66763	2.07345	0.482532	0.403253	-2.43276	1.459e-11	8.58029e-10	up		Transcription factor jumonji domain-containing protein, putative isoform 1
Ghicr24_D13G147700	4.23365	7.05852	2.00949	1.58632	-1.66852	5.52651e-07	1.5428e-05	up		Serine acetyltransferase 3, mitochondrial, putative
Ghicr24_D13G156900	2.97911	3.50449	0.534044	0.591286	-2.55141	5.18685e-08	1.8208e-06	up		Potassium/sodium hyperpolarization-activated cyclic nucleotide-gated channel 1
Ghicr24_D13G163500	83.9127	130.47	30.1873	41.86	-1.59219	1.47192e-08	5.72156e-07	up		Tyrosine transaminase family protein
Ghicr24_D13G163600	2.29966	2.94623	0.097524	0.253404	-3.88427	1.05987e-08	4.20288e-07	up		Uncharacterized protein isoform 1
Ghicr24_D13G166900	11.4971	9.16476	3.67711	3.30621	-1.58161	2.25056e-09	9.96682e-08	up		Uncharacterized protein isoform 1
Ghicr24_D13G171200	2.00657	1.70098	0	0	-9.91439	4.60433e-11	2.54922e-09	up		DNA mismatch repair protein MSH6
Ghicr24_D13G173300	2.94884	2.6757	0.917572	0.303578	-2.22185	2.0923e-05	0.000351887	up		UDP-glycosyltransferase 73C5
Ghicr24_D13G179300	20.9169	21.5135	12.7033	8.54537	-1.01593	6.00244e-05	0.000837993	up		Leucine-rich repeat protein kinase family protein isoform 1
Ghicr24_D13G187700	242.09	205.388	120.657	90.6383	-1.1006	6.67257e-06	0.000134089	up		Winged-helix DNA-binding transcription factor family protein
Ghicr24_D13G193600	2.48523	3.23714	0.749178	0.480145	-2.22664	4.79353e-05	0.000699254	up		Nodulin MtN3 family protein isoform 1
Ghicr24_D13G195200	0.435864	2.67947	0	0	-10.7482	1.41631e-10	7.483e-09	up		Nicotianamine synthase 3
Ghicr24_D13G197400	9.4994	6.98555	4.14477	4.06356	-1.02277	3.33278e-05	0.000518144	up		MuDR family transposase isoform 2
Ghicr24_D13G198500	0.913281	1.94377	0.285049	0.129483	-2.78253	2.00556e-05	0.00033989	up		Plant intracellular ras group-related LRR 6
Ghicr24_D13G205600	5.79035	14.6817	2.63523	2.89043	-2.03314	2.59229e-08	9.64405e-07	up		Cysteine-rich RLK 34, putative isoform 1
Ghicr24_D13G211500	41.1022	21.464	14.9982	11.4027	-1.26175	3.4712e-05	0.00053566	up		Subtilase family protein
Ghicr24_D13G213700	11.8409	11.5347	6.28922	5.43127	-1.01396	2.96192e-05	0.000470328	up		Putative uncharacterized protein
Ghicr24_D13G217800	1.16017	0.906341	0	0	-9.76487	2.82124e-10	1.44446e-08	up		Putative retrotransposon polyprotein
Ghicr24_D13G221800	6.32401	7.95122	3.15926	2.71655	-1.29899	3.55552e-06	7.87536e-05	up		Plant heme oxygenase family protein isoform 1
Ghicr24_D13G225300	308.537	346.374	118.421	192.68	-1.09227	4.85396e-05	0.000706508	up		CHY-type/CTCHY-type/RING-type Zinc finger protein isoform 1
Ghicr24_D13G232300	7.70167	11.1577	1.10633	3.1374	-2.16871	6.83938e-07	1.86288e-05	up		Uncharacterized protein
Ghicr24_D13G247900	11.513	8.65111	3.80808	3.23046	-1.51663	3.39428e-09	1.4571e-07	up		Kinase 1B isoform 1
Ghicr24_D13G249000	195.023	156.034	89.2152	64.3908	-1.21022	1.90828e-06	4.59743e-05	up		Histone H2B
Ghicr24_D13G253500	3.65527	6.17581	1.89	1.80648	-1.42943	5.94709e-05	0.000831702	up		Mitogen-activated protein kinase kinase kinase 13, putative
Ghicr24_A01G000800	2.85316	4.71622	10.4065	9.91526	1.40473	1.39028e-05	0.000249275	down		Uncharacterized protein
Ghicr24_A01G000900	0	0.424779	11.1241	9.81808	5.59052	1.89793e-08	7.27249e-07	down		3-ketoacyl-CoA synthase
Ghicr24_A01G001000	0.621992	0.312246	10.0884	12.384	4.55846	8.68787e-31	1.8495e-28	down		3-ketoacyl-CoA synthase 12
Ghicr24_A01G002400	31.9269	33.7659	316.022	367.073	3.35983	1.12657e-41	3.56614e-39	down		PIP protein
Ghicr24_A01G003600	17.9859	17.8823	45.6859	44.6779	1.31459	5.67798e-09	2.36358e-07	down		NADPH-dependent mannose-6-phosphate reductase
Ghicr24_A01G003800	4.17133	4.22258	10.6462	11.981	1.41243	3.2247e-08	1.18216e-06	down		Squalene synthase 1 isoform 1
Ghicr24_A01G004200	0.137448	0.274942	5.60954	6.20466	4.81277	5.63428e-41	1.73818e-38	down		V-type proton ATPase subunit a
Ghicr24_A01G004900	0.07223	0.10856	3.16135	3.08744	5.03775	1.97574e-24	3.05405e-22	down		3-ketoacyl-CoA synthase
Ghicr24_A01G008000	11.8749	7.87651	41.9613	44.0542	2.10344	1.26799e-15	1.08227e-13	down		Uncharacterized protein
Ghicr24_A01G008600	1.225	1.73818	3.83877	4.81797	1.5253	5.19384e-06	0.000108599	down		Leucine-rich repeat (LRR) family protein
Ghicr24_A01G012200	0.323917	0.099221	1.18301	1.64447	2.73081	7.19311e-06	0.000143205	down		Galacturonosyltransferase 3 isoform 3
Ghicr24_A01G012500	4.49702	4.5436	8.98916	10.9883	1.12487	3.6094e-06	7.97531e-05	down		Uncharacterized protein
Ghicr24_A01G016300	0.319746	0.217937	14.9829	17.4671	5.87178	1.0329e-61	7.37268e-59	down	bHLH	Basic helix-loop-helix DNA-binding superfamily protein
Ghicr24_A01G023700	1.6462	1.62523	6.64064	8.6542	2.19005	2.27884e-15	1.90924e-13	down		Serine-threonine protein kinase, plant-type, putative isoform 2
Ghicr24_A01G024800	4.83708	5.60593	12.697	13.4288	1.30362	1.02037e-07	3.35089e-06	down		Aluminum induced protein with YGL and LRDR motifs isoform 1
Ghicr24_A01G025400	9.12779	11.6612	72.5588	99.6882	3.03056	6.64154e-29	1.31756e-26	down		Indole-3-butyric acid response 10
Ghicr24_A01G028100	9.03976	9.16869	29.5265	36.3731	1.83485	6.734e-14	4.97237e-12	down		Rapid alkalinization factor 1, putative
Ghicr24_A01G032000	0.222389	0.32357	1.16098	1.25859	2.12234	4.30609e-05	0.000639424	down		Sodium/hydrogen exchanger
Ghicr24_A01G036300	86.5154	99.7836	704.158	830.863	3.02391	7.66713e-34	1.81238e-31	down		CASP-like protein
Ghicr24_A01G036400	5.34506	10.8053	23.319	25.4729	1.57449	9.64771e-07	2.52757e-05	down		ATP synthase delta-subunit protein
Ghicr24_A01G039000	1.71964	1.13808	8.00569	7.26148	2.3888	2.15055e-09	9.54713e-08	down		Heat stress transcription factor B-4b, putative
Ghicr24_A01G045000	0.307031	0.330304	17.6418	19.6683	5.82794	1.51875e-76	1.78345e-73	down		Trichome birefringence-like 42
Ghicr24_A01G047800	0.042991	0.15956	3.48661	3.45908	5.06095	1.99651e-15	1.68239e-13	down		Disease resistance-responsive family protein
Ghicr24_A01G049800	0.134703	0.177362	3.56169	3.96904	4.5473	2.09727e-30	4.38774e-28	down		RING/FYVE/PHD-type zinc finger family protein isoform 1
Ghicr24_A01G054900	8.89554	8.61013	21.2145	24.0803	1.27275	2.53876e-08	9.46424e-07	down		Class I glutamine amidotransferase-like superfamily protein isoform 1
Ghicr24_A01G056100	16.6998	14.2276	64.0012	65.4379	2.04695	2.91065e-18	3.06232e-16	down		Malate dehydrogenase
Ghicr24_A01G061300	0.333229	0.504273	2.04754	2.06306	2.2626	1.59232e-06	3.92984e-05	down		Core-2/I-branching beta-1,6-N-acetylglucosaminyltransferase family protein isoform 1
Ghicr24_A01G065300	5.09786	2.49042	17.7722	20.7131	2.32434	7.94029e-13	5.33303e-11	down		Fiber protein Fb34
Ghicr24_A01G065400	7.20311	9.94649	35.5053	47.2171	2.26531	3.19921e-17	3.08097e-15	down		COP1-interacting protein 7, putative isoform 1
Ghicr24_A01G066400	0.122155	0	7.98877	11.2643	7.12584	6.84732e-15	5.5025e-13	down		Uncharacterized protein
Ghicr24_A01G070900	4.66747	4.85832	127.983	145.64	4.82368	4.35933e-74	4.88285e-71	down		Benzoquinone reductase
Ghicr24_A01G072900	10.6866	12.9829	26.3589	27.5993	1.10666	2.95812e-06	6.75984e-05	down		Acyl carrier protein
Ghicr24_A01G079600	0.264266	0.427705	2.05858	2.5487	2.71524	9.27965e-08	3.07517e-06	down		1-acyl-sn-glycerol-3-phosphate acyltransferase isoform 1
Ghicr24_A01G083500	0.079947	0.135545	2.18941	2.88696	4.49665	4.39085e-18	4.51525e-16	down		Glycosyltransferase family 61 protein
Ghicr24_A01G084400	16.0402	10.9933	31.1961	35.1151	1.28664	4.02399e-07	1.15982e-05	down		F11F12.5 protein
Ghicr24_A01G087200	2.79565	2.54123	11.7761	13.2086	2.17757	4.94935e-20	5.96593e-18	down		RNA-binding family protein isoform 6
Ghicr24_A01G087400	0.554531	0.759532	10.1186	14.0815	4.17579	6.25729e-36	1.61549e-33	down		MAP kinase-like protein
Ghicr24_A01G088500	0.121564	0.196161	1.61078	1.82186	3.37968	1.94708e-11	1.13317e-09	down		CBS domain-containing protein / transporter associated domain-containing protein isoform 1
Ghicr24_A01G092100	0.870544	1.62568	5.6142	6.3303	2.2317	4.41365e-09	1.86758e-07	down		Nudix hydrolase
Ghicr24_A01G093900	5.22879	5.12022	9.71587	12.4861	1.0826	4.86027e-06	0.000102776	down		Uncharacterized protein isoform 1
Ghicr24_A01G095000	0.132537	0.196282	3.78337	5.04263	4.71869	4.0161e-44	1.43331e-41	down		Kinesin-like protein
Ghicr24_A01G095700	3.89469	4.15633	8.594	8.41582	1.06054	2.81286e-05	0.000451086	down		Cation exchanger 5, putative isoform 2
Ghicr24_A01G105700	13.7429	11.9779	28.0067	25.4662	1.03002	3.24556e-05	0.000506747	down		Uncharacterized protein
Ghicr24_A01G106600	4.84495	2.79618	11.9531	13.8215	1.63687	3.32233e-09	1.42874e-07	down		DNA glycosylase superfamily protein isoform 1
Ghicr24_A01G108300	18.8454	18.958	47.8931	52.7595	1.40952	9.02551e-10	4.27807e-08	down		Tonoplast monosaccharide transporter2 isoform 1
Ghicr24_A01G108500	4.08211	3.52387	16.8102	18.7112	2.20445	2.9571e-20	3.6306e-18	down		Dolichyl-diphosphooligosaccharide--protein glycosyltransferase subunit 1
Ghicr24_A01G109400	7.1038	5.29939	12.8541	13.1031	1.05702	6.55032e-05	0.000899816	down		Canopy isoform 1
Ghicr24_A01G113800	1.87209	1.76021	4.84721	4.86285	1.39244	4.00566e-08	1.44232e-06	down		Endoplasmin-like protein
Ghicr24_A01G116000	11.108	12.4053	28.9379	33.8177	1.39756	2.08625e-09	9.30708e-08	down		S-adenosyl-L-methionine-dependent methyltransferases superfamily protein
Ghicr24_A01G116600	6.9069	7.46578	140.412	144.479	4.28978	2.89948e-63	2.17628e-60	down		Glyoxal oxidase-related protein
Ghicr24_A01G117400	6.82383	6.57606	16.4529	13.9278	1.16357	6.74514e-07	1.83997e-05	down		Auxin-induced protein 5NG4, putative
Ghicr24_A01G118600	8.15924	11.678	30.1261	29.2614	1.56179	5.79526e-10	2.81286e-08	down		Phenylcoumaran benzylic ether reductase-like protein
Ghicr24_A01G124500	0.446975	0.477479	3.28869	3.95517	2.85909	5.62691e-09	2.34501e-07	down		Sterol carrier protein 2
Ghicr24_A01G135100	0.390306	0.58801	1.44755	2.2008	1.87389	2.37594e-05	0.00039163	down		Binding protein, putative
Ghicr24_A01G135800	7.97137	6.98179	26.1793	29.8036	1.88501	2.9098e-14	2.2137e-12	down		Uncharacterized protein
Ghicr24_A01G143900	0.069551	0.370191	2.32559	1.90274	3.1973	7.05598e-05	0.000955398	down		Putative uncharacterized protein
Ghicr24_A01G144400	0.025391	0.206396	2.88814	3.44765	4.71497	3.24464e-13	2.28241e-11	down		Calcium dependent protein kinase 1
Ghicr24_A01G145100	34.9893	21.6066	94.1625	98.0764	1.74654	9.23342e-11	4.95393e-09	down		Uncharacterized protein
Ghicr24_A01G160600	2.25873	1.63689	5.66061	5.9184	1.56435	5.5252e-06	0.000114216	down		Uncharacterized protein
Ghicr24_A01G165500	27.9145	36.768	115.236	110.953	1.78702	2.38293e-13	1.69591e-11	down		Uncharacterized protein
Ghicr24_A01G166300	0.480664	0.903017	3.91339	3.05332	2.30659	1.60648e-07	5.05232e-06	down		Uncharacterized protein
Ghicr24_A01G169600	0.046058	0.240686	10.4743	10.9297	6.16562	7.0063e-33	1.59906e-30	down		Uncharacterized protein
Ghicr24_A01G171500	12.2288	10.8529	30.7766	32.6971	1.43741	3.5814e-10	1.80448e-08	down		Nuclear transport factor 2B
Ghicr24_A01G172400	0.388107	0.829498	8.24702	10.5977	3.91567	1.49535e-20	1.86422e-18	down		Uncharacterized protein isoform 1
Ghicr24_A01G179800	28.9254	26.0242	79.1531	80.5383	1.52103	3.16438e-11	1.79428e-09	down		Coffea canephora DH200=94 genomic scaffold, scaffold_74
Ghicr24_A01G181600	18.5743	20.7223	49.237	52.6097	1.3552	3.74135e-09	1.59855e-07	down		Triosephosphate isomerase
Ghicr24_A01G182200	2.67437	3.28651	17.8843	19.3353	2.62229	1.34e-26	2.28478e-24	down		Pollen protein Ole E I-like protein
Ghicr24_A01G182400	2.72249	2.60831	6.65733	6.63053	1.29719	8.28949e-06	0.000161284	down		Pollen Ole e 1 allergen and extensin family protein
Ghicr24_A01G185400	4.95808	5.69895	10.3799	11.3295	1.00721	3.33694e-05	0.000518559	down	MYB	MYB-like protein 3
Ghicr24_A01G185800	0.175492	0.378414	90.2652	101.796	8.40413	1.28231e-98	2.74589e-95	down		Beta-galactosidase
Ghicr24_A01G187600	0.118297	0.105445	11.4105	13.1201	6.64582	1.2418e-51	5.79556e-49	down		Blue copper-like protein
Ghicr24_A01G188600	0.214817	0.435539	5.54157	5.30013	4.01707	2.53467e-23	3.65424e-21	down		Iron regulated 1 protein
Ghicr24_A01G199400	10.5997	8.57643	25.6328	29.4765	1.50452	2.62306e-10	1.3506e-08	down		Uncharacterized protein isoform 1
Ghicr24_A01G200300	4.11338	6.2476	55.568	63.7557	3.52141	3.71879e-35	9.24063e-33	down		Branched-chain-amino-acid aminotransferase
Ghicr24_A01G206500	19.0992	15.4862	302.029	343.831	4.2052	1.25926e-56	7.10709e-54	down		3-ketoacyl-CoA synthase
Ghicr24_A01G209900	7.79559	7.57249	15.2882	16.4884	1.02991	5.0104e-06	0.000105399	down		Aminoacylase-1
Ghicr24_A01G211300	4.52808	4.56233	9.59147	10.1879	1.10219	7.69327e-06	0.000151301	down		Putative caffeic acid methyltransferase
Ghicr24_A01G217000	3.00069	3.38108	6.62938	8.03867	1.18	2.25715e-05	0.000375106	down		Calcium-binding EF-hand family protein, putative
Ghicr24_A01G217600	2.18088	2.17049	8.83719	6.80063	1.82577	1.14716e-10	6.10974e-09	down		UDP-glucosyltransferase, putative
Ghicr24_A01G217700	1.03657	1.63586	3.68456	3.62673	1.39698	3.02378e-05	0.000478481	down		Uncharacterized protein
Ghicr24_A01G218300	2.53812	4.69957	7.26758	11.0343	1.29626	5.46127e-05	0.000777348	down		Uncharacterized protein
Ghicr24_A01G219800	5.77439	6.07883	13.3089	12.2869	1.01528	1.19029e-05	0.000218784	down		Lysophosphatidic acid acyltransferase
Ghicr24_A01G219900	2.00716	3.16097	20.7449	22.9648	3.05517	1.06125e-19	1.24822e-17	down		RING/FYVE/PHD zinc finger superfamily protein, putative isoform 1
Ghicr24_A01G220600	4.51502	5.55133	30.42	34.6539	2.67069	2.11693e-24	3.26537e-22	down		Uncharacterized protein
Ghicr24_A01G220700	14.9864	16.8201	33.7855	38.0073	1.15584	5.06261e-07	1.42643e-05	down		Villin 2 isoform 1
Ghicr24_A01G221300	24.546	28.8245	54.5658	70.3466	1.20823	6.45526e-07	1.76951e-05	down		Pyridoxal phosphate (PLP)-dependent transferases superfamily protein
Ghicr24_A01G230100	2.09486	0.990387	7.62001	9.09357	2.41866	2.42995e-12	1.55872e-10	down		Rho GTPase activating protein with PAK-box/P21-Rho-binding domain
Ghicr24_A01G231000	4.29363	4.70061	15.0542	16.0552	1.76962	1.16722e-07	3.78617e-06	down		Ubiquinol-cytochrome C reductase UQCRX/QCR9-like family protein
Ghicr24_A01G233800	2.51711	4.89724	27.3681	36.9624	3.09599	2.51999e-20	3.11495e-18	down		Uncharacterized protein
Ghicr24_A01G237100	152.034	100.588	336.011	356.205	1.4369	2.37872e-08	8.91788e-07	down		Aquaporin TIP15
Ghicr24_A01G237200	0.231714	0.764436	2.95195	3.17991	2.59714	7.29148e-06	0.000144807	down		Alpha carbonic anhydrase 7 isoform 1
Ghicr24_A01G239200	0.254499	0.062187	13.5104	16.5642	6.54211	2.75775e-49	1.20952e-46	down		PIP2 protein
Ghicr24_A01G239300	0.064662	0.270652	9.54137	10.4192	5.81378	1.50812e-31	3.3374e-29	down		PIP2 protein
Ghicr24_A01G239700	9.16078	11.5127	21.0126	22.2322	1.04574	9.32151e-06	0.000178831	down		Syntaxin of plants 71
Ghicr24_A01G240500	0.107385	0.233792	12.3755	20.0133	6.47693	5.8887e-43	1.98487e-40	down		Uncharacterized protein
Ghicr24_A01G241200	38.0051	35.3385	76.3155	81.0436	1.08324	1.61858e-06	3.98655e-05	down		Ribosomal protein S12/S23 family protein isoform 1
Ghicr24_A01G245300	37.5703	50.5446	466.891	522.718	3.47025	5.39198e-39	1.52751e-36	down		Metallothionein-like protein
Ghicr24_A01G245500	0.142148	0.10636	44.8525	53.4645	8.56596	7.74355e-131	6.26419e-127	down		Uncharacterized protein
Ghicr24_A01G245600	0.089769	0.095239	5.90584	6.0061	6.0025	4.95453e-31	1.06722e-28	down		Uncharacterized protein
Ghicr24_A01G249600	38.8122	32.8366	98.9212	97.431	1.43652	4.71459e-10	2.33345e-08	down		Ran-binding protein 1 b isoform 1
Ghicr24_A02G001400	4.48322	6.56347	12.9625	13.8183	1.19143	3.31963e-06	7.42744e-05	down		RNA-binding KH domain-containing protein
Ghicr24_A02G004800	19.4679	14.1773	34.8623	40.2171	1.13903	5.22865e-06	0.000109014	down		Uncharacterized protein
Ghicr24_A02G005800	0	0	2.18578	1.82809	11.1325	4.9717e-19	5.55168e-17	down		Zinc-binding dehydrogenase family protein isoform 1
Ghicr24_A02G010800	1.67811	1.97698	6.67132	4.63043	1.60858	5.34586e-08	1.87121e-06	down		IQ-domain 13 isoform 2
Ghicr24_A02G015600	5.63467	2.77368	19.2662	19.4619	2.18571	6.4743e-11	3.5388e-09	down		Uncharacterized protein
Ghicr24_A02G016200	4.94347	6.31431	15.9008	19.5249	1.63498	4.16544e-11	2.3168e-09	down		Transcription factor bHLH14
Ghicr24_A02G016300	1.61538	1.63317	7.68502	9.98584	2.42076	3.26985e-10	1.65899e-08	down		Cysteine/Histidine-rich C1 domain family protein, putative
Ghicr24_A02G016400	1.93697	0.662723	8.5898	8.10303	2.66186	4.78891e-07	1.35613e-05	down		Cysteine/Histidine-rich C1 domain family protein, putative
Ghicr24_A02G018100	5.11181	4.14688	20.0162	19.9682	2.09142	2.56201e-17	2.48375e-15	down		Immunoglobulin E-set superfamily protein isoform 1
Ghicr24_A02G021000	0.14742	0.04073	5.06515	4.70871	5.57827	2.62071e-21	3.40113e-19	down
Ghicr24_A02G021300	5.02869	19.1095	32.7149	78.8179	2.18718	3.57914e-05	0.000548942	down		Xyloglucan endotransglucosylase/hydrolase
Ghicr24_A02G025900	13.1071	12.0708	23.742	28.2356	1.02765	9.20859e-06	0.000176804	down		O-fucosyltransferase family protein isoform 1
Ghicr24_A02G026500	8.6804	5.93486	18.7981	19.2513	1.3621	1.39107e-07	4.44007e-06	down		ER lumen protein-retaining receptor
Ghicr24_A02G028900	10.2596	9.85627	21.3062	22.6508	1.109	7.90116e-07	2.11568e-05	down		Cytochrome P450
Ghicr24_A02G034900	15.4069	12.2036	30.3516	30.7256	1.12771	1.5405e-06	3.81617e-05	down		Alpha/beta-Hydrolases superfamily protein isoform 2
Ghicr24_A02G035300	3.90083	4.83483	9.61567	9.51225	1.09451	5.76552e-06	0.000118477	down		CBS domain-containing protein with a domain of Uncharacterized protein function isoform 1
Ghicr24_A02G036700	0.497119	0.257523	1.539	1.56841	2.01484	1.67726e-06	4.11855e-05	down		Amine oxidase
Ghicr24_A02G036800	1.51471	0.88279	4.85806	4.49749	1.93931	3.45832e-05	0.000533899	down		Photosystem I reaction center subunit II, chloroplast, putative
Ghicr24_A02G038600	1.90583	10.5023	64.4361	22.6953	2.78884	1.37083e-05	0.000246188	down		Bifunctional inhibitor/lipid-transfer protein/seed storage 2S albumin superfamily protein, putative
Ghicr24_A02G045300	0.177638	0.201983	131.028	156.513	9.547	3.4774e-158	6.32939e-154	down		Proline-rich protein
Ghicr24_A02G047700	0	0.249544	4.69899	6.55431	5.42321	2.47818e-10	1.28144e-08	down		Putative Ty-1 copia retrotransposon
Ghicr24_A02G049000	6.71765	6.07617	15.1213	15.7798	1.25342	1.2531e-07	4.03864e-06	down		Eukaryotic initiation factor 4E protein
Ghicr24_A02G049100	40.651	29.771	72.719	75.5409	1.05631	1.2812e-05	0.000233548	down		Ribosomal protein L14p/L23e family protein
Ghicr24_A02G051900	3.63573	4.01177	10.4301	11.7794	1.51993	6.8916e-11	3.75843e-09	down		RING/U-box superfamily protein, putative isoform 1
Ghicr24_A02G053600	0.198727	0.358195	1.79232	2.38424	2.85858	1.10115e-07	3.58382e-06	down		Uncharacterized protein
Ghicr24_A02G056000	1.12826	1.15345	89.4606	120.144	6.49633	2.45792e-94	4.47378e-91	down		Rapid alkalinization factor 1, putative
Ghicr24_A02G057000	8.00084	7.38467	19.8235	23.8818	1.48791	8.57813e-10	4.07663e-08	down		Uncharacterized protein
Ghicr24_A02G059200	0	0.107055	3.4371	3.97274	6.15426	2.56914e-15	2.1426e-13	down		VdI2
Ghicr24_A02G065600	6.70434	6.36153	26.304	27.0532	2.03986	7.07272e-18	7.20191e-16	down		Uncharacterized protein isoform 1
Ghicr24_A02G069000	0.282727	0.344356	5.03764	6.29571	4.1062	5.22805e-11	2.8814e-09	down		UDP-glucosyl transferase 71B6, putative
Ghicr24_A02G077300	2.35186	5.26939	10.7548	10.2496	1.4421	2.21824e-05	0.000369653	down		Fructose-1,6-bisphosphatase
Ghicr24_A02G088900	0.928263	0.611454	49.8709	57.9518	6.11006	2.52243e-84	3.60094e-81	down		Adenine nucleotide alpha hydrolases-like superfamily protein
Ghicr24_A02G089900	2.54821	3.39934	8.67881	6.5181	1.33468	3.96469e-05	0.000598901	down	bZIP	BZIP transcription factor family protein
Ghicr24_A02G097400	34.9132	22.388	56.4568	70.0385	1.12403	4.8549e-05	0.000706508	down		Uncharacterized protein
Ghicr24_A02G105900	0.715548	0.573293	3.41759	4.10333	2.51991	2.97114e-10	1.51483e-08	down		2-oxoglutarate (2OG) and Fe(II)-dependent oxygenase superfamily protein isoform 1
Ghicr24_A02G109000	27.6302	22.115	97.8187	114.81	2.0772	2.54705e-17	2.47255e-15	down		Chloroplast biotin carboxylase
Ghicr24_A02G112700	0.429502	0.121227	12.6797	15.0402	5.53743	4.52647e-33	1.04289e-30	down		ABL interactor-like protein 2, putative
Ghicr24_A02G114900	1.81481	2.41724	5.51584	6.09655	1.4356	4.75011e-05	0.000693893	down		Stellacyanin, putative isoform 1
Ghicr24_A02G116100	0.02366	0.05438	2.13077	2.05378	5.63048	3.7743e-18	3.91441e-16	down	NAC	NAC trascription factor 1
Ghicr24_A02G119200	4.78722	2.84481	69.3716	75.4611	4.22783	1.19238e-43	4.0757e-41	down		Endoglucanase
Ghicr24_A02G119600	4.819	4.54553	26.7702	32.3775	2.64053	2.08118e-27	3.74129e-25	down		Trichome birefringence-like 23
Ghicr24_A02G124300	0.478719	1.63434	26.2692	36.8789	4.86585	6.44531e-25	1.02458e-22	down		Late embryogenesis abundant hydroxyproline-rich glycofamily protein, putative
Ghicr24_A02G130000	13.9207	12.615	32.3787	34.6625	1.31843	7.76505e-09	3.1513e-07	down		ATPase, F0/V0 complex, subunit C protein
Ghicr24_A02G136600	21.0493	23.5091	51.8788	59.895	1.25695	6.19098e-08	2.13925e-06	down		Villin 2 isoform 2
Ghicr24_A02G141800	2.26345	3.16621	9.33435	9.80549	1.79545	2.84419e-09	1.23996e-07	down		PRA1 family protein
Ghicr24_A02G142900	0.294362	0.582511	9.13427	9.8883	4.41937	1.625e-24	2.52799e-22	down		Profilin
Ghicr24_A02G148100	1.3968	0.918876	5.24305	5.62796	2.21604	1.4155e-12	9.2844e-11	down		Sulfate transporter 3,4
Ghicr24_A02G151600	0.212171	0.292776	1.61163	2.02794	2.82535	9.7422e-15	7.74335e-13	down		Pleiotropic drug resistance 12
Ghicr24_A02G151900	10.7617	10.2448	23.1157	24.0015	1.14678	4.36078e-07	1.24702e-05	down		Transducin/WD40 repeat-like superfamily protein
Ghicr24_A02G153300	1.30892	1.03297	37.5991	40.0114	5.02592	2.65983e-73	2.89032e-70	down		Peroxidase
Ghicr24_A02G153700	4.4587	4.63451	10.2741	10.4146	1.16556	5.09965e-05	0.000735801	down		Uncharacterized protein
Ghicr24_A02G155900	3.46765	4.24868	52.0827	63.7461	3.88802	4.75345e-48	2.02386e-45	down		Cinnamoyl-CoA reductase 1
Ghicr24_A02G161200	11.568	10.4068	31.7917	32.6274	1.53321	2.07305e-11	1.20072e-09	down		Thioesterase superfamily protein isoform 1
Ghicr24_A02G162900	3.8939	5.5373	20.2595	21.7861	2.1351	3.04435e-14	2.30883e-12	down		RING-H2 zinc finger protein RHA2a
Ghicr24_A02G164800	1.59586	1.47374	11.5323	9.53421	2.75866	2.56596e-20	3.1664e-18	down		Stress enhanced protein 2
Ghicr24_A02G168400	22.7492	11.2363	38.5851	49.0181	1.34904	1.67425e-05	0.000292807	down		Mannitol dehydrogenase
Ghicr24_A02G179200	0.039753	0.03047	0.953864	1.5329	5.08321	1.05688e-10	5.64956e-09	down	bHLH	Basic helix-loop-helix DNA-binding superfamily protein, putative
Ghicr24_A02G181500	4.37799	4.36658	17.2807	18.4936	2.01353	4.06953e-18	4.20264e-16	down		Squalene monooxygenase isoform 1
Ghicr24_A02G181600	0.719541	1.05201	3.55557	2.93804	1.84699	1.41911e-06	3.54441e-05	down		Receptor like protein 44 isoform 1
Ghicr24_A02G183100	2.35919	2.94428	38.2513	43.7916	3.93361	1.02871e-47	4.27979e-45	down		Uncharacterized protein
Ghicr24_A02G183200	0.396692	0.725088	2.48966	3.21102	2.31655	9.08188e-08	3.01512e-06	down		Uncharacterized protein
Ghicr24_A02G183300	1.94774	1.98663	5.15381	5.94591	1.47439	6.06816e-08	2.09881e-06	down		Glycosyl hydrolase family protein 43 isoform 1
Ghicr24_A02G187700	8.34825	7.95915	54.2984	66.0038	2.86475	2.91027e-31	6.28739e-29	down		Kinesin-like protein
Ghicr24_A02G193900	11.2347	8.32207	33.3186	31.5821	1.71311	7.48933e-11	4.06008e-09	down		CAP
Ghicr24_A02G197900	4.72513	3.75061	11.2279	10.8623	1.36354	1.03983e-07	3.40711e-06	down		Sec14p-like phosphatidylinositol transfer family protein
Ghicr24_A02G201800	24.364	25.087	52.5215	62.2557	1.19625	2.09735e-07	6.44168e-06	down		Aldehyde dehydrogenase
Ghicr24_A02G202600	13.1881	14.6478	27.793	29.3211	1.01837	7.13461e-06	0.000142274	down		V-type proton ATPase 16 kDa proteolipid subunit
Ghicr24_A02G205500	0.075724	0.33692	63.1593	71.8246	8.33388	3.14911e-69	2.86592e-66	down		GDSL-like Lipase/Acylhydrolase superfamily protein, putative isoform 1
Ghicr24_A02G210600	0.101641	0.069578	1.22253	1.51156	3.91648	5.8166e-08	2.02044e-06	down	Nin-like	Rab escort protein
Ghicr24_A02G211400	7.92621	9.96392	21.6413	22.4566	1.28246	5.64915e-08	1.96696e-06	down		Kinase superfamily protein isoform 1
Ghicr24_A03G003900	3.07806	2.46919	42.8571	48.6362	4.02621	1.26238e-52	6.00711e-50	down		P-glycoprotein
Ghicr24_A03G006200	6.18001	6.11451	14.4871	17.0361	1.33966	1.40013e-07	4.46312e-06	down		Duplicated homeodomain-like superfamily protein, putative
Ghicr24_A03G013400	5.63635	3.74038	9.68752	10.3009	1.07456	3.68235e-05	0.000561577	down		Nitrate transporter 1.1 isoform 1
Ghicr24_A03G016300	6.67693	3.34689	13.7866	14.2022	1.46349	2.02708e-06	4.85633e-05	down		Glycine-rich protein, putative isoform 1
Ghicr24_A03G017600	2.02739	2.1041	4.81415	6.47653	1.43008	8.04976e-07	2.1523e-05	down		Cytochrome P450, putative
Ghicr24_A03G019500	32.1755	34.0237	134.451	154.077	2.10523	3.51485e-19	4.01101e-17	down		UDP-L-rhamnose synthase
Ghicr24_A03G027100	0.175554	0	2.12346	3.17481	4.70834	4.49298e-06	9.60412e-05	down		Uncharacterized protein
Ghicr24_A03G028300	30.9279	28.1847	59.7801	61.5784	1.01975	6.29686e-06	0.000127666	down		Uncharacterized protein
Ghicr24_A03G029200	32.1396	31.7825	81.6884	87.7336	1.38801	8.07043e-10	3.84791e-08	down		Mitochondrial substrate carrier family protein
Ghicr24_A03G029300	10.3634	14.6676	26.3342	31.7653	1.19524	2.71288e-06	6.2663e-05	down		Transcription factor Pur-alpha 1
Ghicr24_A03G031300	13.5016	12.7197	59.0775	77.2477	2.36001	1.65845e-21	2.16778e-19	down		SOS3-interacting protein 4
Ghicr24_A03G031500	3.27541	4.36301	9.52089	10.3015	1.35262	2.53647e-06	5.91514e-05	down		Methyltransferase-related protein, putative
Ghicr24_A03G031700	0.057612	0.247545	2.78513	2.133	3.9419	7.30092e-07	1.97456e-05	down		Uncharacterized protein
Ghicr24_A03G033800	11.9238	10.1514	44.6947	45.3542	2.01031	1.06784e-17	1.07235e-15	down		Catalytics,transferases, S-malonyltransferases,binding isoform 1
Ghicr24_A03G034400	0.209007	0.515392	3.68503	4.64921	3.48889	3.01416e-14	2.2907e-12	down		UDP-Glycosyltransferase superfamily protein, putative
Ghicr24_A03G036500	0.086076	0.111639	78.7593	88.325	9.47888	3.52506e-119	1.71097e-115	down		RING/U-box superfamily protein
Ghicr24_A03G036800	0.204022	0.16052	2.89497	3.29132	3.86043	5.62267e-16	4.97404e-14	down		F10K1.18 protein, putative isoform 4
Ghicr24_A03G038100	10.072	11.5489	26.0848	25.192	1.22516	9.38107e-07	2.4657e-05	down		Uncharacterized protein
Ghicr24_A03G041900	0.85806	0.360328	3.96325	4.77168	2.77372	6.7351e-06	0.000135271	down		Putative non-LTR retroelement reverse transcriptase
Ghicr24_A03G042300	0.515641	0.178568	2.18665	2.31353	2.67155	3.0972e-06	7.01165e-05	down		Plasma membrane intrinsic protein 2,4
Ghicr24_A03G042800	2.03613	1.86585	6.86785	6.69946	1.77808	2.03937e-07	6.27285e-06	down		Uncharacterized protein
Ghicr24_A03G044100	2.08194	1.26181	4.71609	6.59093	1.68514	1.07316e-06	2.78221e-05	down		Mitogen-activated protein kinase
Ghicr24_A03G046600	7.57764	6.67081	18.8839	22.3642	1.51503	1.09236e-10	5.83068e-09	down		Kinase
Ghicr24_A03G047700	0.223549	0.210259	3.65406	4.09243	4.14177	2.26162e-16	2.05311e-14	down		Tonoplast intrinsic protein 1,3
Ghicr24_A03G049700	5.09776	4.72776	13.3894	13.0469	1.40661	8.64374e-07	2.29259e-05	down		Uncharacterized protein
Ghicr24_A03G050000	19.1612	19.5578	43.3153	47.4535	1.21006	1.76404e-07	5.50977e-06	down		Ubiquitin carrier protein 7 isoform 2
Ghicr24_A03G052600	7.56933	6.91149	47.656	55.8017	2.81827	1.11582e-30	2.36158e-28	down		3-ketoacyl-CoA reductase 1
Ghicr24_A03G053400	8.14251	8.18738	93.5876	111.996	3.63516	6.85378e-47	2.75689e-44	down		3-ketoacyl-CoA reductase 1
Ghicr24_A03G054500	1.96978	2.56238	4.83784	6.07678	1.24793	4.09518e-06	8.89745e-05	down	GRAS	GRAS family transcription factor, putative
Ghicr24_A03G056800	11.9246	10.2461	23.3121	25.3536	1.11593	1.26751e-06	3.20646e-05	down		Putative sterol 4-alpha-methyl-oxidase
Ghicr24_A03G067000	14.7461	7.25169	42.7306	38.8503	1.86367	2.11664e-09	9.41959e-08	down		Sugar transporter SWEET
Ghicr24_A03G078200	0.283288	0.461058	110.142	139.819	8.35851	5.38782e-119	2.45166e-115	down		Pectate lyase
Ghicr24_A03G078700	0.08122	0.361467	1.94759	2.87739	3.42582	7.1958e-08	2.44583e-06	down		Nodulin-like / Major Facilitator Superfamily protein
Ghicr24_A03G083500	0.064402	0.268598	1.39517	1.50765	3.06711	2.24295e-05	0.000373173	down		Uncharacterized protein
Ghicr24_A03G084700	0.188507	0.127904	1.4307	2.04465	3.41143	3.55802e-09	1.5229e-07	down	C2H2	ZPT4-4
Ghicr24_A03G086400	7.22297	9.69721	17.0484	17.6815	1.01451	4.11894e-05	0.000616423	down		Uncharacterized protein
Ghicr24_A03G087700	0.4177	0.33936	5.51837	6.19397	3.91561	2.86936e-24	4.39804e-22	down	Dof	OBF binding protein 4, putative
Ghicr24_A03G091500	0.176272	0.551577	6.61786	9.17408	4.40671	3.71337e-19	4.21772e-17	down		Putative uncharacterized protein
Ghicr24_A03G093400	23.3679	24.358	79.4232	93.4117	1.83789	4.45563e-15	3.65312e-13	down		Tubulin beta-7 chain
Ghicr24_A03G094400	0	0.053534	5.76276	7.31045	7.80864	2.95491e-33	6.85144e-31	down		--
Ghicr24_A03G102800	4.21021	4.14516	9.6916	10.4318	1.23303	9.9582e-08	3.27765e-06	down		Uncharacterized protein isoform 3
Ghicr24_A03G103700	0.110521	0.1724	3.84146	6.09519	5.03027	1.00706e-19	1.18833e-17	down		SOUL heme-binding family protein
Ghicr24_A03G105100	0.50429	0.730088	2.43115	2.67169	2.0287	9.24026e-07	2.4322e-05	down	C2H2	C2H2-like zinc finger protein
Ghicr24_A03G105400	11.0934	10.1698	82.043	95.8506	3.04562	3.84107e-35	9.51202e-33	down		ABC transporter
Ghicr24_A03G110700	2.19095	3.38356	11.7582	13.2183	2.14391	1.59362e-15	1.35227e-13	down		Uncharacterized protein isoform 1
Ghicr24_A03G112500	5.19678	2.58486	83.4143	97.7181	4.52304	8.33084e-39	2.35091e-36	down		Polygalacturonase 2, putative
Ghicr24_A03G113000	10.3113	11.7428	21.344	24.6973	1.03118	1.04322e-05	0.000195955	down		Regulator of Vps4 activity in the MVB pathway protein, putative
Ghicr24_A03G114500	3.16974	3.8029	7.44084	8.20931	1.14705	1.08387e-06	2.80228e-05	down		Tetratricopeptide repeat-like superfamily protein isoform 1
Ghicr24_A03G116700	0.24397	0.326401	0.991615	1.2736	1.95738	5.80327e-05	0.000815977	down		Alpha-amylase-like 3 isoform 1
Ghicr24_A03G117500	0	0.06341	1.25377	0.827598	5.02554	8.49444e-07	2.25793e-05	down		Glycolipid transfer protein (GLTP) family protein
Ghicr24_A03G120500	2.0515	1.2432	4.45568	4.17478	1.36937	3.76213e-05	0.000572425	down		UDP-glucose 6-dehydrogenase
Ghicr24_A03G123500	0.072386	0.100568	1.49311	2.54104	4.38702	6.90265e-08	2.3583e-06	down		Uncharacterized protein
Ghicr24_A03G131800	8.78457	8.18915	18.6239	20.5583	1.18731	6.28955e-07	1.72714e-05	down		NADH dehydrogenase 1 beta subcomplex subunit 7 isoform 2
Ghicr24_A03G137200	0.474898	0.680752	6.37412	6.89108	3.48797	5.63604e-15	4.58991e-13	down		Sec14p-like phosphatidylinositol transfer family protein
Ghicr24_A03G142900	2.30469	2.64941	6.09007	7.81548	1.46837	8.80622e-06	0.000170201	down		Hydroxyproline-rich glycoprotein family protein, putative
Ghicr24_A03G143000	5.36198	5.35221	13.3734	14.7497	1.37197	4.71168e-05	0.000689141	down		Uncharacterized protein
Ghicr24_A03G148100	5.40216	4.76656	11.6113	13.6073	1.29645	2.5484e-08	9.4922e-07	down		Lipoxygenase
Ghicr24_A03G149200	4.68015	5.51907	17.2575	19.0898	1.79701	5.266e-14	3.92422e-12	down		Glyceraldehyde-3-phosphate dehydrogenase
Ghicr24_A03G149300	33.2522	34.5773	102.982	109.231	1.62695	9.52774e-13	6.32916e-11	down		Glyceraldehyde-3-phosphate dehydrogenase
Ghicr24_A03G151000	0.123656	0.275257	29.5069	35.7143	7.19084	3.01725e-94	5.3579e-91	down		3-ketoacyl-CoA reductase 2
Ghicr24_A03G151100	0.259722	0.052967	102.194	114.04	9.39986	1.53552e-99	3.38774e-96	down		Putative uncharacterized protein
Ghicr24_A03G153200	4.52352	5.34405	8.97283	11.9206	1.06679	1.50469e-05	0.000267197	down		Uncharacterized protein isoform 1
Ghicr24_A03G156700	0.554494	0.597689	2.52665	2.81247	2.24695	3.19244e-09	1.38022e-07	down		MATE efflux family protein
Ghicr24_A03G163300	10.9071	5.41951	64.3423	50.6197	2.79807	9.25409e-18	9.31885e-16	down		Major latex-like protein
Ghicr24_A03G163600	1.67801	2.26038	4.28658	5.56151	1.30274	1.2561e-05	0.000229662	down		Trichome birefringence-like 27
Ghicr24_A03G167600	0.121495	0.338343	1.45424	1.43708	2.61861	2.20935e-06	5.24295e-05	down		Vps51/Vps67 family (Components of vesicular transport) protein
Ghicr24_A03G168900	0.537958	0.680603	42.8163	46.5269	6.16999	1.96253e-96	3.7601e-93	down		3-ketoacyl-CoA synthase
Ghicr24_A03G170700	6.18135	5.62261	14.8228	15.6988	1.35229	6.7762e-09	2.78413e-07	down		Alpha/beta-Hydrolases superfamily protein isoform 2
Ghicr24_A03G174800	29.6547	34.6679	69.8439	66.8818	1.06913	3.09306e-06	7.00446e-05	down		Transketolase family protein isoform 1
Ghicr24_A03G177000	3.49075	3.30831	34.2401	38.7054	3.36336	4.27291e-42	1.40132e-39	down		Major facilitator superfamily protein isoform 1
Ghicr24_A03G181400	6.37286	9.5879	24.9913	30.2463	1.62925	9.09537e-10	4.29999e-08	down		Two-pore channel 1
Ghicr24_A03G187600	12.1463	6.31771	30.4844	42.802	1.97077	9.48745e-09	3.78905e-07	down		Uncharacterized protein
Ghicr24_A03G195700	12.7357	15.8906	62.7019	41.0577	1.83866	1.15089e-11	6.85135e-10	down		3-hydroxy-3-methylglutaryl coenzyme A reductase
Ghicr24_A03G196400	4.41615	5.14587	15.4243	17.3954	1.76006	5.67986e-12	3.51939e-10	down		Uncharacterized protein
Ghicr24_A03G204500	3.51257	3.71542	11.7798	12.0021	1.66918	2.98943e-11	1.70171e-09	down		Carbonic anhydrase
Ghicr24_A03G205900	3.80795	2.60772	7.47116	8.37067	1.28581	6.37353e-07	1.74908e-05	down		Oligopeptide transporter 4
Ghicr24_A03G208100	188.374	133.82	347.922	408.58	1.1833	3.19763e-06	7.19428e-05	down		Alpha-tubulin 6
Ghicr24_A03G209600	0.791664	0.352143	4.5781	4.43124	2.96153	3.65499e-10	1.83901e-08	down		Lim protein 6
Ghicr24_A03G212100	0.498712	0.315587	57.2279	66.3666	7.20833	3.60445e-104	9.71946e-101	down		Proline-rich cell wall protein
Ghicr24_A03G212500	2.99646	5.40973	10.3752	10.8231	1.31473	3.21554e-05	0.000503789	down		Uncharacterized protein
Ghicr24_A03G215000	1.85271	2.27503	7.22118	6.25844	1.68729	8.79471e-10	4.1741e-08	down		Granulin repeat cysteine protease family protein
Ghicr24_A03G221400	0.822147	1.1873	3.6659	2.37535	1.37357	6.10668e-05	0.000849142	down		Potassium transport 2/3 isoform 1
Ghicr24_A03G222100	13.5745	17.6697	30.1411	33.4064	1.00503	2.6821e-05	0.000432786	down		RAB GTPase G3F isoform 1
Ghicr24_A03G223000	1.80566	2.75019	5.09408	6.06524	1.27443	2.69819e-06	6.23673e-05	down		Leucine-rich repeat protein kinase family protein
Ghicr24_A03G223100	7.65956	9.64305	26.859	28.4679	1.65763	7.0791e-12	4.34205e-10	down		Glycine-rich RNA-binding protein
Ghicr24_A03G225600	0.399853	0.404708	2.28706	2.31089	2.463	3.63174e-11	2.03551e-09	down		Beta-galactosidase
Ghicr24_A03G227500	10.4158	11.1378	22.0099	27.08	1.14818	9.7593e-07	2.55378e-05	down		LYR family of Fe/S cluster biogenesis protein
Ghicr24_A03G227800	26.7006	24.1186	54.8814	53.7889	1.07835	1.81279e-06	4.4097e-05	down		Vacuolar ATP synthase 16 kDa proteolipid subunit 1/3/5 family protein
Ghicr24_A03G230800	0.654424	1.7458	4.33089	6.06914	2.08675	4.22145e-06	9.12279e-05	down		Putative uncharacterized protein
Ghicr24_A03G231000	0.39506	0.595303	9.46843	11.2907	4.32193	3.30227e-20	4.02049e-18	down		SAUR-like auxin-responsive protein family
Ghicr24_A03G233000	2.02763	4.90918	10.5624	13.8957	1.84583	4.49871e-06	9.61354e-05	down		Actin depolymerizing factor 5
Ghicr24_A03G235900	0.228696	0.192901	4.96159	5.72723	4.57289	1.35242e-16	1.24324e-14	down		SAUR-like auxin-responsive protein family, putative
Ghicr24_A03G236100	0.450789	0.612919	4.01262	4.95934	3.04718	1.5835e-10	8.34816e-09	down		SAUR-like auxin-responsive protein family, putative
Ghicr24_A03G239200	1.29745	1.46776	4.83651	3.80847	1.62004	3.26651e-05	0.000509254	down		Uncharacterized protein
Ghicr24_A03G244800	1.82833	2.58143	15.9429	13.9087	2.74783	4.19052e-19	4.71553e-17	down		Lactoylglutathione lyase / glyoxalase I family protein
Ghicr24_A03G246000	13.2978	12.219	27.7214	23.9225	1.09066	3.81055e-06	8.36138e-05	down		Uncharacterized protein
Ghicr24_A04G000700	3.24407	2.07866	7.42541	8.38899	1.54858	6.71467e-05	0.000917716	down		--
Ghicr24_A04G010400	4.91084	3.97283	13.6186	14.481	1.64374	4.22052e-12	2.65125e-10	down		RNA-binding family protein isoform 6
Ghicr24_A04G010900	0.182242	0.103167	3.08267	3.54478	4.47465	7.37852e-15	5.9163e-13	down		RmlC-like cupins superfamily protein
Ghicr24_A04G011500	0.082092	0.398325	3.89281	4.49423	4.05729	3.72599e-11	2.08512e-09	down		Acyltransferase, putative
Ghicr24_A04G011800	0.027034	0.332117	6.41821	10.7797	5.60869	2.78258e-16	2.50418e-14	down		Acyltransferase, putative
Ghicr24_A04G012200	1.72076	1.76181	11.2054	10.981	2.63723	2.64611e-14	2.02154e-12	down		ATP synthase subunit H family protein
Ghicr24_A04G019200	0.776376	0.724627	7.59947	9.30695	3.35744	7.68408e-38	2.12718e-35	down		RING/U-box superfamily protein, putative isoform 1
Ghicr24_A04G019900	3.10578	4.0096	27.7936	28.6828	2.96891	7.51876e-32	1.67917e-29	down		GDSL-like Lipase/Acylhydrolase superfamily protein, putative
Ghicr24_A04G020900	6.44384	9.43867	16.8396	19.9638	1.19279	1.98477e-05	0.000337151	down		Transmembrane proteins 14C
Ghicr24_A04G026500	8.59968	7.42476	124.806	140.775	4.03158	4.22775e-55	2.21443e-52	down		Benzoquinone reductase
Ghicr24_A04G030100	0.063142	0	1.52544	1.82974	5.56768	2.99573e-10	1.52523e-08	down		S-norcoclaurine synthase 1
Ghicr24_A04G030700	19.9525	18.5676	47.663	55.4479	1.40222	1.46282e-09	6.67724e-08	down		Cystathionine beta-synthase family protein isoform 1
Ghicr24_A04G034400	0.339629	0.664705	6.97925	9.19009	3.94528	5.38653e-18	5.51577e-16	down		Uncharacterized protein
Ghicr24_A04G039800	6.52005	7.6499	14.6487	15.7411	1.08108	2.75582e-06	6.35137e-05	down		Serine/threonine-protein kinase 24 isoform 1
Ghicr24_A04G046600	1.638	0.746988	4.51924	6.97272	2.23919	5.17752e-06	0.000108396	down		AS1
Ghicr24_A04G057100	0.796605	1.21493	4.63081	5.3513	2.28798	3.31453e-09	1.42623e-07	down		SBP family protein, putative
Ghicr24_A04G067000	8.89863	7.88422	20.3657	24.4857	1.39953	2.74019e-09	1.19965e-07	down		Actin-11
Ghicr24_A04G074200	15.7621	13.2339	86.4024	91.4075	2.59843	5.33571e-27	9.27139e-25	down		GDSL esterase/lipase
Ghicr24_A04G074400	2.98472	2.76296	10.6428	12.3331	1.97793	6.03994e-15	4.89692e-13	down		Uridine-ribohydrolase 1 isoform 1
Ghicr24_A04G079000	4.47119	1.56784	15.4684	16.1228	2.36969	1.33241e-09	6.13582e-08	down		Uncharacterized protein
Ghicr24_A04G079500	6.43432	9.65964	18.2836	20.4309	1.24679	1.47903e-06	3.67893e-05	down	MYB_related	Starch branching enzyme 2.1 isoform 1
Ghicr24_A04G085100	82.0887	113.164	195.07	213.561	1.04645	2.09283e-05	0.000351896	down		Tonoplast intrinsic protein
Ghicr24_A04G090900	3.40927	3.95206	12.5634	16.6954	1.96083	1.37818e-14	1.07777e-12	down		IQ-domain 1
Ghicr24_A04G092800	4.28435	3.62787	8.80533	11.4711	1.33846	1.36056e-07	4.35414e-06	down		Lung seven transmembrane receptor family protein
Ghicr24_A04G094500	6.48128	6.45615	19.1526	21.5767	1.63563	1.19563e-12	7.87771e-11	down		Uncharacterized protein
Ghicr24_A04G095400	0.246844	0.253586	10.3087	12.5072	5.26578	1.14486e-56	6.51195e-54	down		NAD(P)-binding Rossmann-fold superfamily protein isoform 1
Ghicr24_A04G103900	3.427	4.66748	10.5335	13.9751	1.57913	5.94327e-08	2.05952e-06	down		3-oxo-5-alpha-steroid 4-dehydrogenase family protein
Ghicr24_A04G104000	0.243639	0.420502	1.22441	1.39095	1.95394	2.48891e-05	0.000406569	down		Defective in exine formation protein (DEX1) isoform 1
Ghicr24_A04G111600	0.886975	0.594112	3.51891	3.59044	2.23879	1.12383e-06	2.88715e-05	down		Uncharacterized protein isoform 2
Ghicr24_A04G114800	0.526104	0.835402	4.20442	4.55025	2.60503	5.76209e-08	2.00341e-06	down		Adenine nucleotide alpha hydrolases-like superfamily protein
Ghicr24_A04G118100	25.9018	60.0306	172.232	123.373	1.75635	8.07543e-07	2.15837e-05	down		Sugar transporter SWEET
Ghicr24_A04G122800	9.39711	7.56343	68.064	76.5709	3.07375	4.63146e-34	1.10557e-31	down		Alpha/beta-Hydrolases superfamily protein isoform 1
Ghicr24_A04G126500	13.7111	8.44408	29.0793	28.2963	1.35455	9.22062e-07	2.42791e-05	down		Uncharacterized protein
Ghicr24_A04G130300	0.078034	0.178212	2.01978	2.10319	3.97269	3.37823e-20	4.10611e-18	down		Uncharacterized protein
Ghicr24_A04G132600	2.05345	0.7085	5.9429	6.26847	2.12302	1.83067e-06	4.44132e-05	down		TRNA--methyltransferase non-catalytic subunit TRM6MTase subunit TRM6 isoform 1
Ghicr24_A04G132800	4.2336	5.11563	14.1429	11.8908	1.45703	4.96028e-08	1.7497e-06	down		TRNA--methyltransferase non-catalytic subunit TRM6MTase subunit TRM6 isoform 1
Ghicr24_A04G138400	0.094982	0.438695	23.1269	29.0167	6.50415	1.04248e-38	2.91918e-36	down		Uncharacterized protein
Ghicr24_A04G140100	100.692	80.9979	563.073	701.946	2.78186	1.43183e-27	2.61269e-25	down		Alpha-tubulin
Ghicr24_A04G140700	0.369116	0.505187	3.72347	2.30906	2.75633	7.11414e-12	4.3562e-10	down		Glycosyl hydrolase family protein
Ghicr24_A04G141700	198.485	169.051	765.557	811.959	2.08372	8.94241e-19	9.80513e-17	down		GA-stimulated transcript-like protein 3
Ghicr24_A04G142000	0.347047	0.864443	4.36715	5.91609	3.05972	3.97005e-10	1.98929e-08	down	MYB	Myb domain protein 73, putative
Ghicr24_A04G146600	29.7724	35.4625	266.777	296.069	3.08976	1.8066e-35	4.55127e-33	down		Peptidyl-prolyl cis-trans isomerase
Ghicr24_A04G146700	0.065677	0.114418	1.96174	1.60843	4.29768	2.69175e-11	1.54069e-09	down		Pollen protein Ole E I-like protein
Ghicr24_A04G147200	10.3768	10.3569	22.5648	24.7264	1.17074	4.74984e-06	0.000100645	down		Uncharacterized protein
Ghicr24_A04G147400	0.547123	1.10476	46.7355	56.3576	5.944	2.42593e-58	1.47186e-55	down		Arginine decarboxylase
Ghicr24_A04G152900	1.76731	2.52679	4.67399	9.45926	1.69631	3.07448e-05	0.00048566	down		Copper binding protein 6
Ghicr24_A04G160500	17.8761	14.1477	34.8815	33.1975	1.07025	5.00708e-06	0.00010536	down		Uncharacterized protein
Ghicr24_A04G162100	0.808581	0.662757	2.78017	3.09754	1.98076	6.43427e-10	3.10234e-08	down		Potassium transporter
Ghicr24_A04G167100	12.9384	12.7201	222.307	258.867	4.21058	1.14608e-59	7.51728e-57	down		Lipid transfer protein
Ghicr24_A04G169000	0.351565	0.302032	1.9139	2.38902	2.69268	1.8773e-07	5.82108e-06	down		Uncharacterized protein
Ghicr24_A04G169700	4.14288	4.99281	13.6422	14.7678	1.61688	6.79055e-12	4.17915e-10	down		ENTH/ANTH/VHS superfamily protein
Ghicr24_A04G169800	20.9223	18.9793	52.7555	57.3565	1.44332	2.64446e-10	1.36065e-08	down		Phosphoglucomutase/phosphomannomutase family protein isoform 1
Ghicr24_A04G170000	2.20503	2.60868	6.21448	7.34456	1.47153	6.97476e-06	0.000139507	down		Caleosin-related family protein
Ghicr24_A04G171300	0.287407	0.677994	2.72266	3.38025	2.62889	1.62174e-09	7.37951e-08	down		Kinase, putative
Ghicr24_A05G006800	17.7794	18.6412	401.18	539.756	4.67182	8.03407e-63	5.84929e-60	down		CASP-like protein
Ghicr24_A05G009400	9.30709	9.24938	20.4929	21.5854	1.16241	2.48558e-07	7.48439e-06	down		NAD(P)-binding Rossmann-fold superfamily protein
Ghicr24_A05G013700	1.04893	0.430389	3.28206	3.65678	2.2119	3.03761e-06	6.91114e-05	down		Uncharacterized protein isoform 1
Ghicr24_A05G015100	39.3735	29.5288	90.9656	98.0349	1.4381	2.97473e-09	1.29223e-07	down		Inorganic H pyrophosphatase family protein isoform 1
Ghicr24_A05G016600	4.40461	3.23464	11.4361	7.66997	1.30121	1.18412e-05	0.000217827	down		Auxin-responsive protein
Ghicr24_A05G016700	0.494089	0.37169	2.0533	2.20245	2.26699	2.59342e-05	0.000421283	down		Copper binding protein 5
Ghicr24_A05G017000	0	0.057256	1.41353	1.44333	5.53694	1.34626e-09	6.19177e-08	down	YABBY	Plant-specific transcription factor YABBY family protein isoform 1
Ghicr24_A05G017100	1.13271	0.992617	3.57927	4.23483	1.85811	7.42326e-08	2.50676e-06	down		Tetratricopeptide repeat-like superfamily protein, putative
Ghicr24_A05G022900	7.31793	11.0079	17.7868	23.2085	1.12409	2.47581e-05	0.000404792	down		Pleiotropic drug resistance 4
Ghicr24_A05G026200	1.80112	3.23334	6.61734	6.49279	1.35956	6.67213e-05	0.000912549	down		Uncharacterized protein isoform 1
Ghicr24_A05G029600	2.89082	2.53234	7.07411	6.77562	1.31374	2.27215e-05	0.000377083	down		Uncharacterized protein
Ghicr24_A05G032400	18.3401	11.4644	33.9244	37.6175	1.24657	2.60048e-06	6.0354e-05	down		Nucleosome assembly protein 1,2 isoform 3
Ghicr24_A05G034400	4.43704	4.29933	9.75989	11.0696	1.23501	6.33916e-08	2.18527e-06	down		Myosin family protein with Dil domain isoform 1
Ghicr24_A05G034800	6.6123	8.44244	15.8731	15.8881	1.05836	7.78788e-06	0.000152914	down		Methionine S-methyltransferase, putative isoform 1
Ghicr24_A05G035800	0.343888	0.582998	2.59954	3.35739	2.65609	2.94015e-09	1.27874e-07	down		UDP-Glycosyltransferase superfamily protein
Ghicr24_A05G036200	0.115687	0.23609	2.20959	2.21235	3.61161	1.85575e-13	1.32721e-11	down		AGC isoform 1
Ghicr24_A05G036900	4.83294	5.37163	11.3599	13.0857	1.24161	8.17489e-08	2.73647e-06	down		Myosin family protein with Dil domain isoform 1
Ghicr24_A05G038200	0.048069	0.1353	2.5698	2.58711	4.82018	6.91756e-10	3.32206e-08	down		GLP3
Ghicr24_A05G045800	0.148956	0.324897	1.98571	2.16385	3.09496	9.81114e-09	3.9076e-07	down		Calmodulin-binding family protein isoform 1
Ghicr24_A05G046800	0.489321	0.628678	6.0579	6.1841	3.41057	1.37368e-15	1.16974e-13	down		Uncharacterized protein
Ghicr24_A05G049600	0.056682	0.119451	3.50213	3.3461	5.3247	7.6114e-15	6.09632e-13	down		Oleosin
Ghicr24_A05G050500	5.05902	5.0595	11.0391	14.0058	1.28287	5.82524e-08	2.02151e-06	down		Malic enzyme
Ghicr24_A05G050600	1.41251	1.14446	3.77792	4.73612	1.71165	3.65884e-06	8.06495e-05	down		Chromo domain-containing protein T09A5.8, putative isoform 2
Ghicr24_A05G053700	1.71579	1.9523	27.8517	8.17467	3.27067	7.31101e-13	4.93314e-11	down		Dehydration-induced protein RD22-like protein 2
Ghicr24_A05G053800	1.58112	1.88929	108.103	134.306	6.08515	1.19552e-93	2.0724e-90	down		BURP domain-containing protein
Ghicr24_A05G065800	17.3305	6.84697	45.2369	51.7104	1.98714	3.80879e-08	1.37893e-06	down		Class III peroxidase
Ghicr24_A05G066300	0.404384	0.339279	2.79471	2.44396	2.78642	3.53799e-10	1.78508e-08	down		PAB-dependent poly(A)-specific ribonuclease subunit PAN3
Ghicr24_A05G067300	3.99437	4.62218	11.2048	13.0764	1.47602	4.01618e-10	2.01102e-08	down		Cellulose-synthase-like C5
Ghicr24_A05G073400	4.96481	6.26281	18.0157	20.4802	1.80263	8.63776e-14	6.34592e-12	down		Aldehyde dehydrogenase family 3 member F1
Ghicr24_A05G074400	4.94329	7.90605	50.0698	53.0421	2.98478	3.38422e-26	5.62538e-24	down		ABC-2 type transporter family protein isoform 1
Ghicr24_A05G074700	0.298442	0.469107	3.14299	3.25923	3.03732	1.54644e-21	2.025e-19	down		Heat shock protein DnaJ with tetratricopeptide repeat, putative isoform 1
Ghicr24_A05G077500	17.4157	16.5494	31.9064	39.5388	1.04807	5.91895e-06	0.000121322	down		Rho GTPase activation protein with PH domain isoform 1
Ghicr24_A05G079000	1.7466	1.81446	7.75881	9.51098	2.23389	9.08524e-17	8.4694e-15	down		MLO-like protein
Ghicr24_A05G081100	0.100898	0.160183	1.79259	1.81448	3.7288	4.67095e-14	3.50591e-12	down		Glycosyl hydrolase family protein
Ghicr24_A05G082400	0.210824	0.201508	1.42433	1.31218	2.68901	3.00873e-07	8.901e-06	down		Putative uncharacterized protein
Ghicr24_A05G082800	12.4552	8.68122	25.4279	28.5953	1.3363	1.08958e-07	3.54935e-06	down		ATP binding protein, putative
Ghicr24_A05G083800	1.3653	2.04131	6.24247	6.10364	1.8365	1.70388e-09	7.73396e-08	down		Eukaryotic aspartyl protease family protein, putative
Ghicr24_A05G087200	0.266201	0.450308	1.89902	2.62383	2.63979	6.1796e-12	3.81281e-10	down	bZIP	Poly [ADP-ribose] polymerase 3, putative
Ghicr24_A05G090200	9.72905	10.0649	26.84	29.1504	1.48149	7.65108e-11	4.14159e-09	down		Ring/U-Box superfamily protein, putative isoform 1
Ghicr24_A05G090300	0.615275	0.192704	2.91989	2.73501	2.76888	7.4547e-06	0.000147308	down		Late embryogenesis abundant (LEA) hydroxyproline-rich glycoprotein family, putative
Ghicr24_A05G094100	1.71316	2.25158	11.8717	12.3463	2.58885	7.2478e-22	9.73586e-20	down	C2H2	Zinc finger family protein isoform 1
Ghicr24_A05G096400	3.53764	2.19878	24.381	5.80753	2.3775	4.95318e-06	0.000104504	down		Low molecular weight heat shock protein
Ghicr24_A05G097000	12.7326	18.2607	37.1626	43.4982	1.36084	9.44562e-08	3.12732e-06	down		Uncharacterized protein
Ghicr24_A05G103300	10.9093	7.74213	46.689	49.478	2.3487	3.90286e-20	4.72798e-18	down		3-ketoacyl-CoA synthase
Ghicr24_A05G105500	179.819	114.838	343.357	359.728	1.23359	2.22479e-06	5.27443e-05	down		Cytosolic ascorbate peroxidase 1
Ghicr24_A05G105700	0.46134	0.947268	2.51619	2.51837	1.81291	3.12244e-06	7.05563e-05	down		Coffea canephora DH200=94 genomic scaffold, scaffold_36
Ghicr24_A05G108100	0.80949	1.62231	15.5189	16.2517	3.68378	2.16276e-27	3.87838e-25	down		Plasma membrane intrinsic protein 2,4
Ghicr24_A05G109700	10.5984	10.1976	34.9898	37.5597	1.7845	8.49986e-15	6.79298e-13	down		Kinase, putative isoform 1
Ghicr24_A05G111200	0.869557	1.54907	6.16126	9.19172	2.64325	2.52635e-11	1.45172e-09	down		Uncharacterized protein
Ghicr24_A05G111300	0.515853	0.861218	243.875	310.953	8.59092	4.8694e-121	2.5323e-117	down		Uncharacterized protein
Ghicr24_A05G112200	32.4875	36.2812	79.1082	81.4425	1.20436	1.16748e-07	3.78617e-06	down		Ran-binding protein 1 b
Ghicr24_A05G112300	8.71938	8.29907	19.0144	21.3106	1.22638	7.3422e-08	2.48169e-06	down		Kinase interacting family protein, putative isoform 2
Ghicr24_A05G114200	0.134547	0.387148	8.39085	8.99804	5	2.7276e-25	4.39348e-23	down		Uncharacterized protein
Ghicr24_A05G114400	33.1916	33.2994	109.443	121.086	1.77534	1.27162e-14	9.96572e-13	down		Beta-tubulin 14
Ghicr24_A05G119100	6.37657	9.05997	27.2714	28.3047	1.81991	6.58195e-13	4.46188e-11	down		Pleiotropic drug resistance 11
Ghicr24_A05G120400	0.053538	0.337686	2.40468	3.72184	3.92464	4.80447e-09	2.0196e-07	down		HXXXD-type acyl-transferase family protein, putative
Ghicr24_A05G121100	1.18752	0.801006	3.72426	3.59663	1.85964	6.45326e-07	1.76951e-05	down	AP2	AP2 domain-containing transcription factor, putative
Ghicr24_A05G121700	1.80495	1.85042	6.70926	7.96387	1.96683	3.92809e-13	2.73412e-11	down		Putative hydroxycinnamoyl CoA shikimate/quinate hydroxycinnamoyl transferase
Ghicr24_A05G125100	1.38981	1.22885	14.4231	16.5946	3.54008	5.43057e-42	1.773e-39	down		Serine/threonine-protein kinase PBS1 isoform 1
Ghicr24_A05G127500	3.71816	4.76748	20.1298	24.654	2.38001	8.61634e-21	1.0891e-18	down		Brassinosteroid insensitive 1-associated receptor kinase 1 isoform 1
Ghicr24_A05G131700	0	0.133054	1.70093	1.17846	4.3339	1.39217e-05	0.000249466	down		Myristoyl-acyl carrier thioesterase, chloroplastic-like protein
Ghicr24_A05G133200	2.49172	2.48981	10.9713	11.1044	2.12918	3.60416e-19	4.10649e-17	down		Regulator of Vps4 activity in the MVB pathway protein, putative
Ghicr24_A05G140900	1.19587	1.00496	67.5507	79.4791	6.03515	2.13708e-91	3.61842e-88	down		Uncharacterized protein
Ghicr24_A05G142700	4.15146	3.44126	8.91146	7.70946	1.11181	3.29832e-06	7.38431e-05	down		DZC (Disease resistance/zinc finger/chromosome condensation-like region) domain containing protein isoform 1
Ghicr24_A05G144900	0.240743	0.274079	1.72872	2.47041	2.99554	4.27132e-09	1.81011e-07	down		Uncharacterized protein
Ghicr24_A05G148400	1.29634	1.05466	3.19158	3.29413	1.40308	1.83726e-06	4.45432e-05	down		Kinase superfamily protein isoform 2
Ghicr24_A05G148700	0.655735	1.32491	4.6765	6.60471	2.48616	2.3356e-09	1.03058e-07	down		Uncharacterized protein
Ghicr24_A05G151000	10.5443	12.6314	26.9445	26.8407	1.1714	4.90796e-07	1.38715e-05	down		Early-responsive to dehydration stress protein (ERD4) isoform 1
Ghicr24_A05G151400	3.86036	3.28735	8.26347	8.77996	1.23548	4.43723e-07	1.26689e-05	down		Chaperone DnaJ-domain-containing protein, putative isoform 1
Ghicr24_A05G154700	12.7445	8.87581	33.8107	37.4347	1.7026	2.05432e-11	1.19082e-09	down		3-ketoacyl-acyl carrier protein synthase I isoform 1
Ghicr24_A05G156200	20.8277	22.2286	52.1841	50.4764	1.23515	4.29248e-08	1.53647e-06	down		Uncharacterized protein
Ghicr24_A05G157200	0.26124	0.357811	1.10075	1.07573	1.79174	4.71379e-05	0.000689141	down		Trehalose-6-phosphate synthase isoform 1
Ghicr24_A05G157400	1.80847	2.80525	10.181	10.9808	2.17928	5.68656e-15	4.62588e-13	down		GDSL-like Lipase/Acylhydrolase superfamily protein
Ghicr24_A05G158700	2.56168	2.59467	10.0275	11.039	2.0086	3.80861e-16	3.38985e-14	down		Putative leucine-rich repeat family protein
Ghicr24_A05G159300	0.051462	0.260972	1.90315	2.05227	3.63313	6.16355e-08	2.13078e-06	down	G2-like	Myb-like HTH transcriptional regulator family protein, putative
Ghicr24_A05G162000	4.44493	5.04719	13.8256	18.3873	1.7448	5.25685e-12	3.2684e-10	down		IQ-domain 9, putative isoform 1
Ghicr24_A05G162600	44.4382	25.0643	151.794	182.204	2.24775	2.37866e-14	1.83066e-12	down		GDSL-like Lipase/Acylhydrolase superfamily protein, putative isoform 1
Ghicr24_A05G162700	4.51609	6.24087	13.9249	10.4728	1.16206	2.47878e-05	0.000405098	down		GDSL-like Lipase/Acylhydrolase superfamily protein, putative
Ghicr24_A05G164600	6.4177	4.12588	696.651	842.236	7.17102	1.94472e-98	4.04534e-95	down		E6-2 protein kinase
Ghicr24_A05G165300	0.909441	0.999001	2.08941	2.73457	1.31782	2.04881e-05	0.000345932	down		Leucine-rich repeat protein kinase family protein, putative isoform 1
Ghicr24_A05G170000	11.811	11.4661	23.5974	27.5106	1.11596	1.23846e-06	3.14721e-05	down		Uncharacterized protein isoform 1
Ghicr24_A05G170200	17.4505	8.49434	66.0906	75.5802	2.43558	2.90376e-14	2.21141e-12	down		CFE protein
Ghicr24_A05G182400	7.87535	10.4126	21.914	22.0837	1.24635	2.70344e-07	8.05677e-06	down		RAB GTPase B1C isoform 1
Ghicr24_A05G185300	0.397792	0.654905	4.3267	5.78301	3.24339	6.06725e-15	4.9136e-13	down		Uncharacterized protein
Ghicr24_A05G185900	7.02777	7.30093	19.4465	21.2986	1.48916	1.9794e-10	1.0338e-08	down		Uncharacterized protein
Ghicr24_A05G186800	1.2451	2.12519	5.60961	5.42347	1.6899	7.37808e-08	2.49266e-06	down		SKU5 similar 5 isoform 1
Ghicr24_A05G195100	0.945599	0.864805	14.8838	17.7701	4.12981	7.41912e-55	3.77732e-52	down		Beta-galactosidase
Ghicr24_A05G196100	0.126747	0.867555	6.5992	8.01419	3.85107	1.83028e-09	8.2562e-08	down		TRAM, LAG1 and CLN8 (TLC) lipid-sensing domain containing protein
Ghicr24_A05G197700	3.18791	2.21195	24.6173	28.9653	3.2913	2.62393e-33	6.10344e-31	down		Glycosyl hydrolase superfamily protein
Ghicr24_A05G198800	0.455941	0.694766	2.74594	3.00914	2.2854	5.50649e-08	1.92189e-06	down		3-ketoacyl-CoA synthase
Ghicr24_A05G202700	0.123111	0.447424	3.66765	4.09555	3.75401	3.51729e-10	1.77587e-08	down		Disease resistance-responsive family protein
Ghicr24_A05G211800	0.508436	1.10207	8.61939	9.52815	3.44315	9.02613e-12	5.45358e-10	down	ERF	Dehydration responsive element binding protein
Ghicr24_A05G211900	1.57498	0.968118	5.4523	6.4622	2.20745	8.68764e-12	5.26655e-10	down		SPla/RYanodine receptor domain-containing protein
Ghicr24_A05G212000	1.58729	0.833313	4.0334	4.69104	1.87013	3.22874e-05	0.000505204	down		Sumo conjugation enzyme 1 isoform 1
Ghicr24_A05G215100	8.49283	11.0749	45.9534	51.276	2.29365	4.59271e-20	5.55443e-18	down		NAD(P)-binding Rossmann-fold superfamily protein
Ghicr24_A05G215200	0.764418	1.02212	4.6253	7.39611	2.72247	6.8303e-13	4.61733e-11	down		NAD(P)-binding Rossmann-fold superfamily protein
Ghicr24_A05G216100	0	0.185796	16.6618	16.1073	7.38507	2.15856e-45	8.10082e-43	down		Glycosyl hydrolase family 35 protein, putative
Ghicr24_A05G222400	45.5937	50.446	464.859	622.497	3.48252	1.27092e-39	3.68649e-37	down		Alpha-tubulin 10
Ghicr24_A05G224000	1.39051	0.876215	6.11075	6.15471	2.40884	2.4888e-11	1.43354e-09	down		Phosphoglycerate mutase family protein isoform 1
Ghicr24_A05G226000	0.568816	0.685174	4.4009	4.99841	2.88467	7.53764e-23	1.05333e-20	down		E3 ubiquitin-protein ligase UPL2 isoform 1
Ghicr24_A05G229300	4.48452	5.19448	11.242	12.2049	1.2579	2.90655e-07	8.61622e-06	down		FH interacting protein 1
Ghicr24_A05G229800	0.058697	0.145581	2.47215	1.84247	4.32889	3.05503e-12	1.94768e-10	down		Purine permease 3
Ghicr24_A05G231800	0.514171	1.14459	3.92317	4.79274	2.37067	1.27243e-07	4.09914e-06	down		SGNH hydrolase-type esterase superfamily protein, putative
Ghicr24_A05G233100	22.2369	19.9684	40.7516	52.7286	1.12947	2.31091e-06	5.44846e-05	down		Phosphate-responsive 1 family protein
Ghicr24_A05G233500	0.462847	0.739469	5.49369	6.62847	3.133	8.35842e-19	9.19249e-17	down		Uncharacterized protein
Ghicr24_A05G234500	0.185042	0.296562	1.45375	1.67542	2.67195	1.17943e-10	6.27699e-09	down		Myosin heavy chain-related protein
Ghicr24_A05G234800	7.92253	9.99524	22.3479	22.5441	1.30409	4.5929e-08	1.63197e-06	down		E3 ubiquitin-protein ligase HUWE1, putative
Ghicr24_A05G235200	111.716	112.284	358.147	372.238	1.68679	1.14475e-13	8.34451e-12	down		Annexin
Ghicr24_A05G238500	0.13983	0.262071	16.6068	20.4499	6.45911	4.7134e-70	4.45667e-67	down		Short-chain dehydrogenase, putative
Ghicr24_A05G242200	4.12425	4.74435	47.6642	41.6844	3.31257	8.23896e-40	2.40902e-37	down		Nodulin family protein
Ghicr24_A05G242300	0.071486	0.074474	3.13673	4.47605	5.68494	1.04556e-23	1.54408e-21	down		Nodulin family protein
Ghicr24_A05G250800	5.8954	6.25451	15.1111	10.4239	1.05211	2.95507e-05	0.000469959	down		Serine carboxypeptidase-like 42 isoform 1
Ghicr24_A05G256600	8.61797	9.41736	22.6906	21.9291	1.28776	1.50589e-08	5.84733e-07	down		Uncharacterized protein
Ghicr24_A05G258800	10.1876	3.93418	18.9423	19.7536	1.43683	6.23514e-05	0.000863362	down		Zinc finger protein, putative isoform 1
Ghicr24_A05G261200	2.92	2.43148	68.846	74.0164	4.71903	5.6872e-70	5.30849e-67	down		SKU5 similar 5 isoform 1
Ghicr24_A05G269900	0	0.324265	5.03672	6.21253	5.06667	4.07201e-08	1.46476e-06	down		Domain of Uncharacterized protein function (DUF303)
Ghicr24_A05G275100	1.20201	0.402206	11.2486	11.2225	3.78343	1.56639e-16	1.42811e-14	down		Uncharacterized protein
Ghicr24_A05G275200	1.05569	0.473942	8.28705	8.62375	3.44093	6.63493e-20	7.94511e-18	down		Uncharacterized protein
Ghicr24_A05G275400	5.77262	6.3143	18.2009	21.1636	1.68468	5.67372e-13	3.88965e-11	down		S-adenosyl-L-methionine-dependent methyltransferases superfamily protein isoform 1
Ghicr24_A05G275900	0.591169	0.877102	9.49501	11.8719	3.83221	3.34756e-21	4.32899e-19	down		Peptidases, putative
Ghicr24_A05G276800	12.6843	13.7335	29.5725	38.0929	1.33783	2.63365e-08	9.77796e-07	down		Pollen-specific protein C13, putative
Ghicr24_A05G282200	36.249	45.8839	88.7039	103.357	1.20655	5.24448e-07	1.47254e-05	down	MIKC_MADS	MADS-box protein MADS5
Ghicr24_A05G287300	6.12229	5.0325	28.6419	34.1761	2.47464	2.14003e-22	2.95649e-20	down		Uncharacterized protein
Ghicr24_A05G287600	16.3785	20.4471	52.4821	53.816	1.51284	1.93486e-10	1.01127e-08	down		Superoxide dismutase
Ghicr24_A05G287900	0.474988	0.700169	3.89775	4.81811	2.85904	4.11647e-13	2.85977e-11	down		Alpha-expansin 2
Ghicr24_A05G290500	0.147409	0.303887	1.56386	1.65987	2.78229	1.25226e-09	5.80713e-08	down		Agglutinin-like protein ALA1, putative isoform 1
Ghicr24_A05G293800	2.0681	1.68549	4.36294	4.93329	1.24763	5.79851e-06	0.000119121	down		MATH and LRR domain-containing protein PFE0570w, putative isoform 2
Ghicr24_A05G297800	3.58027	4.84665	10.3605	11.4701	1.35125	6.38084e-06	0.000129189	down		Uncharacterized protein
Ghicr24_A05G300600	0.324884	0.178004	4.65466	7.1145	4.52003	5.56127e-26	9.11923e-24	down		Auxin efflux carrier family protein
Ghicr24_A05G309600	0.845888	0.932945	2.7298	3.24501	1.72808	4.72018e-08	1.67393e-06	down		CRINKLY4 related 2
Ghicr24_A05G310500	0.073903	0.085035	3.42073	3.93377	5.44781	2.82719e-20	3.47696e-18	down		RNA-binding family protein isoform 1
Ghicr24_A05G318900	2.43493	2.16467	6.1872	5.87471	1.37197	7.71319e-07	2.06915e-05	down		UDP-Glycosyltransferase superfamily protein, putative
Ghicr24_A05G320800	18.2703	16.8246	42.6391	42.5461	1.26068	2.46056e-08	9.21046e-07	down		Uncharacterized protein
Ghicr24_A05G323800	0.10831	0.290712	4.13805	3.52597	4.20197	2.14162e-14	1.65699e-12	down		Adenine nucleotide alpha hydrolases-like superfamily protein isoform 1
Ghicr24_A05G333600	3.4629	5.37703	9.34338	11.8189	1.23802	6.40274e-05	0.000883377	down		Nucleic acid-binding, OB-fold-like protein
Ghicr24_A05G346900	14.0887	16.1424	33.4566	34.106	1.1413	5.8814e-07	1.62752e-05	down		Pyruvate dehydrogenase E1 component subunit alpha
Ghicr24_A05G347800	0.813463	0.457387	2.83448	3.13985	2.20014	1.50414e-05	0.000267168	down		Serine/threonine-protein kinase TAO3
Ghicr24_A05G353400	6.43839	6.8517	15.6873	18.2503	1.31681	1.35108e-08	5.28285e-07	down		Phosphoinositide phospholipase C
Ghicr24_A05G354400	0.265338	0.536529	18.5047	19.8475	5.55062	4.36423e-58	2.62597e-55	down		Uncharacterized protein
Ghicr24_A05G355400	8.00117	11.0139	20.2874	24.1516	1.19133	1.89084e-06	4.55843e-05	down		Leucine-rich repeat protein kinase family protein isoform 1
Ghicr24_A05G358500	2.06497	1.51465	46.4388	53.8469	4.77213	8.58906e-64	6.6525e-61	down		Fatty acid hydroxylase superfamily isoform 1
Ghicr24_A05G366200	0.097787	0.290974	1.91822	1.77115	3.18587	7.16551e-08	2.43895e-06	down		Putative uncharacterized protein
Ghicr24_A05G366500	234.639	251.802	512.514	536.744	1.09213	1.10173e-06	2.83837e-05	down		Glyceraldehyde-3-phosphate dehydrogenase
Ghicr24_A05G370900	2.28007	1.88183	6.46523	7.6195	1.74016	3.57145e-11	2.00635e-09	down		Carboxypeptidase
Ghicr24_A05G374400	43.8344	21.9675	109.965	84.4411	1.54585	8.31296e-07	2.21697e-05	down		Bifunctional inhibitor/lipid-transfer protein/seed storage 2S albumin superfamily protein
Ghicr24_A05G374900	1.55117	0.747374	10.725	9.0412	3.08551	1.15503e-16	1.06989e-14	down		Mitochondrial glycoprotein family protein, putative isoform 1
Ghicr24_A05G375200	1.38912	0.750643	4.28739	4.34776	1.99087	5.37675e-07	1.50677e-05	down		Regulator of chromosome condensation repeat-containing protein isoform 4
Ghicr24_A05G377200	39.5021	31.5851	197.702	256.018	2.66147	6.99465e-25	1.10948e-22	down		Uncharacterized protein
Ghicr24_A05G379400	0.152763	0.246051	2.65281	3.58527	3.93625	4.95944e-21	6.3682e-19	down		Sulfate transporter 4.1 isoform 1
Ghicr24_A05G379500	5.91981	4.61163	15.028	18.5625	1.65463	2.49998e-11	1.43884e-09	down		Beta-hexosaminidase
Ghicr24_A05G384300	13.6769	29.1078	79.5071	95.5937	2.01313	9.05604e-10	4.28975e-08	down		Uncharacterized protein
Ghicr24_A05G385000	4.01729	2.21676	8.83419	11.1869	1.66465	2.08771e-08	7.92896e-07	down		Raffinose synthase family protein
Ghicr24_A05G385300	0.221087	0.723093	3.08118	3.73086	2.89308	8.9425e-06	0.000172422	down		Plant protein 1589 of Uncharacterized protein function
Ghicr24_A05G385400	0.054936	0.076913	0.860432	2.18416	4.4159	2.58131e-10	1.33004e-08	down		Phosphoenolpyruvate/phosphate translocator 2 isoform 1
Ghicr24_A05G386500	1.18364	0.33396	6.91407	5.98496	3.07513	4.82632e-09	2.02761e-07	down	MYB	Myb family transcription factor 109
Ghicr24_A05G386600	1.96255	1.49591	18.601	18.8628	3.39606	1.00372e-37	2.75762e-35	down		GDSL-like Lipase/Acylhydrolase superfamily protein isoform 1
Ghicr24_A05G388400	0.729089	0.747318	6.27488	6.90396	3.12899	3.87249e-24	5.84939e-22	down		Trichome birefringence-like 22, putative
Ghicr24_A05G392300	2.40334	2.78864	11.141	16.4393	2.38929	1.4035e-18	1.51159e-16	down		Glutaredoxin family protein, putative
Ghicr24_A05G392400	0	0.02821	2.46409	1.5828	6.67243	5.70359e-09	2.37153e-07	down		Uncharacterized protein
Ghicr24_A05G392800	0.920886	1.44694	3.92116	5.87777	2.02056	6.1517e-06	0.000125272	down		Keratin-associated protein 10-6 isoform 1
Ghicr24_A05G393500	0.470992	0.764001	8.69526	8.28954	3.75347	3.05501e-20	3.7382e-18	down		GA-stimulated transcript-like protein 5
Ghicr24_A05G394300	6.41301	4.74278	23.6134	25.5472	2.13901	8.19241e-18	8.29564e-16	down		Defective in cullin neddylation protein
Ghicr24_A05G397900	6.76162	11.226	24.6804	29.6164	1.56152	2.12628e-08	8.05441e-07	down		Plant calmodulin-binding protein-related, putative isoform 1
Ghicr24_A05G403700	0.217735	0.454536	2.58726	3.18876	3.08328	1.42664e-07	4.54411e-06	down	ZF-HD	Homeobox protein 21, putative
Ghicr24_A05G410000	1.43557	1.33169	3.6974	3.77736	1.5101	5.38501e-06	0.00011173	down		Endoplasmic reticulum vesicle transporter protein isoform 1
Ghicr24_A05G411100	2.8727	3.12024	7.54558	8.80167	1.44062	4.12555e-09	1.75344e-07	down		Transporter associated with antigen processing protein 2
Ghicr24_A05G412700	1.13052	0.4721	31.1362	38.8871	5.43054	2.08796e-42	7.00533e-40	down		Fatty acid amide hydrolase
Ghicr24_A05G414600	0.267811	0.356275	1.53219	1.92099	2.4361	1.21646e-07	3.93274e-06	down		Pectin lyase-like superfamily protein isoform 2
Ghicr24_A05G416900	1.03428	1.06482	2.95678	3.67761	1.63819	2.48568e-07	7.48439e-06	down		Receptor-like protein kinase 1, putative
Ghicr24_A05G421200	0.714962	0.60967	11.5801	13.385	4.20834	2.74592e-29	5.52263e-27	down		Uncharacterized protein
Ghicr24_A05G422500	0.022977	0.496636	5.13204	4.48506	4.19907	7.16593e-07	1.94021e-05	down		Kunitz family trypsin and protease inhibitor protein, putative
Ghicr24_A05G422600	0.132721	0.143536	4.92355	0.62066	4.30039	3.19497e-06	7.19273e-05	down		Kunitz family trypsin and protease inhibitor protein
Ghicr24_A05G423100	22.9708	21.8422	46.0431	49.2062	1.07002	2.05164e-06	4.91032e-05	down		4-hydroxy-4-methyl-2-oxoglutarate aldolase
Ghicr24_A05G428000	0.181753	0.237265	7.46203	7.67379	5.1413	1.27465e-48	5.49124e-46	down		Cytochrome P450-like protein
Ghicr24_A05G429800	0.014638	0.159307	1.74982	1.51641	4.21791	3.22482e-07	9.48636e-06	down		Sulfotransferase
Ghicr24_A05G438500	0.393837	1.45352	9.67926	12.9185	3.58827	8.97073e-11	4.81654e-09	down		Uncharacterized protein
Ghicr24_A05G439400	2.39127	4.37781	37.6233	43.1041	3.55524	1.11969e-29	2.26444e-27	down		Flavonoid 3-glucosyltransferase
Ghicr24_A05G440500	10.0308	10.8661	22.7518	22.261	1.08728	3.43297e-06	7.64111e-05	down		Oligosaccharyltransferase complex/magnesium transporter family protein
Ghicr24_A05G443800	18.0762	15.5317	71.8089	87.713	2.22889	6.79455e-20	8.12289e-18	down		Alpha/beta-Hydrolases superfamily protein
Ghicr24_A05G445300	0.333334	0.396892	1.23618	1.49278	1.8649	5.35979e-05	0.000766048	down		Kinase superfamily protein, putative
Ghicr24_A05G446300	1.30653	0.716563	3.12987	3.07982	1.60115	4.62268e-05	0.000679505	down		Pectinesterase
Ghicr24_A05G446900	0.192324	0.318888	4.22143	4.1964	4.00803	3.34108e-24	5.0783e-22	down		Formin-like protein
Ghicr24_A06G001700	6.10259	6.27468	13.4088	14.8865	1.17366	5.43309e-07	1.52022e-05	down		SKP1-like protein
Ghicr24_A06G001800	0.047941	0.068289	1.20462	0.954019	4.10154	4.86926e-10	2.40021e-08	down		JHL20J20.8 protein
Ghicr24_A06G004200	11.4732	10.2966	22.9065	25.4142	1.1315	1.35455e-06	3.39951e-05	down		Uncharacterized protein
Ghicr24_A06G009900	5.26907	8.64272	16.6391	18.8293	1.32929	1.11778e-06	2.87262e-05	down		Major facilitator superfamily protein isoform 1
Ghicr24_A06G014200	0.397833	0.334101	2.13928	2.35165	2.58105	1.31133e-08	5.14123e-07	down		Cytochrome P450, putative
Ghicr24_A06G015600	6.9886	6.02226	18.3737	20.8776	1.5745	1.94581e-11	1.13317e-09	down		GA requiring 3
Ghicr24_A06G022200	0.087773	0.17303	9.4877	8.93231	6.09276	2.78586e-49	1.21453e-46	down		Domain of Uncharacterized protein function (DUF303)
Ghicr24_A06G022600	0.085537	0	1.51693	0.903576	4.94251	3.69351e-05	0.000563044	down		Uncharacterized protein
Ghicr24_A06G022700	11.2299	12.0048	22.7059	29.256	1.14095	1.70001e-05	0.000296387	down		F-box protein
Ghicr24_A06G023900	2.20151	2.8379	49.78	62.2319	4.45053	1.42725e-54	7.11729e-52	down		Glycosyl hydrolase family 35 protein, putative
Ghicr24_A06G024400	11.4703	13.5777	28.8473	37.141	1.37843	1.93125e-08	7.37706e-07	down		Uncharacterized protein
Ghicr24_A06G024800	3.78579	4.5822	10.743	14.893	1.59572	2.20592e-09	9.78099e-08	down		ARM repeat superfamily protein
Ghicr24_A06G025200	0.896187	0.753094	4.08277	5.4591	2.51285	6.153e-10	2.97856e-08	down		LIM domain protein LIM-2
Ghicr24_A06G029300	1.13675	1.72988	4.87662	5.30264	1.87557	1.35267e-09	6.21733e-08	down		Sucrose transporter 4
Ghicr24_A06G034200	8.82511	11.0875	16.7338	26.6335	1.09422	6.5656e-05	0.000901575	down		Adenine nucleotide alpha hydrolases-like superfamily protein isoform 1
Ghicr24_A06G034400	0.214649	0.25429	1.52934	1.76163	2.70807	4.20231e-06	9.09085e-05	down		Uncharacterized protein
Ghicr24_A06G035100	1.36631	0.813517	6.61982	7.57482	2.68719	2.23908e-17	2.18524e-15	down		Serine/threonine-protein kinase-like protein, putative
Ghicr24_A06G039700	0.20869	0.218211	2.95558	3.0487	3.78963	1.70553e-23	2.48843e-21	down		Pumilio 7, putative
Ghicr24_A06G042500	0.406913	0.398089	4.67864	5.49327	3.63349	6.24159e-18	6.37343e-16	down		Uncharacterized protein isoform 1
Ghicr24_A06G046900	7.79086	6.59359	29.7426	33.1941	2.10811	1.5472e-16	1.41337e-14	down		Ufm1
Ghicr24_A06G051600	0.067593	0.108911	1.00435	1.17869	3.57592	2.77892e-09	1.21442e-07	down		Beta-galactosidase
Ghicr24_A06G052300	0.14913	0.352655	1.78406	1.74128	2.75916	2.43464e-07	7.35488e-06	down		Cyclin A1,1, putative
Ghicr24_A06G054700	0	0.20307	4.72083	6.18223	5.67575	2.1513e-13	1.53406e-11	down		BEL1-like homeodomain protein 8, putative
Ghicr24_A06G057000	0.44409	0.156818	32.2516	31.1301	6.66676	2.69078e-68	2.3322e-65	down		Uncharacterized protein
Ghicr24_A06G058300	6.57158	6.79201	11.6259	15.7092	1.01388	2.80557e-05	0.000450115	down		Glucuronidase 3 isoform 1
Ghicr24_A06G059500	1.60342	1.89396	11.4714	12.6392	2.76266	1.20812e-24	1.88753e-22	down		Heptahelical transmembrane protein1 isoform 1
Ghicr24_A06G062200	4.61691	6.12533	13.4597	11.9742	1.22065	4.15917e-05	0.000621665	down		Ribosomal protein
Ghicr24_A06G064600	0.998455	1.41524	3.57085	3.49096	1.5174	3.92005e-06	8.58098e-05	down		Cytochrome P450
Ghicr24_A06G066200	3.43012	2.27802	7.52035	8.30467	1.45345	5.35281e-08	1.87274e-06	down		Leucine-rich repeat protein kinase family protein
Ghicr24_A06G066800	4.65874	3.21172	8.70645	9.1893	1.16001	3.25968e-06	7.31129e-05	down		Pleiotropic drug resistance 4
Ghicr24_A06G077500	15.3467	17.735	38.1125	43.6981	1.28714	3.3381e-08	1.22189e-06	down		Uncharacterized protein
Ghicr24_A06G078000	0.243128	0.125541	2.67186	2.9643	3.88042	3.691e-08	1.33962e-06	down		Early nodulin-like protein 22, putative
Ghicr24_A06G080300	0.380623	1.09042	3.54805	4.67094	2.30588	1.82182e-07	5.6611e-06	down		Uncharacterized protein isoform 1
Ghicr24_A06G080500	8.50216	15.0081	28.7256	32.5513	1.36231	1.71297e-06	4.19067e-05	down		Beta-galactosidase
Ghicr24_A06G081700	8.0504	6.31907	21.998	24.4499	1.67425	4.34217e-12	2.71828e-10	down		Acid phosphatase, putative isoform 1
Ghicr24_A06G084500	2.97486	2.7722	10.2722	10.6663	1.84295	1.97587e-15	1.66692e-13	down		Mechanosensitive channel of small conductance-like 10, putative isoform 1
Ghicr24_A06G086500	15.7552	19.188	46.9319	54.4518	1.51677	7.37267e-10	3.52909e-08	down		Copper transporter 5
Ghicr24_A06G086900	0	0	5.32173	2.73226	14.2311	8.21614e-68	6.87568e-65	down		Choline monooxygenase (CMO-like), putative isoform 3
Ghicr24_A06G087000	0.116956	0.12615	1.37522	1.68937	3.60699	1.51558e-13	1.09143e-11	down		Inter-alpha-trypsin inhibitor heavy chain-related isoform 1
Ghicr24_A06G089900	9.32008	6.52658	32.8311	38.3185	2.14918	1.19541e-16	1.10168e-14	down		Alpha/beta-Hydrolases superfamily protein isoform 1
Ghicr24_A06G092200	3.97797	2.48403	13.5968	17.9983	2.25702	2.4961e-15	2.08408e-13	down		Mechanosensitive channel of small conductance-like 10, putative isoform 1
Ghicr24_A06G095000	2.68609	3.77665	7.62718	7.29801	1.18738	7.38311e-06	0.000146069	down		Pectinesterase
Ghicr24_A06G105200	0.198834	0.307908	12.4881	18.3228	5.9011	2.06393e-59	1.32979e-56	down		Transducin/WD40 repeat-like superfamily protein
Ghicr24_A06G105800	0.117719	0.021747	0.892313	1.2504	3.84728	3.41769e-07	1.00092e-05	down		Lactoylglutathione lyase
Ghicr24_A06G106100	2.26215	2.10308	8.61068	9.46277	2.04011	7.92593e-14	5.84064e-12	down		Catalytic, putative
Ghicr24_A06G110900	10.1543	9.54391	24.0612	25.0663	1.29983	8.83742e-09	3.55479e-07	down		Nucleotide-sugar transporter family protein
Ghicr24_A06G114900	0.558134	0.998983	5.00909	6.10172	2.80839	6.31168e-12	3.89101e-10	down		PPPDE thiol peptidase family protein, putative
Ghicr24_A06G118700	16.3697	15.3855	35.3645	40.4332	1.23687	6.79409e-08	2.32558e-06	down		ARM repeat superfamily protein isoform 1
Ghicr24_A06G124700	22.0053	27.5641	59.7697	74.7086	1.42104	7.60025e-09	3.09303e-07	down		Endoglucanase
Ghicr24_A06G128200	8.32659	8.7124	17.3671	18.3456	1.04894	3.08816e-06	6.99989e-05	down		Cellulose synthase
Ghicr24_A06G133800	6.7693	6.39137	15.1656	18.1375	1.32113	1.41527e-08	5.51606e-07	down		Uncharacterized protein isoform 1
Ghicr24_A06G135100	1.54929	2.04663	4.78465	5.30188	1.46696	8.45439e-07	2.24975e-05	down		DNA photolyase, putative isoform 1
Ghicr24_A06G142000	3.74325	3.12041	15.647	16.8474	2.19882	3.29659e-19	3.76784e-17	down		GDSL-like Lipase/Acylhydrolase superfamily protein
Ghicr24_A06G147900	0.764923	1.3754	12.7196	19.2959	3.87898	5.27811e-27	9.22329e-25	down		Putative uncharacterized protein
Ghicr24_A06G150600	0.091994	0.470125	2.32445	3.02546	3.2186	2.72622e-06	6.29313e-05	down		CBS domain-containing protein
Ghicr24_A06G151500	4.51309	4.27115	14.5293	17.0785	1.8232	4.90949e-08	1.73431e-06	down		Uncharacterized protein
Ghicr24_A06G153200	92.946	98.0677	360.768	427.601	2.0268	9.81187e-18	9.8669e-16	down		Xylem bark cysteine peptidase 3 isoform 1
Ghicr24_A06G158800	3.32514	3.50469	15.0072	17.9034	2.24774	4.04188e-18	4.18001e-16	down		S-adenosyl-L-methionine-dependent methyltransferases superfamily protein isoform 1
Ghicr24_A06G169100	0.065034	0.178966	1.40837	1.27994	3.42999	1.73756e-08	6.68985e-07	down		Major facilitator superfamily protein
Ghicr24_A06G171000	1.02222	0.344056	7.04064	8.5883	3.48727	1.3257e-13	9.59431e-12	down		Xyloglucan endotransglucosylase/hydrolase
Ghicr24_A06G172700	1.5918	0.85771	73.322	94.6282	6.08062	7.50672e-65	6.00587e-62	down		Cytochrome P450, family 77, subfamily B, polypeptide 1
Ghicr24_A06G175100	11.6574	11.424	24.8871	24.7596	1.08633	1.16861e-06	2.98598e-05	down		Aminomethyltransferase
Ghicr24_A06G175700	1.06918	0.793121	4.88556	4.89745	2.37409	2.92349e-09	1.27225e-07	down		B-cell receptor-associated 31-like
Ghicr24_A06G179000	0	0.200272	55.2139	75.5938	9.30357	1.33054e-64	1.05295e-61	down		RPM1 interacting protein 4, putative
Ghicr24_A06G179800	0.106124	0.348794	1.66221	2.48565	3.11974	1.6673e-05	0.000292294	down		Uncharacterized protein
Ghicr24_A06G180400	15.9264	10.1904	102.578	103.048	2.95781	4.20751e-27	7.45334e-25	down		Uncharacterized protein
Ghicr24_A06G182100	4.11268	4.98937	12.0588	13.0349	1.36776	3.77062e-09	1.61011e-07	down		RNA-binding family protein isoform 3
Ghicr24_A06G189300	3.36888	2.91004	6.63998	7.8758	1.18868	5.41371e-06	0.00011223	down		Peptide-N4-(N-acetyl-beta-glucosaminyl)asparagine amidase A protein, putative
Ghicr24_A06G194800	0.170153	0.312554	1.78858	2.32915	3.05445	1.93351e-09	8.69494e-08	down		WAP four-disulfide core domain protein 8, putative
Ghicr24_A06G196100	0	0	7.95453	9.25463	13.6102	7.21022e-72	7.39362e-69	down		Alpha/beta-Hydrolases superfamily protein
Ghicr24_A06G196200	0.218175	0.620647	20.1715	20.3645	5.55943	2.37901e-42	7.8374e-40	down		3-ketoacyl-CoA synthase
Ghicr24_A06G203200	0.096936	0.327932	1.50913	1.16013	2.59036	3.79724e-05	0.000577576	down		DNAse I-like superfamily protein isoform 1
Ghicr24_A06G204300	0.21753	0.312775	23.7027	17.0618	6.24081	3.65572e-78	4.75282e-75	down		Polyphenol oxidase-7
Ghicr24_A06G205100	1.47519	1.04464	4.23589	4.40237	1.75992	3.35078e-06	7.48674e-05	down		Phosphotyrosine protein phosphatases superfamily protein
Ghicr24_A06G207100	4.42239	4.07156	9.29105	8.75466	1.14356	1.70331e-06	4.17407e-05	down		Uncharacterized protein isoform 1
Ghicr24_A06G209900	2.44726	1.57631	4.96151	5.03979	1.28556	5.37845e-06	0.000111626	down		Kinase family protein with ARM repeat domain isoform 1
Ghicr24_A06G212500	3.04332	5.44142	13.2155	16.6234	1.79439	1.34037e-09	6.16857e-08	down		Leucine-rich repeat protein kinase family protein, putative isoform 1
Ghicr24_A06G214200	10.7502	8.2419	37.2363	24.4151	1.68074	6.42876e-10	3.10174e-08	down		Eukaryotic translation initiation factor 3 subunit, putative
Ghicr24_A06G215900	0.029959	0.056802	4.06466	3.84366	6.47125	7.28726e-55	3.73631e-52	down		Cc-nbs-lrr resistance protein, putative
Ghicr24_A06G221200	34.4805	25.8037	75.5711	78.7987	1.33871	3.06686e-08	1.12657e-06	down		Putative ribosomal protein L28
Ghicr24_A06G222000	0.840506	0.505776	3.06132	3.11033	2.17588	2.54965e-10	1.31559e-08	down		Protein ROOT HAIR DEFECTIVE 3 homolog
Ghicr24_A06G227200	4.05543	3.16118	8.34011	9.74044	1.30441	5.52908e-07	1.54293e-05	down		LEM3 (Ligand-effect modulator 3) family protein / CDC50 family protein isoform 1
Ghicr24_A06G233500	0.072931	0.102086	3.57247	4.34449	5.4107	6.13012e-16	5.39021e-14	down		Ralf-like 4, putative
Ghicr24_A07G002800	0.34616	0.551587	9.83624	10.7574	4.49563	1.79036e-45	6.75382e-43	down		Fatty acyl-ACP thioesterases B isoform 2
Ghicr24_A07G002900	0.720654	0.354861	6.71395	7.3712	3.65088	1.25833e-09	5.82199e-08	down		--
Ghicr24_A07G005600	2.98832	2.22056	6.47322	7.14622	1.36425	1.03497e-07	3.39578e-06	down		Uncharacterized protein
Ghicr24_A07G009600	0.15295	0.212264	15.9757	19.9013	6.54418	1.07229e-87	1.62643e-84	down		Uncharacterized protein
Ghicr24_A07G012600	3.56417	3.23259	12.1995	14.4999	1.95476	1.70495e-13	1.22175e-11	down		Uncharacterized protein
Ghicr24_A07G013500	0.269813	0.46954	4.62712	3.01017	3.305	6.00566e-09	2.49144e-07	down		CFIM-25 isoform 1
Ghicr24_A07G013900	1.7503	1.62924	14.9612	16.7841	3.2127	5.04638e-39	1.43518e-36	down		Myosin family protein with Dil domain isoform 1
Ghicr24_A07G030900	5.98804	4.56608	13.6205	15.8523	1.46315	2.07533e-09	9.26402e-08	down		Cytosol aminopeptidase family protein
Ghicr24_A07G033900	7.58298	9.11407	47.8432	60.0547	2.67322	6.83281e-26	1.11791e-23	down		Uncharacterized protein isoform 1
Ghicr24_A07G038600	0.354417	0.510387	2.41531	2.94413	2.49903	2.67644e-10	1.37613e-08	down		UDP-sugar transporter, putative
Ghicr24_A07G041000	4.62036	5.25215	11.1673	13.0059	1.27282	9.15478e-08	3.03517e-06	down		Glycosyl hydrolase superfamily protein
Ghicr24_A07G044600	2.81843	2.78923	14.2355	18.4646	2.52436	6.06932e-24	9.11099e-22	down		Cytochrome P450 704C1
Ghicr24_A07G045100	53.536	57.8383	105.681	123.041	1.01951	8.84907e-06	0.000170983	down		B12D protein
Ghicr24_A07G047700	18.0468	17.3302	58.3348	74.1951	1.88693	4.68584e-15	3.83322e-13	down		GroES-like zinc-binding alcohol dehydrogenase family protein
Ghicr24_A07G048500	0.124081	0.40607	2.3363	2.02147	3.00631	5.25481e-06	0.000109434	down	ERF	AP2/ERF domain-containing transcription factor, putative
Ghicr24_A07G051200	5.14107	4.74093	77.3827	90.1914	4.06484	7.25545e-56	3.97173e-53	down		Polyphosphoinositide binding protein
Ghicr24_A07G060600	9.4202	11.5093	20.2481	25.9633	1.12376	4.27739e-06	9.22997e-05	down		Alpha/beta-Hydrolases superfamily protein isoform 1
Ghicr24_A07G062200	0.293804	0.291087	11.5415	14.2103	5.44717	2.39062e-62	1.72328e-59	down		Piriformospora indica-insensitive protein 2
Ghicr24_A07G064800	0.286384	0.154	11.1538	12.2844	5.67129	1.39707e-46	5.46856e-44	down		Uncharacterized protein isoform 1
Ghicr24_A07G066200	8.76664	13.1875	32.5131	37.745	1.63839	1.23859e-09	5.7621e-08	down		ABC transporter
Ghicr24_A07G071100	8.56752	10.0616	27.985	32.9552	1.68104	1.98935e-12	1.28629e-10	down		D-ribulose-5-phosphate-3-epimerase isoform 1
Ghicr24_A07G071300	1.67724	1.97798	4.15113	5.11704	1.32235	2.55785e-07	7.68579e-06	down		Uncharacterized protein isoform 1
Ghicr24_A07G075300	3.6659	3.24383	7.9849	8.719	1.24831	5.36315e-08	1.87545e-06	down		Heat shock protein 101
Ghicr24_A07G079000	6.89054	8.67666	29.8675	30.4393	1.93454	1.04108e-15	8.95944e-14	down		Glycosyl hydrolase family 81 protein
Ghicr24_A07G079800	22.5901	23.8936	45.6771	48.6208	1.00191	8.20757e-06	0.000159775	down		Endomembrane protein 70 protein family
Ghicr24_A07G080000	6.27928	7.61998	22.6257	23.9036	1.7238	3.94108e-13	2.74054e-11	down		Alpha-expansin 13, putative
Ghicr24_A07G092100	21.8062	27.2229	64.3151	54.4443	1.25717	1.77076e-07	5.52839e-06	down		ACC oxidase ACO4
Ghicr24_A07G096000	1.31653	1.03043	12.4328	14.5388	3.50208	1.53952e-39	4.43029e-37	down		Endomembrane protein 70 protein family
Ghicr24_A07G103200	7.8538	12.5942	21.7399	30.4528	1.33238	2.95374e-06	6.75408e-05	down		Kinase
Ghicr24_A07G108100	0.568664	0.928116	2.94374	3.17477	2.01171	4.8362e-07	1.36793e-05	down		Zinc finger family protein, putative
Ghicr24_A07G109600	0.161555	0.243899	3.57526	3.5654	4.09228	3.7385e-23	5.31612e-21	down		Uncharacterized protein
Ghicr24_A07G117300	0.284503	0.334497	2.59066	3.17237	3.19438	1.28508e-09	5.9291e-08	down		Family of Uncharacterized protein function (DUF662)
Ghicr24_A07G117500	7.59293	5.36022	21.6326	23.8255	1.79377	1.0869e-12	7.17431e-11	down		Kinase superfamily protein
Ghicr24_A07G118100	2.28978	2.03073	32.5915	43.1035	4.11298	1.10969e-50	5.0495e-48	down		Jojoba acyl CoA reductase-related male sterility protein
Ghicr24_A07G121400	0.265175	0.446343	18.5416	21.1081	5.75667	5.32626e-55	2.76988e-52	down		Uncharacterized protein
[truncated: 1,988 more rows]

## Sheet: fl_0 vs fl_-2
Differentially expressed genes between -2 and 0 DPA ovules in fl
genes id	fl_-2-1	fl_-2-2	fl_0-1	fl_0-2	log2(fc)	p-value	FDR	up-/down-regulated	transcription factor	functional description
Ghicr24_D12G000800	1.37861	1.41762	0	0	-10.3608	1.05213e-17	3.1425e-15	down		Uncharacterized protein
Ghicr24_A11G041200	9.35284	10.8671	0.05469	0.020272	-8.12541	1.44979e-117	1.31531e-113	down		Cytochrome P450 94A2
Ghicr24_D06G209800	244.875	161.325	1.09808	0.885763	-7.66951	2.76e-160	2.00318e-155	down		Ribonuclease 2, putative
Ghicr24_D10G043100	1.88473	1.4726	0.015398	0	-7.47168	1.25021e-19	4.53694e-17	down		Jasmonate-zim-domain protein 8, putative
Ghicr24_D09G088000	20.982	19.9824	0.385485	0	-6.63869	5.91752e-43	8.94766e-40	down		Jasmonate-zim-domain protein 8, putative
Ghicr24_A09G095000	1.62841	1.92252	0	0.043191	-6.53398	4.47484e-14	8.45779e-12	down		Jasmonate-zim-domain protein 8, putative
Ghicr24_D09G014700	12.5528	11.6095	0.026884	0.238945	-6.42494	1.28443e-49	2.51953e-46	down		Amino acid transporter isoform 3
Ghicr24_D05G374100	5.52927	4.61355	0.098653	0.033966	-6.27397	2.40606e-40	3.42411e-37	down		Geranyl-diphosphate synthase, putative
Ghicr24_A04G073700	0.420058	16.8074	0.152793	0.182323	-5.67482	4.10102e-07	2.56814e-05	down		DNA-directed RNA polymerase subunit beta
Ghicr24_A11G082200	2.34685	1.41135	0.02587	0.042982	-5.62449	6.3019e-14	1.16088e-11	down	ERF	Ethylene-responsive element binding factor 13, putative
Ghicr24_A11G082100	31.2731	25.1085	0.50772	0.651043	-5.58308	2.57395e-92	1.86814e-88	down	ERF	Ethylene-responsive element-binding protein 6
Ghicr24_D11G080000	18.9659	12.8655	0.243621	0.412881	-5.56796	1.92255e-57	5.58147e-54	down	ERF	Ethylene-responsive element-binding protein 6
Ghicr24_D08G041200	44.3417	42.303	0.457083	1.46324	-5.48968	7.38464e-47	1.24644e-43	down		Allene oxide cyclase
Ghicr24_D05G147000	9.51555	8.32261	0.365957	0.088372	-5.23122	1.93755e-30	1.59802e-27	down		Jasmonate-zim-domain protein 8, putative
Ghicr24_D11G220600	1.80009	1.33242	0.040393	0.044149	-5.22356	1.45434e-17	4.20537e-15	down	bHLH	Basic helix-loop-helix DNA-binding superfamily protein, putative
Ghicr24_A12G109400	1.65398	1.80692	0.049167	0.044671	-5.187	4.93075e-13	7.91746e-11	down	ERF	Ethylene-responsive element binding factor 13, putative
Ghicr24_D06G144000	1.71695	0.778054	0.05634	0.017551	-5	6.80754e-14	1.24142e-11	down		Polyphenol oxidase 1
Ghicr24_D02G192700	69.8475	65.3241	2.05484	2.33287	-4.97888	1.8548e-128	2.69239e-124	down		Jasmonate-zim-domain protein 10, putative
Ghicr24_D08G062800	2.84922	2.18664	0.051237	0.091817	-4.94642	8.45586e-16	2.01881e-13	down	ERF	Ethylene-responsive element binding factor 13, putative
Ghicr24_A05G230700	1.23491	0.849762	0.056472	0	-4.93546	3.6329e-07	2.2948e-05	down		Uncharacterized protein
Ghicr24_D06G207600	5.79252	4.52265	0.159952	0.186896	-4.89077	1.38383e-35	1.43481e-32	down		Uncharacterized protein
Ghicr24_A04G125400	2.37193	2.05164	0.050312	0.093795	-4.81131	5.82705e-15	1.22942e-12	down	MYB	Myb domain protein 15, putative
Ghicr24_A10G044800	1.72544	1.54756	0.112455	0	-4.77259	2.26461e-08	1.78075e-06	down		Jasmonate-zim-domain protein 8, putative
Ghicr24_D02G185300	91.4337	87.2928	2.89913	3.61627	-4.77011	2.07931e-121	2.15592e-117	down	bHLH	DNA binding protein, putative
Ghicr24_A10G096300	3.10296	3.19646	0.242311	0	-4.65951	2.8351e-07	1.82591e-05	down		Mitogen-activated protein kinase kinase kinase 19, putative
Ghicr24_A03G167400	67.9326	74.9013	2.71384	2.98587	-4.6474	3.0721e-123	3.71617e-119	down	bHLH	DNA binding protein, putative
Ghicr24_D11G039900	1.95154	1.12012	0.023273	0.088279	-4.55459	4.31856e-08	3.22719e-06	down		Calmodulin like 37
Ghicr24_A05G152800	10.3087	8.78976	0.140692	0.662404	-4.5453	3.38007e-19	1.17379e-16	down		Jasmonate-zim-domain protein 8, putative
Ghicr24_D04G184500	12.9231	10.9028	0.675711	0.381317	-4.49349	5.66053e-65	1.86743e-61	down		Arginine decarboxylase
Ghicr24_D05G022200	1.11396	0.92521	0.09585	0	-4.39232	9.17495e-06	0.000411055	down		Putative uncharacterized protein
Ghicr24_A04G125600	2.55085	2.33112	0.129535	0.106049	-4.3667	2.70429e-30	2.20533e-27	down		(E)-beta-ocimene synthase
Ghicr24_D05G221500	9.66211	7.25716	0.359721	0.458386	-4.36012	2.70879e-52	6.11046e-49	down		2-oxoglutarate and Fe(II)-dependent oxygenase superfamily protein, putative
Ghicr24_A11G228800	5.4314	6.70777	0.348549	0.245174	-4.34915	1.6462e-34	1.5721e-31	down	bHLH	Basic helix-loop-helix DNA-binding superfamily protein, putative
Ghicr24_A03G175500	30.6864	30.7267	1.51387	1.53691	-4.32685	1.83221e-100	1.47755e-96	down		Jasmonate-zim-domain protein 10, putative
Ghicr24_D10G098200	4.12633	4.37123	0.279114	0.155267	-4.27878	3.6553e-29	2.70712e-26	down		Mitogen-activated protein kinase kinase kinase 19, putative
Ghicr24_D06G236100	1.39673	1.04494	0.07854	0.051015	-4.24413	7.31152e-22	3.38002e-19	down		Lipoxygenase
Ghicr24_A12G160000	49.129	50.8741	3.48008	1.79584	-4.2285	8.35067e-52	1.73167e-48	down	MYB	Myb domain protein 62, putative
Ghicr24_A07G018900	3.1892	2.09789	0.068611	0.226449	-4.12338	2.20124e-10	2.48081e-08	down	ERF	Integrase-type DNA-binding superfamily protein, putative
Ghicr24_A08G273800	1.75166	1.11318	0.128236	0.016081	-4.08746	1.61441e-06	8.7377e-05	down	ERF	AP2/ERF domain-containing transcription factor
Ghicr24_D12G231700	2.50239	2.21295	0.127252	0.153325	-4.06099	6.22917e-27	4.03667e-24	down		Alpha/beta-Hydrolases superfamily protein
Ghicr24_D04G143400	7.67559	6.64921	0.535768	0.321604	-4.05576	4.33559e-50	8.74091e-47	down		HXXXD-type acyl-transferase family protein
Ghicr24_A09G114100	3.24026	2.95546	0.147441	0.222305	-4.01941	9.05018e-27	5.81286e-24	down		Cytochrome P450 94A1
Ghicr24_D08G120900	1.20742	1.45285	0.146113	0.015584	-3.98914	7.49767e-08	5.31939e-06	down	bHLH	Basic helix-loop-helix DNA-binding family protein, putative
Ghicr24_D09G142100	1.81504	1.92417	0.131502	0.09875	-3.96963	3.91754e-19	1.35396e-16	down		Plant U-box 23
Ghicr24_D12G283400	2.21008	2.50754	0.164867	0.134137	-3.9331	7.07808e-19	2.36737e-16	down	WOX	WUSCHEL, putative isoform 1
Ghicr24_D09G205700	6.56517	4.21268	0.394599	0.357045	-3.84265	1.96696e-32	1.74098e-29	down	ERF	AP2/ERF domain-containing transcription factor, putative
Ghicr24_D10G274000	6.54505	5.02624	0.648693	0.163263	-3.79888	6.53206e-13	1.03513e-10	down		Uncharacterized protein
Ghicr24_A12G127700	11.5538	9.99302	0.836394	0.703456	-3.78896	1.06537e-23	5.68557e-21	down		Calcium-binding EF-hand family protein
Ghicr24_A13G041300	5.06663	4.08034	0.26918	0.392901	-3.78374	3.47424e-35	3.50218e-32	down		Abscisic acid 8'-hydroxylase 4 isoform 1
Ghicr24_D05G238500	3.90508	3.93555	0.324555	0.24356	-3.7761	1.66e-22	7.9264e-20	down		Chalcone synthase
Ghicr24_D06G048400	17.0326	13.4156	1.1282	1.11789	-3.75733	3.45138e-71	1.56561e-67	down		IAA-leucine resistant-like gene 6 isoform 1
Ghicr24_A06G050600	22.8933	19.3709	2.05496	1.09687	-3.74313	8.69047e-43	1.28724e-39	down		IAA-leucine resistant-like gene 6 isoform 1
Ghicr24_A04G104500	2.66831	2.1993	0.248181	0.117548	-3.72862	2.36507e-20	9.2786e-18	down		HXXXD-type acyl-transferase family protein
Ghicr24_A10G254100	43.6026	36.9389	2.874	3.28682	-3.70712	6.03685e-79	3.37038e-75	down		Sugar beet HS1 PRO-1 2
Ghicr24_A11G069500	1.70784	0.899307	0.085549	0.104805	-3.63421	8.0111e-06	0.000364081	down		Cold-circadian (Cold circadian rhythm-RNA binding)-like protein
Ghicr24_D13G038000	2.26044	1.61957	0.141118	0.162263	-3.62237	3.85769e-25	2.33323e-22	down		Abscisic acid 8'-hydroxylase 4 isoform 1
Ghicr24_D05G034200	176.726	147.454	12.6457	14.2825	-3.58897	2.2214e-78	1.15162e-74	down		Jasmonate-zim-domain protein 1, putative
Ghicr24_D08G230900	6.93401	6.58361	0.394159	0.732886	-3.58252	7.71223e-38	9.6508e-35	down		Lipoxygenase
Ghicr24_D01G123900	67.6266	51.5817	3.73889	6.23794	-3.57479	7.75928e-44	1.22426e-40	down	C2H2	Salt tolerance zinc finger, putative
Ghicr24_D12G021300	2.14978	2.11673	0.220868	0.133108	-3.56544	3.36954e-11	4.26059e-09	down	ERF	Ethylene-responsive transcription factor 10
Ghicr24_A13G228900	5.08609	4.62014	0.295774	0.53573	-3.54381	2.91451e-29	2.18075e-26	down		Putative uncharacterized protein
Ghicr24_D11G040000	1.2104	1.53915	0.14564	0.092159	-3.53727	1.02448e-12	1.57868e-10	down		Cytochrome P450 94A2
Ghicr24_D09G105300	1.48171	1.25151	0.038951	0.202734	-3.4693	2.03762e-08	1.61626e-06	down		Cytochrome P450 94A1
Ghicr24_A05G137800	13.9466	15.9739	1.16461	1.55021	-3.46198	7.6581e-54	1.91661e-50	down		Myo-inositol oxygenase 1 isoform 1
Ghicr24_A08G024100	6.08102	6.08099	0.574183	0.536068	-3.45066	1.61026e-48	2.99669e-45	down		1-deoxy-D-xylulose-5-phosphate synthase
Ghicr24_D08G274000	1.63868	1.12206	0.119637	0.135135	-3.44556	3.8794e-07	2.43777e-05	down	ERF	AP2/ERF domain-containing transcription factor
Ghicr24_A11G119500	1.89949	1.4082	0.278201	0.037262	-3.42146	1.79809e-05	0.00073606	down		Uncharacterized protein
Ghicr24_D05G105000	2.12592	1.98285	0.227101	0.153484	-3.41149	2.16511e-21	9.5818e-19	down		Mitogen-activated protein kinase kinase kinase 13, putative
Ghicr24_Contig01857G000100	3.04447	3.0363	0.297365	0.285644	-3.40028	3.22749e-36	3.49623e-33	down		White-brown-complex ABC transporter family
Ghicr24_D08G215900	11.492	12.3683	0.66071	1.5992	-3.39997	7.85708e-25	4.63625e-22	down		Serine-threonine protein kinase, plant-type, putative
Ghicr24_A13G205200	23.7226	17.354	2.53745	1.35207	-3.39796	9.80229e-30	7.73305e-27	down		Basic helix-loop-helix DNA-binding superfamily protein, putative
Ghicr24_A06G237100	9.64619	10.6438	1.01961	0.917497	-3.36773	1.41168e-22	6.83055e-20	down		Uncharacterized protein
Ghicr24_D10G270600	18.9372	17.8685	1.62407	1.94192	-3.36459	4.54688e-65	1.57147e-61	down		Sugar beet HS1 PRO-1 2
Ghicr24_A01G081000	10.0373	5.91045	1.12742	0.433613	-3.35114	1.95357e-15	4.48696e-13	down		Geranyl-diphosphate synthase, putative
Ghicr24_A06G135500	2.14558	1.5688	0.266181	0.097168	-3.34299	8.0178e-08	5.66625e-06	down		Fasciclin-like arabinogalactan protein 17
Ghicr24_A11G356700	3.02554	2.39738	0.253907	0.299702	-3.30319	4.53923e-09	4.09258e-07	down		Uncharacterized protein
Ghicr24_A02G048300	1.25693	1.01768	0.12781	0.096656	-3.29722	2.85271e-13	4.78169e-11	down		Proton-dependent oligopeptide transport family protein
Ghicr24_A06G149800	1.25242	1.2586	0.096142	0.159188	-3.27501	5.86612e-12	8.23514e-10	down		Polyphenol oxidase 1
Ghicr24_A03G037000	2.56821	2.52459	0.217341	0.313641	-3.26411	5.44647e-18	1.6749e-15	down		Mitogen-activated protein kinase kinase kinase 13, putative
Ghicr24_Contig03505G000100	3.60285	3.87036	0.555926	0.217868	-3.26149	2.13847e-12	3.16106e-10	down		Xyloglucan endotransglucosylase/hydrolase
Ghicr24_A05G315200	1.49752	1.72643	0.16014	0.17597	-3.25765	1.52332e-31	1.3162e-28	down		--
Ghicr24_A11G209000	6.34997	7.25829	0.921047	0.586517	-3.17614	2.23083e-27	1.45866e-24	down		Mitogen-activated protein kinase kinase kinase 19, putative
Ghicr24_A10G238300	9.5289	11.2913	0.888227	1.41998	-3.17399	5.90279e-34	5.49254e-31	down		Putative uncharacterized protein
Ghicr24_D12G108500	5.73865	5.00693	0.519202	0.711066	-3.1268	1.15227e-15	2.72412e-13	down	ERF	Ethylene-responsive element binding factor 13, putative
Ghicr24_D10G243600	4.22009	3.05976	0.113561	0.71728	-3.12516	2.04622e-06	0.000108106	down		Putative 21 kDa trypsin inhibitor
Ghicr24_A07G108100	42.6367	36.7137	2.24008	6.91023	-3.11368	2.08729e-15	4.77897e-13	down		Zinc finger family protein, putative
Ghicr24_A04G147400	9.1225	8.37126	1.10699	0.924037	-3.10634	2.77829e-52	6.11046e-49	down		Arginine decarboxylase
Ghicr24_A08G123100	2.21547	2.47403	0.226155	0.31061	-3.09923	8.0045e-15	1.65515e-12	down		Flavonoid 3-hydroxylase
Ghicr24_A12G217300	2.00028	2.54482	0.315858	0.208469	-3.09464	2.18624e-11	2.81339e-09	down	ERF	AP2/ERF domain-containing transcription factor, putative isoform 2
Ghicr24_D07G019300	3.10368	2.9101	0.094407	0.601142	-3.08226	9.62017e-06	0.000427309	down	ERF	Integrase-type DNA-binding superfamily protein, putative
Ghicr24_A10G169200	11.5694	9.93041	1.55062	1.01039	-3.06926	7.61679e-36	8.01187e-33	down		Alpha/beta-Hydrolases superfamily protein
Ghicr24_A03G223200	28.8485	18.0459	3.04197	2.61931	-3.04079	3.78944e-20	1.44755e-17	down	MYB_related	DnaJ homolog subfamily C member 2
Ghicr24_D11G056800	31.8216	33.0347	2.27301	5.66826	-3.02828	1.06856e-19	3.89724e-17	down		Chaperone protein dnaJ 20, putative
Ghicr24_A12G024800	3.03017	2.32111	0.245345	0.409327	-3.02237	2.04621e-12	3.03085e-10	down	ERF	Ethylene-responsive transcription factor 10
Ghicr24_A05G039300	41.1898	29.5314	4.39978	4.43681	-2.99955	5.32246e-47	9.1976e-44	down		Jasmonate-zim-domain protein 1, putative
Ghicr24_D01G162100	35.5711	34.8107	3.9386	4.90138	-2.99586	2.28478e-55	6.14175e-52	down		Jasmonate-zim-domain protein 3, putative isoform 1
Ghicr24_A05G144100	21.2906	23.0069	2.17142	3.37729	-2.99466	2.83841e-38	3.74562e-35	down		Jasmonate-zim-domain protein 6, putative isoform 3
Ghicr24_A05G208200	1.12816	1.65052	0.211274	0.135472	-2.98995	2.98608e-07	1.91794e-05	down		Catalytic, putative
Ghicr24_A05G105300	2.86379	2.17781	0.309481	0.324838	-2.97348	8.6099e-25	5.0395e-22	down	AP2	AP2.7 isoform 1
Ghicr24_A09G218900	8.15121	4.69771	0.744358	0.888432	-2.96963	6.36568e-19	2.13896e-16	down	ERF	AP2/ERF domain-containing transcription factor, putative
Ghicr24_A11G041100	1.70617	1.35562	0.151251	0.236978	-2.96743	2.20771e-06	0.000115359	down		Calmodulin like 37
Ghicr24_A05G038000	12.4605	9.01637	1.9379	0.806047	-2.96494	2.42675e-16	6.18005e-14	down		GLP3
Ghicr24_A01G124700	24.0559	21.9809	2.3229	3.60906	-2.94967	1.27453e-29	9.9467e-27	down		Zinc-finger family protein
Ghicr24_D05G278900	2.14478	1.97557	0.31765	0.202266	-2.94753	6.39361e-09	5.63842e-07	down		Uncharacterized protein
Ghicr24_A13G170100	7.52738	5.91804	0.568582	1.17025	-2.93946	1.36136e-14	2.75226e-12	down	ERF	AP2/EREBP transcription factor ERF-1
Ghicr24_Contig01048G000600	1.59823	1.11864	0.110629	0.242879	-2.93664	1.06988e-08	9.0292e-07	down		Cytochrome P450 94A1
Ghicr24_A02G158700	5.64964	4.56283	0.374109	0.954915	-2.93362	6.73567e-13	1.06276e-10	down	bHLH	Basic helix-loop-helix DNA-binding superfamily protein, putative isoform 1
Ghicr24_D08G274800	2.04013	1.22168	0.237441	0.173417	-2.93231	3.38198e-06	0.000168124	down	ERF	Integrase-type DNA-binding superfamily protein, putative
Ghicr24_A09G194400	6.94067	7.75678	1.17481	0.746473	-2.93218	7.22371e-09	6.31041e-07	down		Uncharacterized protein
Ghicr24_A07G116100	23.1693	22.3422	2.87795	3.12675	-2.92011	3.21688e-37	3.76577e-34	down		Uncharacterized protein
Ghicr24_A07G016600	35.069	34.7795	2.77686	6.44967	-2.91813	1.53541e-20	6.26059e-18	down		AP2/ERF domain-containing transcription factor
Ghicr24_D10G115400	6.24714	4.94987	0.594948	0.887867	-2.91102	4.10708e-20	1.55254e-17	down		Alpha/beta-Hydrolases superfamily protein
Ghicr24_D02G109100	13.6064	13.4397	1.14675	2.46382	-2.8997	1.41621e-19	5.1138e-17	down		Xyloglucan endotransglucosylase/hydrolase
Ghicr24_D06G086900	115.473	87.6639	13.0477	14.8016	-2.87881	2.41728e-47	4.27912e-44	down		Jasmonate-zim-domain protein 1, putative
Ghicr24_D13G037600	41.3503	35.9	3.23962	7.26405	-2.87686	8.44764e-21	3.54405e-18	down	ERF	Redox responsive transcription factor 1, putative
Ghicr24_D08G008800	41.3685	28.3057	4.93278	4.59923	-2.8686	2.65425e-37	3.15808e-34	down		Late embryogenesis abundant (LEA) hydroxyproline-rich glycoprotein family
Ghicr24_D05G133200	3.07108	3.03713	0.192684	0.657854	-2.84327	9.9748e-09	8.48723e-07	down		Inorganic pyrophosphatase 2
Ghicr24_D07G017000	39.5397	42.0653	2.74646	8.62134	-2.84203	2.98538e-13	4.95825e-11	down	ERF	AP2/ERF domain-containing transcription factor
Ghicr24_A12G167900	17.8366	17.0765	3.23719	1.69361	-2.82	2.02137e-17	5.70851e-15	down		Uncharacterized protein
Ghicr24_D12G285300	4.39816	4.14584	0.281163	0.936322	-2.80611	1.34741e-09	1.34332e-07	down		Mitogen-activated protein kinase kinase
Ghicr24_D06G087300	106.098	86.014	6.89985	21.2944	-2.7659	1.31851e-12	1.99367e-10	down	ERF	AP2/ERF domain-containing transcription factor
Ghicr24_A11G026500	10.355	6.27332	1.32459	1.10559	-2.75884	1.09197e-11	1.46767e-09	down		14 kDa proline-rich protein DC2.15, putative
Ghicr24_D05G002200	1.46892	1.44183	0.140445	0.292412	-2.75107	2.42954e-07	1.58289e-05	down	bHLH	Basic helix-loop-helix DNA-binding superfamily protein isoform 1
Ghicr24_A02G106700	15.5888	16.45	2.08256	2.68631	-2.74493	3.31337e-36	3.53648e-33	down		Xyloglucan endotransglucosylase/hydrolase
Ghicr24_D13G046200	39.0201	38.5872	5.53348	6.05088	-2.74357	7.60943e-53	1.78156e-49	down		4-hydroxy-3-methylbut-2-enyl diphosphate reductase isoform 1
Ghicr24_A06G167600	3.12432	2.46367	0.453185	0.357685	-2.72855	5.72316e-07	3.45863e-05	down		Uncharacterized protein
Ghicr24_D11G220000	0.973637	1.33136	0.118709	0.229399	-2.72247	5.82727e-06	0.000273746	down		Uncharacterized protein
Ghicr24_A11G081400	3.91765	3.94175	0.803635	0.404215	-2.69998	4.31107e-16	1.06066e-13	down		Cyclin p4,1
Ghicr24_D06G090100	12.1764	11.2381	0.380376	3.22205	-2.69486	2.42968e-05	0.000964155	down		Integrase-type DNA-binding superfamily protein, putative
Ghicr24_A05G133300	2.8555	2.91856	0.457753	0.441485	-2.6885	1.8552e-26	1.16076e-23	down		Uncharacterized protein
Ghicr24_D02G226600	2.91126	2.51641	0.303755	0.537421	-2.68147	7.9465e-11	9.53304e-09	down	C2H2	C2H2 zinc finger protein
Ghicr24_A01G165200	15.8121	16.9285	2.14274	2.96513	-2.68072	1.45682e-37	1.76224e-34	down		Jasmonate-zim-domain protein 3, putative isoform 1
Ghicr24_D02G238400	47.014	33.8717	7.89174	4.77232	-2.67411	1.31844e-23	6.93416e-21	down	MYB_related	DnaJ homolog subfamily C member 2
Ghicr24_A06G172700	9.59581	8.67008	1.55964	1.3562	-2.64635	3.53506e-37	4.07256e-34	down		Cytochrome P450, family 77, subfamily B, polypeptide 1
Ghicr24_A12G246300	1.36337	1.82272	0.191807	0.331925	-2.61891	1.06061e-05	0.000465685	down	ERF	AP2/ERF domain-containing transcription factor, putative
Ghicr24_D09G197300	5.86145	6.55887	1.34072	0.681728	-2.61536	1.75985e-17	5.00895e-15	down		Glyoxal oxidase-related protein
Ghicr24_A06G090600	13.0114	11.4277	0.675519	3.31168	-2.61246	3.03554e-07	1.94283e-05	down		Integrase-type DNA-binding superfamily protein, putative
Ghicr24_D12G232200	4.15891	4.0068	0.581771	0.756376	-2.60716	1.64827e-16	4.31878e-14	down	ERF	Ethylene-responsive transcription factor 11
Ghicr24_A08G238600	8.17946	8.96307	1.61636	1.2034	-2.60448	2.41645e-28	1.68638e-25	down		Li-tolerant lipase 1 isoform 1
Ghicr24_D02G045700	4.84817	4.16054	0.559047	0.919105	-2.59323	3.55988e-09	3.30823e-07	down		Uncharacterized protein
Ghicr24_A06G206400	8.04635	6.56196	1.04588	1.37326	-2.59098	1.51217e-22	7.26833e-20	down		Alpha/beta-Hydrolases superfamily protein
Ghicr24_D03G153400	4.08624	2.87809	0.551162	0.606598	-2.58743	4.88394e-16	1.19351e-13	down		Mitogen-activated protein kinase kinase kinase 13, putative
Ghicr24_A13G041000	34.9223	28.2921	3.65032	6.95598	-2.57368	3.75447e-21	1.63171e-18	down	ERF	Redox responsive transcription factor 1, putative
Ghicr24_D11G079400	18.527	19.1415	3.82203	2.55923	-2.56159	1.83141e-30	1.52784e-27	down		Cyclin p4,1
Ghicr24_A01G170300	3.46561	2.99177	0.629108	0.480305	-2.5353	1.0346e-12	1.59089e-10	down	MYB	R2R3 MYB C2 repressor motif-like1 protein
Ghicr24_A10G082500	1.44296	0.769288	0.232524	0.150004	-2.52748	3.89337e-06	0.000191189	down		Galactose oxidase/kelch repeat superfamily protein, putative
Ghicr24_A03G217200	3.59615	2.64662	0.220125	0.863737	-2.51658	1.11743e-05	0.00048564	down	ERF	Redox responsive transcription factor 1, putative
Ghicr24_A06G180900	5.07088	4.35974	0.861946	0.785981	-2.51568	2.33564e-29	1.76581e-26	down		Tonoplast dicarboxylate transporter isoform 2
Ghicr24_A10G058900	52.9549	47.2808	7.75616	9.85518	-2.5105	1.37467e-38	1.84764e-35	down		Jasmonate-zim-domain protein 6, putative isoform 1
Ghicr24_Contig01167G001900	8.38611	7.71727	0.874742	1.95352	-2.5051	6.41346e-15	1.33759e-12	down		Zinc finger family protein, putative
Ghicr24_D05G186000	2.01055	1.53978	0.301016	0.399244	-2.50144	1.7508e-08	1.40878e-06	down		Lysine decarboxylase family protein
Ghicr24_D12G232100	3.87798	3.42421	0.505699	0.778984	-2.49432	9.63744e-10	9.89357e-08	down	ERF	AP2/EREBP transcription factor
Ghicr24_D03G129900	6.23731	6.50806	1.72158	0.553197	-2.4865	2.70913e-08	2.08511e-06	down		Maternal effect embryo arrest 59
Ghicr24_A06G088200	72.1797	51.1592	6.35462	15.6924	-2.48085	3.61538e-13	5.93667e-11	down	ERF	AP2/ERF domain-containing transcription factor
Ghicr24_A12G235900	9.43376	9.29212	1.75032	1.65713	-2.45845	2.92385e-26	1.81376e-23	down	ERF	Ethylene-responsive transcription factor 11
Ghicr24_A13G047300	6.41114	4.76611	0.993678	1.0541	-2.44678	9.58769e-14	1.71395e-11	down	C2H2	Zinc-finger DNA binding protein, putative
Ghicr24_D02G257800	1.8538	1.87771	0.310138	0.391745	-2.44116	3.9556e-07	2.48351e-05	down		Lactoylglutathione lyase / glyoxalase I family protein
Ghicr24_D03G040000	38.8599	33.1652	6.09868	7.35612	-2.42001	5.31115e-37	6.02309e-34	down		Sulfotransferase
Ghicr24_D10G057200	46.8232	48.8731	7.47686	10.4086	-2.41816	5.04829e-33	4.58e-30	down		Jasmonate-zim-domain protein 6, putative isoform 1
Ghicr24_A08G034300	26.5638	18.404	3.57628	4.8079	-2.41735	1.67933e-17	4.81756e-15	down		Zinc finger protein, putative
Ghicr24_A12G235500	2.04072	1.46001	0.242704	0.408993	-2.41433	4.73353e-09	4.24666e-07	down		Alpha/beta-Hydrolases superfamily protein
Ghicr24_A06G087800	54.9243	43.524	8.2581	10.3015	-2.41162	2.87505e-34	2.70998e-31	down		Jasmonate-zim-domain protein 1, putative
Ghicr24_A13G264600	1.63272	1.56326	0.348342	0.256904	-2.40759	3.56357e-08	2.69698e-06	down		Phosphatase 2C family protein isoform 1
Ghicr24_D09G040400	3.38362	2.44606	0.6495	0.448969	-2.40507	3.12982e-09	2.95012e-07	down		Uncharacterized protein
Ghicr24_D05G058800	37.7741	38.8136	3.56336	11.0425	-2.40332	1.85758e-10	2.13325e-08	down	WRKY	WRKY transcription factor 24
Ghicr24_A05G326800	51.9182	47.6903	9.84389	9.14123	-2.3935	1.50004e-42	2.17743e-39	down		Jasmonate-zim-domain protein 3, putative isoform 1
Ghicr24_D06G225200	1.79296	2.63268	0.287396	0.558418	-2.38613	5.08631e-09	4.54629e-07	down		Hydroxycinnamoyl CoA shikimate/quinate hydroxycinnamoyltransferase
Ghicr24_D05G138500	6.37825	8.36735	1.45585	1.37611	-2.37821	9.55931e-25	5.50639e-22	down		Jasmonate-zim-domain protein 6, putative isoform 3
Ghicr24_D06G104500	6.70536	4.98901	1.36099	0.885227	-2.37535	5.88658e-16	1.41941e-13	down		Transducin/WD40 repeat-like superfamily protein
Ghicr24_D09G045900	11.127	11.0724	1.67696	2.69637	-2.34176	1.61713e-18	5.28693e-16	down	ERF	DREB1-like transcription factor
Ghicr24_D02G198400	4.43354	2.62615	0.649492	0.734773	-2.34156	3.69738e-06	0.000182552	down		Phospho-N-acetylmuramoyl-pentapeptide-transferase, putative
Ghicr24_D08G122200	2.95676	2.91277	0.509751	0.639988	-2.34152	1.00611e-09	1.03139e-07	down	MYB	R2r3-myb transcription factor, putative
Ghicr24_D11G217400	7.35928	5.97998	0.948442	1.6953	-2.334	8.63371e-12	1.17006e-09	down		Putative phytosulfokine peptide
Ghicr24_D08G037000	27.8465	20.442	3.59463	5.97346	-2.33169	2.71978e-17	7.62157e-15	down		Zinc finger protein, putative
Ghicr24_D11G017100	10.0466	8.44215	1.29607	2.37162	-2.33165	2.25445e-18	7.2082e-16	down		Polyketide cyclase/dehydrase and lipid transport superfamily protein
Ghicr24_A01G135100	2.06245	2.46482	0.506763	0.387223	-2.33156	1.16245e-13	2.0578e-11	down		Binding protein, putative
Ghicr24_D10G055900	31.3618	30.8169	3.31956	8.82924	-2.33091	8.64096e-12	1.17006e-09	down		Lipoxygenase
Ghicr24_D13G253400	1.60578	1.11293	0.223655	0.31747	-2.32193	3.21752e-07	2.04846e-05	down		Phosphatase 2C family protein isoform 1
Ghicr24_A06G191000	17.2485	11.317	4.11165	1.63411	-2.31267	6.10619e-10	6.47926e-08	down		Uncharacterized protein
Ghicr24_D08G273900	21.4203	20.8354	3.05357	5.51465	-2.30191	1.72411e-19	6.19476e-17	down		Jasmonate-zim-domain protein 1, putative
Ghicr24_A08G037900	67.2961	61.5226	10.8172	15.4001	-2.29599	9.85183e-29	7.01016e-26	down		Allene oxide cyclase
Ghicr24_A10G025400	1.25433	1.21667	0.313493	0.189184	-2.29278	4.84358e-07	2.9893e-05	down		Serine carboxypeptidase-like 31
Ghicr24_Contig02348G001900	129.078	104.048	25.4324	22.2291	-2.29012	3.76865e-35	3.74691e-32	down		HXXXD-type acyl-transferase family protein, putative
Ghicr24_D13G041600	10.7825	14.277	2.65804	2.49549	-2.28334	1.95453e-12	2.90097e-10	down		S-methyl-5-thioribose kinase isoform 2
Ghicr24_D12G009200	6.13286	4.93816	1.1822	1.10936	-2.2722	1.36114e-23	7.1072e-21	down		3-hydroxy-3-methylglutaryl coenzyme A reductase
Ghicr24_A11G044600	2.05907	3.29734	0.476652	0.622202	-2.26993	1.57376e-07	1.05859e-05	down	ERF	Ethylene-responsive element binding factor, putative
Ghicr24_A05G160500	1.10825	1.22897	0.29306	0.18316	-2.26981	1.42307e-05	0.000601892	down		Senescence-associated gene 12, putative
Ghicr24_D06G180800	3.18766	2.87312	0.715348	0.547868	-2.26436	1.87251e-18	6.06719e-16	down		Tonoplast dicarboxylate transporter isoform 2
Ghicr24_D05G134600	9.80419	6.08558	1.76481	1.55271	-2.25497	1.68105e-12	2.51565e-10	down		Uncharacterized protein
Ghicr24_A12G012800	7.50404	6.72574	1.67597	1.3054	-2.25446	1.56025e-24	8.64436e-22	down		3-hydroxy-3-methylglutaryl coenzyme A reductase
Ghicr24_A05G206500	2.11406	1.93824	0.317551	0.53422	-2.2494	2.84542e-09	2.69254e-07	down		Heat stress transcription factor A-2c, putative
Ghicr24_D13G057200	51.1066	55.3707	11.7972	10.6544	-2.24668	4.26909e-38	5.53297e-35	down		Glutamate receptor
Ghicr24_D06G023400	22.4549	19.1651	3.77939	5.02703	-2.23961	2.38087e-28	1.67768e-25	down		Uncharacterized protein
Ghicr24_A04G108300	2.18309	1.09376	0.440259	0.249662	-2.23391	1.62324e-05	0.000675535	down		Response to aba and salt 1, putative
Ghicr24_D13G153600	1.22618	0.869246	0.283266	0.15776	-2.22859	7.43516e-06	0.000341758	down		Esterase/lipase/thioesterase family protein, putative isoform 1
Ghicr24_D09G108900	4.9712	4.42882	0.85618	1.15356	-2.22121	6.57588e-11	7.96779e-09	down		Late embryogenesis abundant (LEA) hydroxyproline-rich glycoprotein family, putative
Ghicr24_D01G061700	1.35205	1.30192	0.331337	0.234434	-2.21299	6.35467e-08	4.57555e-06	down		Cytochrome P450 superfamily protein, putative isoform 1
Ghicr24_A02G038100	1.53015	1.53932	0.262546	0.403098	-2.19967	6.96908e-07	4.09894e-05	down		Uncharacterized protein isoform 1
Ghicr24_D05G097700	5.24411	5.68361	1.22891	1.05047	-2.19451	2.62996e-25	1.61763e-22	down	AP2	AP2.7 isoform 1
Ghicr24_A12G118000	11.197	11.8837	1.38373	3.64904	-2.19288	4.54515e-09	4.09283e-07	down		BON association protein 2, putative
Ghicr24_A11G058900	42.4768	42.2797	5.26756	13.4415	-2.17822	4.12558e-11	5.16424e-09	down		Chaperone protein dnaJ 20, putative
Ghicr24_A12G236000	22.2715	20.3046	3.1031	6.34701	-2.16894	1.88721e-14	3.76296e-12	down	ERF	Ethylene-responsive transcription factor 11
Ghicr24_A11G075300	10.5557	9.40686	2.37438	2.06783	-2.16649	1.31675e-24	7.40842e-22	down		Amino acid transporter isoform 2
Ghicr24_D11G164300	20.3211	14.5483	3.33467	4.41284	-2.16646	6.50696e-18	1.96779e-15	down		Uncharacterized protein
Ghicr24_D08G001300	7.84522	6.89492	0.733534	2.56928	-2.15416	1.92097e-06	0.000102215	down		Uncharacterized protein
Ghicr24_D06G071600	1.56006	1.37017	0.337983	0.315263	-2.15412	1.82462e-07	1.21272e-05	down	ERF	Integrase-type DNA-binding superfamily protein
Ghicr24_A04G137400	1.47479	1.50131	0.320596	0.349911	-2.1389	3.61553e-09	3.35564e-07	down		Fatty acid hydroperoxide lyase 2
Ghicr24_A08G055000	25.7075	17.4202	4.37136	5.45118	-2.1329	2.83359e-21	1.24642e-18	down		ACC oxidase 3
Ghicr24_D04G146200	1.91215	1.57356	0.458465	0.338664	-2.13271	1.47492e-06	8.06692e-05	down		Response to aba and salt 1, putative
Ghicr24_A11G026900	10.5233	7.45136	2.48333	1.62019	-2.12849	1.63371e-12	2.45492e-10	down		14 kDa proline-rich protein DC2.15, putative
Ghicr24_A03G005800	1.39929	1.27065	0.392446	0.215606	-2.12553	8.75864e-07	5.02127e-05	down		Nitrate transporter 1.5
Ghicr24_D07G088100	1.39853	1.00695	0.20376	0.34471	-2.12448	1.84485e-05	0.000753501	down		Uncharacterized protein
Ghicr24_A13G239200	7.2909	9.38124	1.52363	2.32441	-2.11763	7.09378e-12	9.80684e-10	down	bHLH	Basic helix-loop-helix DNA-binding superfamily protein isoform 2
Ghicr24_D08G054500	23.2673	17.7222	5.12254	4.34471	-2.11334	5.7724e-25	3.46244e-22	down		ACC oxidase 3
Ghicr24_D13G249500	3.56405	5.03935	0.554198	1.42885	-2.10675	9.31749e-06	0.000416413	down	C2H2	C2H2 and C2HC zinc fingers superfamily protein, putative
Ghicr24_D05G098800	9.8494	9.15373	1.40265	3.03255	-2.097	7.6603e-11	9.22019e-09	down		Late embryogenesis abundant (LEA) hydroxyproline-rich glycoprotein family, putative isoform 1
Ghicr24_A10G206500	8.39596	7.7169	0.814881	2.94418	-2.09439	8.35887e-06	0.000377757	down		Transmembrane protein, putative
Ghicr24_D03G170300	2.19821	2.73284	0.505315	0.650241	-2.0915	5.17194e-09	4.60582e-07	down		PIF-like orf1
Ghicr24_A10G057300	23.1812	23.0015	2.86042	7.99147	-2.08799	2.54429e-09	2.43296e-07	down		Lipoxygenase
Ghicr24_A12G262400	2.3228	3.13787	0.909098	0.379699	-2.08555	1.72463e-07	1.14942e-05	down		Iq-domain 1
Ghicr24_A07G139300	2.92167	2.40831	0.374757	0.875207	-2.08532	1.40808e-05	0.000596109	down		Uncharacterized protein
Ghicr24_D06G025600	6.41381	6.45124	1.68917	1.34373	-2.0848	1.69278e-17	4.83703e-15	down		ARM repeat superfamily protein
Ghicr24_A11G275700	2.84999	2.17964	0.771706	0.411162	-2.08122	1.37547e-07	9.38252e-06	down		GDSL-like Lipase/Acylhydrolase superfamily protein
Ghicr24_A01G016700	18.0074	14.6978	5.11438	2.66349	-2.07156	1.99242e-14	3.96186e-12	down		Tyrosine/DOPA decarboxylase
Ghicr24_D06G063300	1.95318	2.05655	0.306309	0.669748	-2.06971	1.74861e-05	0.000719048	down		Uncharacterized protein
Ghicr24_D02G247200	1.95077	1.71039	0.458925	0.462033	-2.06362	1.06017e-09	1.0807e-07	down		Major facilitator superfamily protein
Ghicr24_A11G230200	1.87061	1.51912	0.414413	0.404329	-2.05217	1.40249e-07	9.53993e-06	down		Uncharacterized protein
Ghicr24_D08G268000	22.9058	19.4556	1.98225	8.21788	-2.05207	1.32134e-05	0.000562801	down		Arabinogalactan protein 22, putative
Ghicr24_A06G213100	10.2717	11.8313	1.87771	3.44012	-2.05174	1.25407e-13	2.20919e-11	down	WRKY	WRKY transcription factor 47
Ghicr24_A08G273700	17.1066	15.2958	2.26183	5.55366	-2.05031	3.38417e-10	3.7442e-08	down		Jasmonate-zim-domain protein 1, putative
Ghicr24_D11G241000	7.74383	6.12778	1.70149	1.63197	-2.04575	5.84451e-10	6.21067e-08	down		Uncharacterized protein isoform 1
Ghicr24_D13G017200	26.7562	27.6576	3.64298	9.5852	-2.04003	1.26898e-09	1.27204e-07	down		Sugar beet HS1 PRO-1 2
Ghicr24_D09G034500	1.25904	1.63742	0.41133	0.291467	-2.03843	2.08089e-09	2.02452e-07	down		Myrcene synthase, chloroplastic, putative isoform 2
Ghicr24_D03G146500	100.936	65.6201	14.095	26.5284	-2.03267	1.77654e-12	2.64763e-10	down		Late embryogenesis abundant (LEA) hydroxyproline-rich glycoprotein family, putative isoform 1
Ghicr24_D13G093300	5.28556	4.17469	1.22603	1.08101	-2.03182	3.41346e-10	3.77086e-08	down		RING/U-box superfamily protein, putative
Ghicr24_A02G097200	15.3121	12.9013	1.7993	5.10632	-2.02752	7.26882e-08	5.16207e-06	down	C2H2	Salt tolerance zinc finger, putative
Ghicr24_A08G037800	67.7408	57.5125	14.2426	16.4717	-2.02718	4.04627e-28	2.77051e-25	down		Allene oxide cyclase
Ghicr24_A05G274300	4.16132	4.5265	0.48158	1.64768	-2.02228	1.5427e-05	0.000646091	down		Folic acid and derivative biosynthetic process
Ghicr24_D06G022900	186.372	186.832	50.0405	41.9608	-2.02113	6.69828e-31	5.65296e-28	down		N-terminal nucleophile aminohydrolases (Ntn hydrolases) superfamily protein
Ghicr24_D08G041100	147.998	100.913	29.387	32.0554	-2.01712	1.29081e-22	6.3732e-20	down		Allene oxide cyclase
Ghicr24_D11G224800	11.7135	10.5643	2.74362	2.7355	-2.01665	2.45702e-28	1.69837e-25	down		O-fucosyltransferase family protein isoform 1
Ghicr24_D10G234500	1.41196	1.86519	0.543625	0.264556	-2.01447	1.64889e-05	0.000685032	down		3-ketoacyl-CoA synthase
Ghicr24_A03G054500	1.79358	1.5669	0.349534	0.480273	-2.01386	3.50018e-10	3.85492e-08	down	GRAS	GRAS family transcription factor, putative
Ghicr24_A13G227100	17.7391	15.0356	2.40954	5.72345	-2.00636	1.15288e-08	9.65104e-07	down		Uncharacterized protein
Ghicr24_A06G153500	3.79664	3.59385	0.727944	1.11032	-2.00507	9.64847e-11	1.14424e-08	down		CBL-interacting protein kinase 12 isoform 1
Ghicr24_A05G434400	61.2398	56.6388	10.884	18.5345	-2.00188	3.19871e-17	8.92921e-15	down		Uncharacterized protein
Ghicr24_A08G003800	4.379	4.07496	1.26576	0.800591	-1.99592	6.39873e-12	8.91388e-10	down		Uncharacterized protein isoform 1
Ghicr24_D05G141000	104.063	69.0034	22.3419	21.024	-1.99589	7.67838e-22	3.50496e-19	down		Pectinesterase
Ghicr24_D02G076300	2.89615	1.51877	0.416863	0.685236	-1.9945	1.99561e-06	0.000105785	down		Plant U-box 29, putative
Ghicr24_D10G098100	8.76882	8.11778	1.85767	2.38506	-1.9877	2.98837e-11	3.79183e-09	down		Ralf-like 34, putative
Ghicr24_D08G041000	123.28	76.3765	23.9779	26.4425	-1.98385	6.32541e-19	2.13531e-16	down		Allene oxide cyclase
Ghicr24_Contig03189G000100	1.63715	1.75541	0.481439	0.363875	-1.97806	8.30242e-11	9.91088e-09	down		White-brown-complex ABC transporter family
Ghicr24_D08G222200	1.3456	1.31371	0.246393	0.423854	-1.97598	1.40774e-05	0.000596109	down		Mitogen-activated protein kinase kinase kinase 13, putative
Ghicr24_A12G162400	28.0575	34.569	8.78312	7.20015	-1.97213	3.02437e-25	1.84458e-22	down		Pyruvate phosphate dikinase, PEP/pyruvate binding domain isoform 1
Ghicr24_A05G434800	5.92047	4.42553	1.55524	1.08608	-1.96829	1.87203e-11	2.43059e-09	down		Uncharacterized protein
Ghicr24_A05G347400	17.6367	13.4554	1.84547	6.09402	-1.96744	9.98694e-07	5.66726e-05	down		Matrixin family protein, putative
Ghicr24_D11G043100	3.40503	2.85019	0.797172	0.803014	-1.96188	4.38197e-08	3.25859e-06	down	ERF	Ethylene-responsive element binding factor, putative
Ghicr24_D12G191100	4.54445	3.94029	1.13841	1.03713	-1.96097	1.01718e-11	1.36968e-09	down	TCP	TCP domain-like protein I
Ghicr24_D06G190700	25.5236	15.1097	7.4116	3.03579	-1.95796	6.43851e-08	4.62674e-06	down		Uncharacterized protein
Ghicr24_D08G278200	7.39021	5.62005	1.513	1.84457	-1.95138	1.7474e-13	3.03407e-11	down	ERF	Integrase-type DNA-binding superfamily protein
Ghicr24_A13G016800	31.4362	29.3267	5.30191	10.4425	-1.94694	4.01434e-13	6.54734e-11	down		Sugar beet HS1 PRO-1 2
Ghicr24_D05G265700	2.19276	1.97674	0.434496	0.639507	-1.94672	1.81146e-06	9.69571e-05	down		Folic acid and derivative biosynthetic process
Ghicr24_D06G018600	3.13541	2.77723	0.740579	0.790917	-1.94672	3.57104e-11	4.50752e-09	down		BRI1 kinase inhibitor 1
Ghicr24_D05G199700	4.44102	4.26292	0.768144	1.48076	-1.94486	4.23519e-08	3.16893e-06	down		Heat stress transcription factor A-2c, putative
Ghicr24_D13G027300	2.223	1.59115	0.337989	0.645898	-1.94391	2.4375e-06	0.000125558	down		ARM repeat superfamily protein, putative
Ghicr24_D03G025700	1.15738	0.891838	0.230906	0.300265	-1.9386	5.19444e-07	3.17881e-05	down		Putative uncharacterized protein
Ghicr24_D11G280300	3.36306	3.21612	0.487693	1.22768	-1.93795	1.08743e-06	6.1229e-05	down		Lysine/ornithine decarboxylase
Ghicr24_A04G099400	1.26592	1.10986	0.270026	0.344511	-1.93289	2.44476e-06	0.000125561	down		Avr9/Cf-9 rapidly elicited protein 137, putative
Ghicr24_A03G203000	48.1157	45.9776	6.28966	18.409	-1.92841	9.22531e-08	6.45674e-06	down		Dicarboxylate carrier 2
Ghicr24_D02G219200	22.9921	22.8349	3.08294	8.96203	-1.92612	1.16169e-07	8.01465e-06	down		Dicarboxylate carrier 2
Ghicr24_A12G121700	95.9234	90.2841	11.5684	37.4347	-1.92403	6.39164e-07	3.80556e-05	down		Zinc finger protein, putative
Ghicr24_A05G099300	1.49988	1.92298	0.265129	0.633203	-1.924	1.09058e-05	0.000476012	down	GRAS	GRAS family transcription factor, putative
Ghicr24_D08G135400	51.9912	40.94	10.053	14.4435	-1.9226	2.61038e-19	9.24188e-17	down	ERF	Integrase-type DNA-binding superfamily protein, putative
Ghicr24_D13G044100	17.7449	14.0664	2.65082	5.71856	-1.92256	1.26121e-09	1.26783e-07	down	C2H2	Zinc-finger DNA binding protein, putative
Ghicr24_D07G168200	10.8216	9.59367	4.0392	1.34933	-1.92025	1.1495e-06	6.44246e-05	down		Sulfate/thiosulfate import ATP-binding protein cysA, putative
Ghicr24_A13G229200	40.945	26.3924	7.13537	10.6801	-1.91527	6.64874e-14	1.21551e-11	down		Uncharacterized protein
Ghicr24_A05G007200	41.7042	38.8183	5.60231	15.7367	-1.91393	4.96862e-08	3.66854e-06	down		Xyloglucan endotransglucosylase/hydrolase
Ghicr24_A08G262000	6.35134	6.67475	2.47217	0.983293	-1.91262	1.8677e-06	9.96731e-05	down		Sequence-specific DNA binding transcription factors, putative
Ghicr24_A08G214000	10.9735	10.9712	3.02014	2.80968	-1.90967	2.45867e-15	5.54185e-13	down		Glycine-rich protein
Ghicr24_A05G146600	27.5067	25.0186	6.20591	7.77951	-1.90874	2.30239e-24	1.25643e-21	down		Pectinesterase
Ghicr24_A08G037700	128.878	93.8175	30.3492	29.0064	-1.90693	7.45131e-23	3.70417e-20	down		Allene oxide cyclase
Ghicr24_D06G081200	130.581	144.596	20.6364	53.0247	-1.90068	8.2474e-09	7.12604e-07	down		Uncharacterized protein
Ghicr24_Contig00273G000100	7.65563	8.68827	1.29921	3.07625	-1.90065	1.23454e-06	6.85028e-05	down		Putative phytosulfokine peptide
Ghicr24_D02G003700	3.80828	4.79603	0.770381	1.5399	-1.89308	2.80384e-07	1.8105e-05	down	WRKY	WRKY transcription factor 5
Ghicr24_D01G013100	40.0741	29.9186	9.16369	9.7511	-1.88709	1.79848e-22	8.53151e-20	down		Tyrosine/DOPA decarboxylase
Ghicr24_A04G040200	99.1197	79.7699	20.255	28.1761	-1.88405	8.42615e-20	3.10437e-17	down	ERF	AP2/EREBP transcription factor ERF-1
Ghicr24_A11G094200	6.12377	6.5592	1.73803	1.69735	-1.88387	1.21869e-21	5.5282e-19	down		Downstream target of A 2
Ghicr24_D06G233400	3.2813	2.94933	0.719974	0.967396	-1.88271	7.2024e-12	9.93808e-10	down		Trichome birefringence-like 37 isoform 1
Ghicr24_A10G257400	15.4926	10.2129	3.66305	3.3089	-1.88108	1.9535e-18	6.30146e-16	down		Cytochrome P450 family protein
Ghicr24_A11G356000	2.64579	2.24309	0.582969	0.738108	-1.88085	2.38477e-08	1.86312e-06	down		Uncharacterized protein
Ghicr24_A09G130200	2.96191	2.79817	0.463814	1.09689	-1.87962	1.69312e-05	0.000700099	down		F-box family protein, putative
Ghicr24_D12G251400	27.6512	11.2612	6.22082	4.41222	-1.86931	1.69161e-07	1.12949e-05	down		PA-domain containing subtilase family protein
Ghicr24_A02G091500	46.7283	45.3265	8.01023	17.2265	-1.86629	8.82694e-11	1.05025e-08	down		Uncharacterized protein
Ghicr24_D05G006200	29.2011	27.1749	3.78531	11.6621	-1.86617	6.30477e-07	3.7662e-05	down		Xyloglucan endotransglucosylase/hydrolase
Ghicr24_A11G026100	18.9058	12.5989	4.32826	4.28374	-1.86575	1.17969e-10	1.38769e-08	down		14 kDa proline-rich protein DC2.15, putative
[truncated: 1,100 more rows]

## Sheet: fl_5 vs fl_0 
Differentially expressed genes between 0 and 5 DPA ovules in fl
[truncated: 3,213 more rows]

[truncated: 2 more sheets: ZM24_0 vs ZM24_-2, ZM24_5 vs ZM24_0]
