# Supplementary material for: RNA-Seq with a novel glabrous-ZM24fl reveals some key lncRNAs and the associated targets in fiber initiation of cotton
Source: BMC Plant Biol. 2022 Feb 3;22:61. doi: 10.1186/s12870-022-03444-9 (PMC8815142; doi:10.1186/s12870-022-03444-9)
Supplement: Supplementary file 5 — Additional file 5. The targeted genes by lncRNA MSTRG.2723.1. [file 12870_2022_3444_MOESM5_ESM.xlsx]

## Sheet: Sheet1
The targeted genes by lncRNA MSTRG.2723.1
LncRNA_ID	Target_gene_ID	Target_type	Pearson correlation coefficient	p-value	transcription factor	functional description
MSTRG.2723.1	Ghicr24_A01G004900	trans	0.992	2.48078e-10		3-ketoacyl-CoA synthase
MSTRG.2723.1	Ghicr24_A03G163300	trans	0.978	4.20649e-08		Major latex-like protein
MSTRG.2723.1	Ghicr24_A04G112400	trans	0.981	1.82847e-08		Phosphatase 2C family protein, putative
MSTRG.2723.1	Ghicr24_A05G024200	trans	0.95	2.20357e-06		Serinc-domain containing serine and sphingolipid biosynthesis protein isoform 2
MSTRG.2723.1	Ghicr24_A05G046800	trans	0.957	1.06589e-06		Uncharacterized protein
MSTRG.2723.1	Ghicr24_A05G157400	trans	0.959	8.435e-07		GDSL-like Lipase/Acylhydrolase superfamily protein
MSTRG.2723.1	Ghicr24_A05G414600	trans	0.977	4.39438e-08		Pectin lyase-like superfamily protein isoform 2
MSTRG.2723.1	Ghicr24_A05G446300	trans	0.964	4.68748e-07		Pectinesterase
MSTRG.2723.1	Ghicr24_A06G001800	trans	0.993	1.80203e-10		JHL20J20.8 protein
MSTRG.2723.1	Ghicr24_A07G169900	trans	0.99	6.69697e-10		Putative uncharacterized protein
MSTRG.2723.1	Ghicr24_A08G262100	trans	0.99	9.63482e-10		Fatty acid hydroxylase superfamily
MSTRG.2723.1	Ghicr24_A09G253000	trans	0.979	2.79266e-08		Phosphatase 2C family protein, putative
MSTRG.2723.1	Ghicr24_A10G108700	trans	0.982	1.48136e-08		CASP-like protein
MSTRG.2723.1	Ghicr24_A11G134500	trans	0.983	1.2179e-08		DNAse I-like superfamily protein isoform 1
MSTRG.2723.1	Ghicr24_A12G193000	trans	0.955	1.32833e-06		NADP-dependent oxidoreductase P1 isoform 3
MSTRG.2723.1	Ghicr24_A13G106000	trans	0.966	3.27082e-07		Zinc finger protein, putative
MSTRG.2723.1	Ghicr24_D01G013700	trans	0.976	5.56392e-08		Indole-3-acetic acid-amido synthetase GH3.5
MSTRG.2723.1	Ghicr24_D02G101000	trans	0.952	1.85027e-06		Uncharacterized protein
MSTRG.2723.1	Ghicr24_D02G129300	trans	0.961	6.65986e-07		Polygalacturonase 2, putative
MSTRG.2723.1	Ghicr24_D04G024400	trans	0.965	3.73122e-07		Uncharacterized protein
MSTRG.2723.1	Ghicr24_D04G024500	trans	0.955	1.37549e-06		Uncharacterized protein
MSTRG.2723.1	Ghicr24_D04G031900	trans	0.967	2.9566e-07		Pectin lyase-like superfamily protein isoform 2
MSTRG.2723.1	Ghicr24_D04G214100	trans	0.965	4.10042e-07	MYB_related	GHMYB25
MSTRG.2723.1	Ghicr24_D05G120700	trans	0.972	1.25151e-07		Leucine-rich repeat (LRR) family protein
MSTRG.2723.1	Ghicr24_D06G001400	trans	0.975	8.03108e-08		JHL20J20.8 protein
MSTRG.2723.1	Ghicr24_D06G089300	trans	0.988	1.72441e-09		Alpha/beta-Hydrolases superfamily protein isoform 1
MSTRG.2723.1	Ghicr24_D06G153600	trans	0.951	1.94935e-06	G2-like	Myb-like HTH transcriptional regulator family protein, putative
MSTRG.2723.1	Ghicr24_D07G163000	trans	0.993	1.7063e-10		Putative uncharacterized protein
MSTRG.2723.1	Ghicr24_D08G161400	trans	0.982	1.33403e-08		Toxicos en levadura 4, putative
MSTRG.2723.1	Ghicr24_D09G034200	trans	0.975	8.0114e-08		Uncharacterized protein
MSTRG.2723.1	Ghicr24_D09G131100	trans	0.985	6.09695e-09		F17A17.37 protein
MSTRG.2723.1	Ghicr24_D09G241800	trans	0.978	3.88818e-08		Phosphatase 2C family protein, putative
MSTRG.2723.1	Ghicr24_D10G234500	trans	0.963	5.23316e-07		3-ketoacyl-CoA synthase
MSTRG.2723.1	Ghicr24_D12G177200	trans	0.982	1.59701e-08	MYB	MYB25-like protein
MSTRG.2723.1	Ghicr24_D13G112400	trans	0.998	7.9841e-14		Lipase
MSTRG.2723.1	Ghicr24_D13G178000	trans	0.985	5.42906e-09		Catalytic, putative
