# Supplementary material for: RNA-Seq with a novel glabrous-ZM24fl reveals some key lncRNAs and the associated targets in fiber initiation of cotton
Source: BMC Plant Biol. 2022 Feb 3;22:61. doi: 10.1186/s12870-022-03444-9 (PMC8815142; doi:10.1186/s12870-022-03444-9)
Supplement: Supplementary file 6 — Additional file 6. Transcription factors identification in the 12,971 DEGs. [file 12870_2022_3444_MOESM6_ESM.xlsx]

## Sheet: Sheet1
Transcription factors identification in the 12,971 DEGs
Gene ID	TFs type
Ghicr24_A01G005100	MYB_related
Ghicr24_A01G007200	B3
Ghicr24_A01G016300	bHLH
Ghicr24_A01G022300	CO-like
Ghicr24_A01G049700	BES1
Ghicr24_A01G057400	TCP
Ghicr24_A01G058500	NAC
Ghicr24_A01G065600	NAC
Ghicr24_A01G065700	NAC
Ghicr24_A01G070300	bZIP
Ghicr24_A01G082500	G2-like
Ghicr24_A01G098900	MYB
Ghicr24_A01G115900	ARF
Ghicr24_A01G116400	BBR-BPC
Ghicr24_A01G117100	SRS
Ghicr24_A01G119100	ZF-HD
Ghicr24_A01G122000	B3
Ghicr24_A01G131600	bHLH
Ghicr24_A01G142800	bZIP
Ghicr24_A01G147200	SBP
Ghicr24_A01G150100	Trihelix
Ghicr24_A01G159300	G2-like
Ghicr24_A01G161200	HD-ZIP
Ghicr24_A01G170300	MYB
Ghicr24_A01G171100	WRKY
Ghicr24_A01G171200	SBP
Ghicr24_A01G185400	MYB
Ghicr24_A01G186600	bZIP
Ghicr24_A01G202500	TCP
Ghicr24_A01G206400	CO-like
Ghicr24_A01G206600	MYB
Ghicr24_A01G208600	bZIP
Ghicr24_A01G224200	NF-YA
Ghicr24_A01G225000	TALE
Ghicr24_A01G228700	B3
Ghicr24_A01G233600	Trihelix
Ghicr24_A02G011100	bHLH
Ghicr24_A02G012000	GRAS
Ghicr24_A02G014400	FAR1
Ghicr24_A02G019300	bHLH
Ghicr24_A02G029100	G2-like
Ghicr24_A02G060400	GATA
Ghicr24_A02G064300	MYB
Ghicr24_A02G075400	ERF
Ghicr24_A02G087300	NAC
Ghicr24_A02G089900	bZIP
Ghicr24_A02G097200	C2H2
Ghicr24_A02G111300	Trihelix
Ghicr24_A02G112800	Nin-like
Ghicr24_A02G114300	bHLH
Ghicr24_A02G116100	NAC
Ghicr24_A02G116600	ARF
Ghicr24_A02G120500	ERF
Ghicr24_A02G127000	C2H2
Ghicr24_A02G129000	CPP
Ghicr24_A02G153500	GRF
Ghicr24_A02G158200	HD-ZIP
Ghicr24_A02G158700	bHLH
Ghicr24_A02G159500	ZF-HD
Ghicr24_A02G167000	G2-like
Ghicr24_A02G178200	bHLH
Ghicr24_A02G179200	bHLH
Ghicr24_A02G180700	HD-ZIP
Ghicr24_A02G181700	GRF
Ghicr24_A02G181900	bZIP
Ghicr24_A02G183400	GRAS
Ghicr24_A02G191900	G2-like
Ghicr24_A02G192500	B3
Ghicr24_A02G194600	TALE
Ghicr24_A02G196600	HD-ZIP
Ghicr24_A02G197100	C2H2
Ghicr24_A02G199000	GATA
Ghicr24_A02G199200	ZF-HD
Ghicr24_A02G210600	Nin-like
Ghicr24_A03G002700	HD-ZIP
Ghicr24_A03G002800	HD-ZIP
Ghicr24_A03G005900	G2-like
Ghicr24_A03G010200	ERF
Ghicr24_A03G011100	MYB_related
Ghicr24_A03G012900	GRAS
Ghicr24_A03G018700	TALE
Ghicr24_A03G020400	GRAS
Ghicr24_A03G031900	LBD
Ghicr24_A03G033100	WRKY
Ghicr24_A03G044200	AP2
Ghicr24_A03G048200	C2H2
Ghicr24_A03G051100	Dof
Ghicr24_A03G054300	GRAS
Ghicr24_A03G054500	GRAS
Ghicr24_A03G056400	G2-like
Ghicr24_A03G066800	Trihelix
Ghicr24_A03G070500	bHLH
Ghicr24_A03G074300	ERF
Ghicr24_A03G084700	C2H2
Ghicr24_A03G087200	SBP
Ghicr24_A03G087700	Dof
Ghicr24_A03G092800	MYB_related
Ghicr24_A03G095800	SRS
Ghicr24_A03G097100	bZIP
Ghicr24_A03G105100	C2H2
Ghicr24_A03G113400	RAV
Ghicr24_A03G115000	HD-ZIP
Ghicr24_A03G117900	MYB
Ghicr24_A03G118400	NAC
Ghicr24_A03G133300	SBP
Ghicr24_A03G135800	BES1
Ghicr24_A03G165000	C2H2
Ghicr24_A03G167400	bHLH
Ghicr24_A03G168600	HD-ZIP
Ghicr24_A03G174500	NAC
Ghicr24_A03G174600	NAC
Ghicr24_A03G182800	ERF
Ghicr24_A03G205000	GATA
Ghicr24_A03G210900	C2H2
Ghicr24_A03G217200	ERF
Ghicr24_A03G223200	MYB_related
Ghicr24_A03G226900	GATA
Ghicr24_A04G024000	GRAS
Ghicr24_A04G029300	NAC
Ghicr24_A04G040200	ERF
Ghicr24_A04G042900	TCP
Ghicr24_A04G070700	TALE
Ghicr24_A04G072500	B3
Ghicr24_A04G073900	bZIP
Ghicr24_A04G079500	MYB_related
Ghicr24_A04G097500	MYB
Ghicr24_A04G101100	TALE
Ghicr24_A04G112700	WRKY
Ghicr24_A04G117500	bHLH
Ghicr24_A04G118900	NAC
Ghicr24_A04G119000	ERF
Ghicr24_A04G125400	MYB
Ghicr24_A04G142000	MYB
Ghicr24_A04G157400	TCP
Ghicr24_A04G167400	SBP
Ghicr24_A04G174000	WRKY
Ghicr24_A05G003000	bHLH
Ghicr24_A05G017000	YABBY
Ghicr24_A05G017700	ERF
Ghicr24_A05G022300	GRAS
Ghicr24_A05G025300	HSF
Ghicr24_A05G039500	ERF
Ghicr24_A05G039700	ARF
Ghicr24_A05G046200	C2H2
Ghicr24_A05G052100	ERF
Ghicr24_A05G053000	MYB
Ghicr24_A05G062400	ARR-B
Ghicr24_A05G063600	WRKY
Ghicr24_A05G070800	C3H
Ghicr24_A05G072300	bHLH
Ghicr24_A05G079100	ARF
Ghicr24_A05G084400	NAC
Ghicr24_A05G087200	bZIP
Ghicr24_A05G094100	C2H2
Ghicr24_A05G099300	GRAS
Ghicr24_A05G105300	AP2
Ghicr24_A05G106300	EIL
Ghicr24_A05G108400	HD-ZIP
Ghicr24_A05G119700	G2-like
Ghicr24_A05G121100	AP2
Ghicr24_A05G140400	C2H2
Ghicr24_A05G145300	MYB
Ghicr24_A05G151200	ARF
Ghicr24_A05G159300	G2-like
Ghicr24_A05G163800	NAC
Ghicr24_A05G171900	MYB
Ghicr24_A05G173000	C2H2
Ghicr24_A05G177500	WRKY
Ghicr24_A05G183000	NAC
Ghicr24_A05G195600	TALE
Ghicr24_A05G196400	bZIP
Ghicr24_A05G196700	bHLH
Ghicr24_A05G198400	ZF-HD
Ghicr24_A05G201600	NAC
Ghicr24_A05G204900	G2-like
Ghicr24_A05G205300	Dof
Ghicr24_A05G206300	MYB
Ghicr24_A05G210600	HSF
Ghicr24_A05G211800	ERF
Ghicr24_A05G214500	M-type_MADS
Ghicr24_A05G216300	LBD
Ghicr24_A05G216400	C2H2
Ghicr24_A05G220200	GRF
Ghicr24_A05G223900	bHLH
Ghicr24_A05G229200	ZF-HD
Ghicr24_A05G231300	HD-ZIP
Ghicr24_A05G239600	ARF
Ghicr24_A05G251300	Dof
Ghicr24_A05G252300	Trihelix
Ghicr24_A05G252400	Trihelix
Ghicr24_A05G256500	MYB
Ghicr24_A05G268300	MYB
Ghicr24_A05G270000	MYB
Ghicr24_A05G271100	GRF
Ghicr24_A05G272900	GATA
Ghicr24_A05G282200	MIKC_MADS
Ghicr24_A05G283200	MYB
Ghicr24_A05G283300	TCP
Ghicr24_A05G296000	bZIP
Ghicr24_A05G355100	MYB
Ghicr24_A05G357300	GRAS
Ghicr24_A05G358800	bZIP
Ghicr24_A05G359900	CO-like
Ghicr24_A05G361500	TCP
Ghicr24_A05G362200	WRKY
Ghicr24_A05G386500	MYB
Ghicr24_A05G390600	ERF
Ghicr24_A05G392400	bHLH
Ghicr24_A05G393200	MYB
Ghicr24_A05G393400	ZF-HD
Ghicr24_A05G395900	MYB
Ghicr24_A05G403700	ZF-HD
Ghicr24_A05G407300	MIKC_MADS
Ghicr24_A05G437000	MYB
Ghicr24_A05G441300	NAC
Ghicr24_A05G443700	ARF
Ghicr24_A06G020100	HSF
Ghicr24_A06G022300	MYB
Ghicr24_A06G024100	LBD
Ghicr24_A06G024300	C2H2
Ghicr24_A06G026800	GRF
Ghicr24_A06G027100	AP2
Ghicr24_A06G035200	ZF-HD
Ghicr24_A06G036700	HD-ZIP
Ghicr24_A06G040800	ERF
Ghicr24_A06G044700	bZIP
Ghicr24_A06G045500	C2H2
Ghicr24_A06G051300	NAC
Ghicr24_A06G066000	GRAS
Ghicr24_A06G069900	HSF
Ghicr24_A06G071200	CPP
Ghicr24_A06G071500	bHLH
Ghicr24_A06G084800	MYB
Ghicr24_A06G088200	ERF
Ghicr24_A06G092700	Trihelix
Ghicr24_A06G103900	GATA
Ghicr24_A06G109000	bHLH
Ghicr24_A06G111400	ERF
Ghicr24_A06G113700	TALE
Ghicr24_A06G115400	WRKY
Ghicr24_A06G142200	ERF
Ghicr24_A06G156500	NAC
Ghicr24_A06G156800	ARF
Ghicr24_A06G171600	HD-ZIP
Ghicr24_A06G183400	FAR1
Ghicr24_A06G213100	WRKY
Ghicr24_A06G237100	MYB_related
Ghicr24_A06G240000	GRAS
Ghicr24_A06G240800	Trihelix
Ghicr24_A06G242100	G2-like
Ghicr24_A07G004900	CPP
Ghicr24_A07G007600	ERF
Ghicr24_A07G012800	MYB_related
Ghicr24_A07G015000	MYB
Ghicr24_A07G018900	ERF
Ghicr24_A07G023000	TALE
Ghicr24_A07G024000	MYB
Ghicr24_A07G024100	C3H
Ghicr24_A07G029200	ARR-B
Ghicr24_A07G031700	ERF
Ghicr24_A07G036200	WRKY
Ghicr24_A07G048400	ERF
Ghicr24_A07G048500	ERF
Ghicr24_A07G052100	ARF
Ghicr24_A07G057000	Trihelix
Ghicr24_A07G059500	C2H2
Ghicr24_A07G067600	MYB_related
Ghicr24_A07G082200	bHLH
Ghicr24_A07G095900	MYB_related
Ghicr24_A07G108400	G2-like
Ghicr24_A07G112300	C2H2
Ghicr24_A07G121500	E2F/DP
Ghicr24_A07G127800	C2H2
Ghicr24_A07G138800	MYB
Ghicr24_A07G139800	bZIP
Ghicr24_A07G142700	WRKY
Ghicr24_A07G143400	MYB
Ghicr24_A07G145000	B3
Ghicr24_A07G146600	bHLH
Ghicr24_A07G148700	ARF
Ghicr24_A07G150700	WRKY
Ghicr24_A07G151600	ERF
Ghicr24_A07G155200	MYB
Ghicr24_A07G156800	MIKC_MADS
Ghicr24_A07G160500	C2H2
Ghicr24_A07G161200	SBP
Ghicr24_A07G162400	MYB
Ghicr24_A07G164200	NAC
Ghicr24_A07G177900	FAR1
Ghicr24_A07G178000	FAR1
Ghicr24_A07G182500	C3H
Ghicr24_A07G183500	C2H2
Ghicr24_A07G186300	GRAS
Ghicr24_A07G188900	WOX
Ghicr24_A07G196000	bZIP
Ghicr24_A07G204000	FAR1
Ghicr24_A07G205600	WRKY
Ghicr24_A07G229900	MYB
Ghicr24_A07G234900	WRKY
Ghicr24_A07G239100	NAC
Ghicr24_A07G240800	bHLH
Ghicr24_A07G247500	MYB
Ghicr24_A07G258400	NAC
Ghicr24_A07G259400	bHLH
Ghicr24_A08G023700	CO-like
Ghicr24_A08G024600	C2H2
Ghicr24_A08G057200	MYB
Ghicr24_A08G069300	C2H2
Ghicr24_A08G079400	HB-other
Ghicr24_A08G090500	AP2
Ghicr24_A08G105700	E2F/DP
Ghicr24_A08G110700	HD-ZIP
Ghicr24_A08G110900	HD-ZIP
Ghicr24_A08G112300	Dof
Ghicr24_A08G113500	ERF
Ghicr24_A08G114500	WRKY
Ghicr24_A08G115000	ERF
Ghicr24_A08G116600	MYB
Ghicr24_A08G120700	ERF
Ghicr24_A08G127400	TALE
Ghicr24_A08G130800	ERF
Ghicr24_A08G136900	bHLH
Ghicr24_A08G144700	MYB
Ghicr24_A08G147700	WRKY
Ghicr24_A08G148600	LBD
Ghicr24_A08G152400	GATA
Ghicr24_A08G160500	NF-YA
Ghicr24_A08G173600	bHLH
Ghicr24_A08G175500	LSD
Ghicr24_A08G177300	ARR-B
Ghicr24_A08G184900	ERF
Ghicr24_A08G185400	HD-ZIP
Ghicr24_A08G188600	WRKY
Ghicr24_A08G189600	GRAS
Ghicr24_A08G198400	HSF
Ghicr24_A08G202000	bHLH
Ghicr24_A08G208000	WRKY
Ghicr24_A08G208100	WRKY
Ghicr24_A08G208500	LBD
Ghicr24_A08G210100	NAC
Ghicr24_A08G217200	EIL
Ghicr24_A08G221900	GRAS
Ghicr24_A08G235900	WRKY
Ghicr24_A08G241800	Dof
Ghicr24_A08G264800	MYB
Ghicr24_A08G272200	HRT-like
Ghicr24_A08G273800	ERF
Ghicr24_A08G274500	ERF
Ghicr24_A08G276700	C3H
Ghicr24_A08G276800	GATA
Ghicr24_A08G279100	ARR-B
Ghicr24_A09G009100	bHLH
Ghicr24_A09G010000	TCP
Ghicr24_A09G013700	MIKC_MADS
Ghicr24_A09G015500	MYB
Ghicr24_A09G018100	ZF-HD
Ghicr24_A09G018200	ZF-HD
Ghicr24_A09G023900	bHLH
Ghicr24_A09G024200	HD-ZIP
Ghicr24_A09G033400	MYB
Ghicr24_A09G037400	NAC
Ghicr24_A09G042500	MYB
Ghicr24_A09G048000	GRAS
Ghicr24_A09G063200	bHLH
Ghicr24_A09G063300	MYB
Ghicr24_A09G084100	MYB
Ghicr24_A09G090400	ERF
Ghicr24_A09G116400	MYB
Ghicr24_A09G117500	E2F/DP
Ghicr24_A09G119100	TALE
Ghicr24_A09G125000	ARF
Ghicr24_A09G126600	MYB
Ghicr24_A09G129900	HSF
Ghicr24_A09G130600	GRAS
Ghicr24_A09G131400	C3H
Ghicr24_A09G146000	bHLH
Ghicr24_A09G156800	HSF
Ghicr24_A09G157600	GRF
Ghicr24_A09G162300	G2-like
Ghicr24_A09G163100	Trihelix
Ghicr24_A09G171300	C2H2
Ghicr24_A09G175200	MYB_related
Ghicr24_A09G193900	C2H2
Ghicr24_A09G195900	MYB
Ghicr24_A09G198600	MYB
Ghicr24_A09G207900	NAC
Ghicr24_A09G212700	ERF
Ghicr24_A09G218900	ERF
Ghicr24_A09G220000	bHLH
Ghicr24_A09G225600	ERF
Ghicr24_A09G232200	DBB
Ghicr24_A09G238300	GRAS
Ghicr24_A09G244800	HSF
Ghicr24_A09G254200	MYB
Ghicr24_A09G269700	C2H2
Ghicr24_A10G004100	HD-ZIP
Ghicr24_A10G012300	WRKY
Ghicr24_A10G015300	HD-ZIP
Ghicr24_A10G019600	bHLH
Ghicr24_A10G024700	MYB_related
Ghicr24_A10G027600	HSF
Ghicr24_A10G029700	Dof
Ghicr24_A10G030100	ERF
Ghicr24_A10G030200	ERF
Ghicr24_A10G031400	ARF
Ghicr24_A10G031800	WOX
Ghicr24_A10G036600	BES1
Ghicr24_A10G036700	HSF
Ghicr24_A10G039100	G2-like
Ghicr24_A10G043700	MYB
Ghicr24_A10G047500	ARF
Ghicr24_A10G049200	Trihelix
Ghicr24_A10G055800	MYB_related
Ghicr24_A10G056100	GRF
Ghicr24_A10G094400	GRF
Ghicr24_A10G096600	HSF
Ghicr24_A10G098100	Dof
Ghicr24_A10G111200	SBP
Ghicr24_A10G124700	HSF
Ghicr24_A10G133700	G2-like
Ghicr24_A10G151600	FAR1
Ghicr24_A10G158500	bHLH
Ghicr24_A10G193800	MYB
Ghicr24_A10G206900	bZIP
Ghicr24_A10G221500	C2H2
Ghicr24_A10G228600	MYB
Ghicr24_A10G237900	C2H2
Ghicr24_A10G256500	B3
Ghicr24_A10G258300	C3H
Ghicr24_A10G260000	LBD
Ghicr24_A10G260500	bHLH
Ghicr24_A11G001200	MYB
Ghicr24_A11G001900	C2H2
Ghicr24_A11G008800	MIKC_MADS
Ghicr24_A11G009200	ERF
Ghicr24_A11G009900	HSF
Ghicr24_A11G016400	HD-ZIP
Ghicr24_A11G031900	HSF
Ghicr24_A11G035600	TCP
Ghicr24_A11G039200	Dof
Ghicr24_A11G042200	SBP
Ghicr24_A11G043500	bHLH
Ghicr24_A11G043600	ARF
Ghicr24_A11G044500	ERF
Ghicr24_A11G044600	ERF
Ghicr24_A11G048200	GATA
Ghicr24_A11G053300	MYB
Ghicr24_A11G054800	HD-ZIP
Ghicr24_A11G069400	bHLH
Ghicr24_A11G075700	Dof
Ghicr24_A11G076300	NAC
Ghicr24_A11G082100	ERF
Ghicr24_A11G082200	ERF
Ghicr24_A11G083000	HD-ZIP
Ghicr24_A11G084300	SBP
Ghicr24_A11G089100	GRF
Ghicr24_A11G095900	bHLH
Ghicr24_A11G102300	ERF
Ghicr24_A11G105800	ERF
Ghicr24_A11G105900	ARF
Ghicr24_A11G108100	HD-ZIP
Ghicr24_A11G108400	bHLH
Ghicr24_A11G109200	MIKC_MADS
Ghicr24_A11G109700	bHLH
Ghicr24_A11G109900	bHLH
Ghicr24_A11G110300	MYB_related
Ghicr24_A11G110600	B3
Ghicr24_A11G110900	NAC
Ghicr24_A11G114100	MYB
Ghicr24_A11G116700	MYB
Ghicr24_A11G119000	bZIP
Ghicr24_A11G125700	C2H2
Ghicr24_A11G127700	ARF
Ghicr24_A11G140800	MYB
Ghicr24_A11G141500	NAC
Ghicr24_A11G143000	G2-like
Ghicr24_A11G151800	bHLH
Ghicr24_A11G173700	MYB
Ghicr24_A11G183700	G2-like
Ghicr24_A11G186900	MYB
Ghicr24_A11G192500	SRS
Ghicr24_A11G197700	GATA
Ghicr24_A11G199800	C2H2
Ghicr24_A11G200500	HD-ZIP
Ghicr24_A11G209800	bHLH
Ghicr24_A11G212300	WRKY
Ghicr24_A11G218200	ERF
Ghicr24_A11G223100	HD-ZIP
Ghicr24_A11G224600	ZF-HD
Ghicr24_A11G227800	bHLH
Ghicr24_A11G228800	bHLH
Ghicr24_A11G231100	HD-ZIP
Ghicr24_A11G231500	MYB
Ghicr24_A11G232300	AP2
Ghicr24_A11G236000	LBD
Ghicr24_A11G240600	MYB
Ghicr24_A11G253800	MYB
Ghicr24_A11G254400	MYB
Ghicr24_A11G254900	Dof
Ghicr24_A11G259700	MYB
Ghicr24_A11G270300	NAC
Ghicr24_A11G270600	NAC
Ghicr24_A11G280700	bHLH
Ghicr24_A11G282200	WRKY
Ghicr24_A11G287100	Trihelix
Ghicr24_A11G287800	CPP
Ghicr24_A11G297000	bHLH
Ghicr24_A11G300700	C2H2
Ghicr24_A11G311200	bHLH
Ghicr24_A11G314000	ERF
Ghicr24_A11G331300	DBB
Ghicr24_A11G339400	MYB_related
Ghicr24_A11G346200	MYB
Ghicr24_A11G351900	LBD
Ghicr24_A11G352200	MYB
Ghicr24_A11G361700	NF-YA
Ghicr24_A11G365200	E2F/DP
Ghicr24_A11G370400	MYB_related
Ghicr24_A12G002800	C2H2
Ghicr24_A12G008600	CO-like
Ghicr24_A12G009900	C2H2
Ghicr24_A12G014300	NAC
Ghicr24_A12G020200	C2H2
Ghicr24_A12G024300	bZIP
Ghicr24_A12G024800	ERF
Ghicr24_A12G029700	bHLH
Ghicr24_A12G034100	Nin-like
Ghicr24_A12G036800	NAC
Ghicr24_A12G044800	TALE
Ghicr24_A12G058200	LBD
Ghicr24_A12G066800	bZIP
Ghicr24_A12G072900	B3
Ghicr24_A12G074200	Dof
Ghicr24_A12G079000	bHLH
Ghicr24_A12G088800	GRAS
Ghicr24_A12G090500	AP2
Ghicr24_A12G091000	HD-ZIP
Ghicr24_A12G100100	HD-ZIP
Ghicr24_A12G100300	ZF-HD
Ghicr24_A12G103500	Trihelix
Ghicr24_A12G108300	SBP
Ghicr24_A12G109400	ERF
Ghicr24_A12G127200	MYB
Ghicr24_A12G128700	HD-ZIP
Ghicr24_A12G132000	MYB_related
Ghicr24_A12G132100	MYB_related
Ghicr24_A12G132400	B3
Ghicr24_A12G133800	MYB
Ghicr24_A12G138200	WRKY
Ghicr24_A12G155800	bHLH
Ghicr24_A12G157100	HB-other
Ghicr24_A12G160000	MYB
Ghicr24_A12G171500	C2H2
Ghicr24_A12G171600	C2H2
Ghicr24_A12G178200	bHLH
Ghicr24_A12G183300	MYB
Ghicr24_A12G183500	NAC
Ghicr24_A12G185500	TCP
Ghicr24_A12G189000	bZIP
Ghicr24_A12G189600	G2-like
Ghicr24_A12G190000	RAV
Ghicr24_A12G190300	NAC
Ghicr24_A12G196700	TCP
Ghicr24_A12G198100	Dof
Ghicr24_A12G199000	NAC
Ghicr24_A12G204100	WRKY
Ghicr24_A12G217300	ERF
Ghicr24_A12G225500	BBR-BPC
Ghicr24_A12G228500	HSF
Ghicr24_A12G229500	bHLH
Ghicr24_A12G235900	ERF
Ghicr24_A12G236000	ERF
Ghicr24_A12G236500	HD-ZIP
Ghicr24_A12G241500	GRAS
Ghicr24_A12G244800	GRF
Ghicr24_A12G245700	TCP
Ghicr24_A12G246300	ERF
Ghicr24_A12G246700	GRAS
Ghicr24_A12G247200	HSF
Ghicr24_A12G261800	bHLH
Ghicr24_A12G265300	Trihelix
Ghicr24_A12G268400	GRF
Ghicr24_A12G277200	MYB_related
Ghicr24_A12G280300	MYB
Ghicr24_A12G289600	MYB
Ghicr24_A12G292200	WOX
Ghicr24_A12G295600	HD-ZIP
Ghicr24_A13G002700	bZIP
Ghicr24_A13G013100	GRAS
Ghicr24_A13G015500	C3H
Ghicr24_A13G030200	GATA
Ghicr24_A13G030500	DBB
Ghicr24_A13G033800	bHLH
Ghicr24_A13G037400	B3
Ghicr24_A13G040300	B3
Ghicr24_A13G041000	ERF
Ghicr24_A13G045400	bHLH
Ghicr24_A13G047300	C2H2
Ghicr24_A13G054800	bHLH
Ghicr24_A13G055300	C2H2
Ghicr24_A13G056400	bZIP
Ghicr24_A13G062700	M-type_MADS
Ghicr24_A13G066500	MIKC_MADS
Ghicr24_A13G068100	MYB
Ghicr24_A13G081200	MYB
Ghicr24_A13G085300	MYB
Ghicr24_A13G087200	MYB
Ghicr24_A13G087300	MYB
Ghicr24_A13G087400	MYB_related
Ghicr24_A13G107000	MYB
Ghicr24_A13G120100	NAC
Ghicr24_A13G120800	MYB
Ghicr24_A13G123500	CPP
Ghicr24_A13G142800	MYB
Ghicr24_A13G169800	SBP
Ghicr24_A13G170100	ERF
Ghicr24_A13G171900	bZIP
Ghicr24_A13G181700	GRF
Ghicr24_A13G186000	MYB
Ghicr24_A13G191500	NAC
Ghicr24_A13G204100	GATA
Ghicr24_A13G210900	ARR-B
Ghicr24_A13G217900	HSF
Ghicr24_A13G238000	CPP
Ghicr24_A13G239200	bHLH
Ghicr24_Contig00324G000400	GRF
Ghicr24_Contig00364G001900	B3
Ghicr24_Contig00602G000200	ZF-HD
Ghicr24_Contig00707G002000	MYB_related
Ghicr24_Contig00877_ERROPOS718945G000700	ERF
Ghicr24_Contig00960G000100	LBD
Ghicr24_Contig01149G004300	MYB_related
Ghicr24_Contig01152G000400	G2-like
Ghicr24_Contig01167G001500	G2-like
Ghicr24_Contig01167G002300	GRAS
Ghicr24_Contig01191G001400	C2H2
Ghicr24_Contig01250G000900	Dof
Ghicr24_Contig01440G000100	C2H2
Ghicr24_Contig01557G000200	MYB_related
Ghicr24_Contig01665G000500	Trihelix
Ghicr24_Contig01776G002200	bHLH
Ghicr24_Contig02060G001000	CPP
Ghicr24_Contig02149G001800	TALE
Ghicr24_Contig02270G000100	C2H2
Ghicr24_Contig02350G000200	GATA
Ghicr24_Contig02444G000200	HD-ZIP
Ghicr24_Contig02533G000400	bZIP
Ghicr24_Contig02533G001300	HB-other
Ghicr24_Contig02930G000700	bHLH
Ghicr24_Contig03199_ERROPOS1789621G000400	bZIP
Ghicr24_Contig03305_ERROPOS818895+G000500	WRKY
Ghicr24_Contig03395G000100	HD-ZIP
Ghicr24_D01G004800	MYB_related
Ghicr24_D01G012700	bHLH
Ghicr24_D01G018000	CO-like
Ghicr24_D01G045200	BES1
Ghicr24_D01G053200	bZIP
Ghicr24_D01G055600	ERF
Ghicr24_D01G063800	NAC
Ghicr24_D01G063900	NAC
Ghicr24_D01G070400	GRAS
Ghicr24_D01G077400	C3H
Ghicr24_D01G088100	NF-YB
Ghicr24_D01G098800	NF-YC
Ghicr24_D01G104600	Nin-like
Ghicr24_D01G113800	ARF
Ghicr24_D01G114300	SRS
Ghicr24_D01G116700	bZIP
Ghicr24_D01G117600	ZF-HD
Ghicr24_D01G121000	B3
Ghicr24_D01G122800	B3
Ghicr24_D01G123900	C2H2
Ghicr24_D01G126500	MYB_related
Ghicr24_D01G129900	bHLH
Ghicr24_D01G131200	MYB_related
Ghicr24_D01G157500	G2-like
Ghicr24_D01G168700	WRKY
Ghicr24_D01G169200	SBP
Ghicr24_D01G170000	SBP
Ghicr24_D01G183500	MYB
Ghicr24_D01G184700	bZIP
Ghicr24_D01G203500	MYB
Ghicr24_D01G213700	bHLH
Ghicr24_D01G222100	bZIP
Ghicr24_D01G223700	Trihelix
Ghicr24_D01G242300	bZIP
Ghicr24_D02G003700	WRKY
Ghicr24_D02G012200	GRAS
Ghicr24_D02G012400	GRAS
Ghicr24_D02G012700	GRAS
Ghicr24_D02G013200	GRAS
Ghicr24_D02G013900	bZIP
Ghicr24_D02G020200	bHLH
Ghicr24_D02G027600	GRAS
Ghicr24_D02G032100	G2-like
Ghicr24_D02G061100	GATA
Ghicr24_D02G064700	MYB
Ghicr24_D02G079600	GRAS
Ghicr24_D02G085300	NAC
Ghicr24_D02G090000	ERF
Ghicr24_D02G095300	GRF
Ghicr24_D02G099300	bZIP
Ghicr24_D02G101600	B3
Ghicr24_D02G103200	BES1
Ghicr24_D02G106300	SRS
Ghicr24_D02G125900	HD-ZIP
Ghicr24_D02G127700	RAV
Ghicr24_D02G138300	ZF-HD
Ghicr24_D02G139000	G2-like
Ghicr24_D02G139100	MYB
Ghicr24_D02G139500	NAC
Ghicr24_D02G151700	C2H2
Ghicr24_D02G162200	SBP
Ghicr24_D02G164200	SBP
Ghicr24_D02G185300	bHLH
Ghicr24_D02G186300	HD-ZIP
Ghicr24_D02G192000	NAC
Ghicr24_D02G193700	ERF
Ghicr24_D02G196800	ERF
Ghicr24_D02G208600	MYB
Ghicr24_D02G221100	C2H2
Ghicr24_D02G226600	C2H2
Ghicr24_D02G226800	LBD
Ghicr24_D02G232200	ERF
Ghicr24_D02G238400	MYB_related
Ghicr24_D02G242000	GATA
Ghicr24_D02G245900	bHLH
Ghicr24_D03G002600	SBP
Ghicr24_D03G010400	MIKC_MADS
Ghicr24_D03G013100	GATA
Ghicr24_D03G015300	C2H2
Ghicr24_D03G015700	HD-ZIP
Ghicr24_D03G018900	B3
Ghicr24_D03G020000	G2-like
Ghicr24_D03G024900	WRKY
Ghicr24_D03G028500	GRAS
Ghicr24_D03G030300	GRF
Ghicr24_D03G031400	HD-ZIP
Ghicr24_D03G034900	ERF
Ghicr24_D03G039500	HD-ZIP
Ghicr24_D03G041100	ZF-HD
Ghicr24_D03G056400	GRF
Ghicr24_D03G061900	Nin-like
Ghicr24_D03G081000	C2H2
Ghicr24_D03G089200	ERF
Ghicr24_D03G093200	ARF
Ghicr24_D03G093500	NAC
Ghicr24_D03G095300	bHLH
Ghicr24_D03G098600	Trihelix
Ghicr24_D03G100500	HD-ZIP
Ghicr24_D03G105800	C2H2
Ghicr24_D03G108500	SBP
Ghicr24_D03G108800	Dof
Ghicr24_D03G121400	bHLH
Ghicr24_D03G134200	G2-like
Ghicr24_D03G135500	GRAS
Ghicr24_D03G135700	GRAS
Ghicr24_D03G142300	C2H2
Ghicr24_D03G156900	WRKY
Ghicr24_D03G161600	MYB
Ghicr24_D03G165900	HSF
Ghicr24_D03G167500	GRAS
Ghicr24_D03G169400	HB-other
Ghicr24_D03G175200	GRAS
Ghicr24_D03G180800	ERF
Ghicr24_D03G188700	HD-ZIP
Ghicr24_D03G188800	HD-ZIP
Ghicr24_D04G005600	NAC
Ghicr24_D04G010000	AP2
Ghicr24_D04G013700	LBD
Ghicr24_D04G036600	Nin-like
Ghicr24_D04G039400	MIKC_MADS
Ghicr24_D04G042600	TCP
Ghicr24_D04G049200	ZF-HD
Ghicr24_D04G049400	MYB
Ghicr24_D04G071200	MYB
Ghicr24_D04G075700	GRAS
Ghicr24_D04G080700	TCP
Ghicr24_D04G081200	WRKY
Ghicr24_D04G101500	TALE
Ghicr24_D04G112300	bZIP
Ghicr24_D04G113800	C3H
Ghicr24_D04G135200	MYB
Ghicr24_D04G139200	TALE
Ghicr24_D04G145800	Trihelix
Ghicr24_D04G155500	bHLH
Ghicr24_D04G156900	NAC
Ghicr24_D04G157000	ERF
Ghicr24_D04G179000	MYB
Ghicr24_D04G214100	MYB_related
Ghicr24_D05G002200	bHLH
Ghicr24_D05G021100	GRAS
Ghicr24_D05G024100	HSF
Ghicr24_D05G025200	CPP
Ghicr24_D05G046500	HD-ZIP
Ghicr24_D05G056900	TALE
Ghicr24_D05G058800	WRKY
Ghicr24_D05G063100	WRKY
Ghicr24_D05G067100	EIL
Ghicr24_D05G067500	bHLH
Ghicr24_D05G074500	Dof
Ghicr24_D05G077500	TALE
Ghicr24_D05G086900	C2H2
Ghicr24_D05G087900	MYB
Ghicr24_D05G091600	GRAS
Ghicr24_D05G097700	AP2
Ghicr24_D05G098900	EIL
Ghicr24_D05G114300	G2-like
Ghicr24_D05G130500	MYB_related
Ghicr24_D05G132900	Dof
Ghicr24_D05G134100	C2H2
Ghicr24_D05G143100	Trihelix
Ghicr24_D05G149900	WRKY
Ghicr24_D05G155800	bHLH
Ghicr24_D05G158200	NAC
Ghicr24_D05G160000	Dof
Ghicr24_D05G160100	Dof
Ghicr24_D05G167200	C2H2
Ghicr24_D05G175500	GRAS
Ghicr24_D05G189400	TALE
Ghicr24_D05G190600	bHLH
Ghicr24_D05G192400	ZF-HD
Ghicr24_D05G195500	NAC
Ghicr24_D05G197800	G2-like
Ghicr24_D05G199400	MYB
Ghicr24_D05G203100	bHLH
Ghicr24_D05G203300	HSF
Ghicr24_D05G206200	MYB
Ghicr24_D05G207100	M-type_MADS
Ghicr24_D05G209000	LBD
Ghicr24_D05G209100	C2H2
Ghicr24_D05G209300	bHLH
Ghicr24_D05G211900	GRF
Ghicr24_D05G212600	MYB
Ghicr24_D05G220600	ZF-HD
Ghicr24_D05G221700	bHLH
Ghicr24_D05G222100	GeBP
Ghicr24_D05G222600	HD-ZIP
Ghicr24_D05G230400	ARF
Ghicr24_D05G240300	Dof
Ghicr24_D05G241300	Trihelix
Ghicr24_D05G241400	Trihelix
Ghicr24_D05G258800	MYB_related
Ghicr24_D05G263200	GRF
Ghicr24_D05G264700	GATA
Ghicr24_D05G265200	bHLH
Ghicr24_D05G265300	bHLH
Ghicr24_D05G273300	MIKC_MADS
Ghicr24_D05G274400	MYB
Ghicr24_D05G274500	TCP
Ghicr24_D05G277900	WRKY
Ghicr24_D05G280100	LBD
Ghicr24_D05G284500	bZIP
Ghicr24_D05G295600	GATA
Ghicr24_D05G309700	C2H2
Ghicr24_D05G346900	TCP
Ghicr24_D05G349300	ERF
Ghicr24_D05G364600	NAC
Ghicr24_D05G367000	GRAS
Ghicr24_D05G377100	ERF
Ghicr24_D06G006800	TALE
Ghicr24_D06G015800	G2-like
Ghicr24_D06G020900	HSF
Ghicr24_D06G023400	MYB
Ghicr24_D06G025000	LBD
Ghicr24_D06G025100	C2H2
Ghicr24_D06G027600	GRF
Ghicr24_D06G028000	AP2
Ghicr24_D06G033400	ZF-HD
Ghicr24_D06G034900	HD-ZIP
Ghicr24_D06G040300	ERF
Ghicr24_D06G043900	C2H2
Ghicr24_D06G045200	C2H2
Ghicr24_D06G049000	NAC
Ghicr24_D06G067200	HSF
Ghicr24_D06G069500	bHLH
Ghicr24_D06G071600	ERF
Ghicr24_D06G077800	MYB_related
Ghicr24_D06G087300	ERF
Ghicr24_D06G112900	TALE
Ghicr24_D06G120300	bZIP
Ghicr24_D06G142200	MYB_related
Ghicr24_D06G147600	M-type_MADS
Ghicr24_D06G149200	ERF
Ghicr24_D06G150800	ARF
Ghicr24_D06G153600	G2-like
Ghicr24_D06G154300	C3H
Ghicr24_D06G172400	HD-ZIP
Ghicr24_D06G182900	FAR1
Ghicr24_D06G185100	bHLH
Ghicr24_D06G189300	C3H
Ghicr24_D06G205400	MYB
Ghicr24_D06G212800	WRKY
Ghicr24_D06G215500	WRKY
Ghicr24_D06G235200	C3H
Ghicr24_D06G241900	GRAS
Ghicr24_D06G242700	Trihelix
Ghicr24_D06G244300	LSD
Ghicr24_D07G006600	CPP
Ghicr24_D07G010000	C3H
Ghicr24_D07G015300	MYB
Ghicr24_D07G017000	ERF
Ghicr24_D07G018100	bHLH
Ghicr24_D07G019300	ERF
Ghicr24_D07G020800	MYB
Ghicr24_D07G022500	TALE
Ghicr24_D07G023500	MYB
Ghicr24_D07G029400	ARR-B
Ghicr24_D07G031800	ERF
Ghicr24_D07G047900	ERF
Ghicr24_D07G048000	ERF
Ghicr24_D07G051300	ARF
Ghicr24_D07G051800	bHLH
Ghicr24_D07G054500	WRKY
Ghicr24_D07G056400	Trihelix
Ghicr24_D07G058500	C2H2
Ghicr24_D07G065300	MYB_related
Ghicr24_D07G094000	CO-like
Ghicr24_D07G108600	C2H2
Ghicr24_D07G113600	bZIP
Ghicr24_D07G115400	E2F/DP
Ghicr24_D07G117100	TALE
Ghicr24_D07G128900	C3H
Ghicr24_D07G133100	MYB
Ghicr24_D07G138000	MYB
Ghicr24_D07G139600	NAC
Ghicr24_D07G144200	ARF
Ghicr24_D07G146800	ERF
Ghicr24_D07G151300	MIKC_MADS
Ghicr24_D07G154500	C2H2
Ghicr24_D07G155200	SBP
Ghicr24_D07G157700	NAC
Ghicr24_D07G158700	C3H
Ghicr24_D07G170700	FAR1
Ghicr24_D07G178800	C3H
Ghicr24_D07G189500	bZIP
Ghicr24_D07G197300	FAR1
Ghicr24_D07G198200	WRKY
Ghicr24_D07G221400	ZF-HD
Ghicr24_D07G229000	NAC
Ghicr24_D07G247800	NAC
Ghicr24_D07G248800	bHLH
Ghicr24_D08G002100	AP2
Ghicr24_D08G019500	G2-like
Ghicr24_D08G025900	CO-like
Ghicr24_D08G026900	C2H2
Ghicr24_D08G039000	MYB
Ghicr24_D08G062800	ERF
Ghicr24_D08G067800	C2H2
Ghicr24_D08G091400	AP2
Ghicr24_D08G094200	CO-like
Ghicr24_D08G104800	E2F/DP
Ghicr24_D08G106000	C3H
Ghicr24_D08G111700	HD-ZIP
Ghicr24_D08G114500	HD-ZIP
Ghicr24_D08G120900	bHLH
Ghicr24_D08G122200	MYB
Ghicr24_D08G126600	WRKY
Ghicr24_D08G127600	ERF
Ghicr24_D08G135400	ERF
Ghicr24_D08G140700	MYB
Ghicr24_D08G150900	MYB
Ghicr24_D08G153500	WRKY
Ghicr24_D08G154700	LBD
Ghicr24_D08G158200	GATA
Ghicr24_D08G161200	C2H2
Ghicr24_D08G177600	bHLH
Ghicr24_D08G178600	LSD
Ghicr24_D08G185400	GATA
Ghicr24_D08G187300	ERF
Ghicr24_D08G188000	HD-ZIP
Ghicr24_D08G188400	MYB_related
Ghicr24_D08G191400	WRKY
Ghicr24_D08G192900	GRAS
Ghicr24_D08G196600	GRF
Ghicr24_D08G200300	HSF
Ghicr24_D08G204700	bHLH
Ghicr24_D08G210400	WRKY
Ghicr24_D08G212400	NAC
Ghicr24_D08G217800	EIL
Ghicr24_D08G242500	Dof
Ghicr24_D08G249500	B3
Ghicr24_D08G263100	HB-other
Ghicr24_D08G274000	ERF
Ghicr24_D08G274800	ERF
Ghicr24_D08G278200	ERF
Ghicr24_D08G279600	ARR-B
Ghicr24_D09G007200	ARF
Ghicr24_D09G007300	bHLH
Ghicr24_D09G011500	WRKY
Ghicr24_D09G013000	MYB
Ghicr24_D09G015100	ZF-HD
Ghicr24_D09G015200	ZF-HD
Ghicr24_D09G021700	HD-ZIP
Ghicr24_D09G026800	E2F/DP
Ghicr24_D09G045900	ERF
Ghicr24_D09G047000	HD-ZIP
Ghicr24_D09G048900	GRAS
Ghicr24_D09G056100	bHLH
Ghicr24_D09G056200	MYB
Ghicr24_D09G074900	bZIP
Ghicr24_D09G076100	MYB
Ghicr24_D09G083300	ERF
Ghicr24_D09G107600	MYB
Ghicr24_D09G109900	TALE
Ghicr24_D09G112700	MYB
Ghicr24_D09G115200	ARF
Ghicr24_D09G116500	MYB
Ghicr24_D09G120200	GRAS
Ghicr24_D09G134600	bHLH
Ghicr24_D09G137300	HD-ZIP
Ghicr24_D09G149500	GRF
Ghicr24_D09G150100	HSF
Ghicr24_D09G151200	Trihelix
Ghicr24_D09G157000	C3H
Ghicr24_D09G157600	TCP
Ghicr24_D09G159700	C2H2
Ghicr24_D09G164000	MYB_related
Ghicr24_D09G182500	ZF-HD
Ghicr24_D09G184300	MYB
Ghicr24_D09G188300	TCP
Ghicr24_D09G189800	GRAS
Ghicr24_D09G195600	NAC
Ghicr24_D09G199500	ERF
Ghicr24_D09G205700	ERF
Ghicr24_D09G208400	bHLH
Ghicr24_D09G208800	bHLH
Ghicr24_D09G214200	ERF
Ghicr24_D09G215400	HSF
Ghicr24_D09G220200	DBB
Ghicr24_D09G226400	GRAS
Ghicr24_D09G257300	Dof
Ghicr24_D09G257500	bHLH
Ghicr24_D09G258300	C2H2
Ghicr24_D10G001700	G2-like
Ghicr24_D10G004500	NF-YA
Ghicr24_D10G012300	WRKY
Ghicr24_D10G015400	HD-ZIP
Ghicr24_D10G023100	MYB_related
Ghicr24_D10G026900	bHLH
Ghicr24_D10G027800	Dof
Ghicr24_D10G027900	SBP
Ghicr24_D10G028200	ERF
Ghicr24_D10G028300	ERF
Ghicr24_D10G029400	ARF
Ghicr24_D10G029800	WOX
Ghicr24_D10G034500	BES1
Ghicr24_D10G034600	HSF
Ghicr24_D10G037200	G2-like
Ghicr24_D10G042000	MYB
Ghicr24_D10G047200	Trihelix
Ghicr24_D10G053300	NF-YA
Ghicr24_D10G053900	MYB_related
Ghicr24_D10G054300	GRF
Ghicr24_D10G059100	MYB
Ghicr24_D10G067300	GATA
Ghicr24_D10G090000	HD-ZIP
Ghicr24_D10G096500	Dof
Ghicr24_D10G097900	HSF
Ghicr24_D10G100400	GRF
Ghicr24_D10G103000	bHLH
Ghicr24_D10G103200	B3
Ghicr24_D10G104000	bZIP
Ghicr24_D10G107100	ERF
Ghicr24_D10G114900	MYB
Ghicr24_D10G141400	bHLH
Ghicr24_D10G150400	G2-like
Ghicr24_D10G186200	ERF
Ghicr24_D10G218000	GeBP
Ghicr24_D10G229200	ARF
Ghicr24_D10G242900	C2H2
Ghicr24_D10G257100	C2H2
Ghicr24_D10G264100	MYB
Ghicr24_D10G275400	C3H
Ghicr24_D10G277400	LBD
Ghicr24_D10G278000	bHLH
Ghicr24_D11G001900	C2H2
Ghicr24_D11G009900	HSF
Ghicr24_D11G015300	HD-ZIP
Ghicr24_D11G016000	NAC
Ghicr24_D11G022000	bHLH
Ghicr24_D11G026900	HD-ZIP
Ghicr24_D11G034300	TCP
Ghicr24_D11G037800	Dof
Ghicr24_D11G040600	MIKC_MADS
Ghicr24_D11G042000	bHLH
Ghicr24_D11G042100	ARF
Ghicr24_D11G043000	ERF
Ghicr24_D11G043100	ERF
Ghicr24_D11G052900	HD-ZIP
Ghicr24_D11G074000	NAC
Ghicr24_D11G080000	ERF
Ghicr24_D11G080500	HD-ZIP
Ghicr24_D11G080900	ERF
Ghicr24_D11G081700	SBP
Ghicr24_D11G086600	GRF
Ghicr24_D11G090200	HD-ZIP
Ghicr24_D11G099500	ERF
Ghicr24_D11G100800	WRKY
Ghicr24_D11G102700	bHLH
Ghicr24_D11G102800	ERF
Ghicr24_D11G104700	HD-ZIP
Ghicr24_D11G105200	bHLH
Ghicr24_D11G106600	bHLH
Ghicr24_D11G106700	bHLH
Ghicr24_D11G107300	MYB_related
Ghicr24_D11G107600	B3
Ghicr24_D11G107900	NAC
Ghicr24_D11G111600	MYB
Ghicr24_D11G113900	MYB
Ghicr24_D11G114200	WRKY
Ghicr24_D11G121800	C3H
Ghicr24_D11G126400	bHLH
Ghicr24_D11G126900	bHLH
Ghicr24_D11G137200	NAC
Ghicr24_D11G146200	ERF
Ghicr24_D11G170200	MYB
Ghicr24_D11G183100	MYB
Ghicr24_D11G188400	GATA
Ghicr24_D11G188700	SRS
Ghicr24_D11G193500	GATA
Ghicr24_D11G196500	HD-ZIP
Ghicr24_D11G199500	B3
Ghicr24_D11G206100	bHLH
Ghicr24_D11G208100	WRKY
Ghicr24_D11G213200	LBD
Ghicr24_D11G217800	AP2
Ghicr24_D11G218700	MYB
Ghicr24_D11G219300	HD-ZIP
Ghicr24_D11G220600	bHLH
Ghicr24_D11G221800	bHLH
Ghicr24_D11G226000	ZF-HD
Ghicr24_D11G227200	HD-ZIP
Ghicr24_D11G252600	MYB
Ghicr24_D11G258900	MYB
Ghicr24_D11G265000	NAC
Ghicr24_D11G265200	NAC
Ghicr24_D11G266000	MYB
Ghicr24_D11G271100	G2-like
Ghicr24_D11G279800	Trihelix
Ghicr24_D11G289400	bHLH
Ghicr24_D11G290300	NF-YC
Ghicr24_D11G305700	ERF
Ghicr24_D11G332400	MYB
Ghicr24_D11G336900	LBD
Ghicr24_D11G339000	bHLH
Ghicr24_D11G365300	E2F/DP
Ghicr24_D11G367600	MYB
Ghicr24_D12G002700	C2H2
Ghicr24_D12G005100	CO-like
Ghicr24_D12G006300	C2H2
Ghicr24_D12G010900	NAC
Ghicr24_D12G016700	C2H2
Ghicr24_D12G020800	bZIP
Ghicr24_D12G021200	ERF
Ghicr24_D12G021300	ERF
Ghicr24_D12G023100	B3
Ghicr24_D12G025200	bHLH
Ghicr24_D12G026500	TALE
Ghicr24_D12G028000	bHLH
Ghicr24_D12G036400	Nin-like
Ghicr24_D12G051400	LBD
Ghicr24_D12G060400	bZIP
Ghicr24_D12G063000	bHLH
Ghicr24_D12G069000	MIKC_MADS
Ghicr24_D12G082300	ZF-HD
Ghicr24_D12G085100	HD-ZIP
Ghicr24_D12G085500	MYB
Ghicr24_D12G086400	AP2
Ghicr24_D12G091000	LBD
Ghicr24_D12G095100	bHLH
Ghicr24_D12G105900	GRAS
Ghicr24_D12G107400	SBP
Ghicr24_D12G107500	SBP
Ghicr24_D12G108500	ERF
Ghicr24_D12G126200	ERF
Ghicr24_D12G126400	ARF
Ghicr24_D12G126700	MYB
Ghicr24_D12G127900	HD-ZIP
Ghicr24_D12G128800	bHLH
Ghicr24_D12G131200	MYB_related
Ghicr24_D12G131300	MYB_related
Ghicr24_D12G133000	MYB
Ghicr24_D12G137200	WRKY
Ghicr24_D12G152900	bHLH
Ghicr24_D12G153900	HB-other
Ghicr24_D12G167000	C2H2
Ghicr24_D12G167100	C2H2
Ghicr24_D12G177200	MYB
Ghicr24_D12G177300	MYB
Ghicr24_D12G179500	TCP
Ghicr24_D12G183000	bZIP
Ghicr24_D12G183600	G2-like
Ghicr24_D12G184000	RAV
Ghicr24_D12G191100	TCP
Ghicr24_D12G192600	Dof
Ghicr24_D12G193500	NAC
Ghicr24_D12G199300	bZIP
Ghicr24_D12G203500	C3H
Ghicr24_D12G209700	ARF
Ghicr24_D12G221900	BBR-BPC
Ghicr24_D12G223800	G2-like
Ghicr24_D12G232100	ERF
Ghicr24_D12G232200	ERF
Ghicr24_D12G232300	ERF
Ghicr24_D12G232700	HD-ZIP
Ghicr24_D12G237700	GRAS
Ghicr24_D12G241200	GRF
Ghicr24_D12G242900	ERF
Ghicr24_D12G243200	GRAS
Ghicr24_D12G243500	HSF
Ghicr24_D12G246000	C2H2
Ghicr24_D12G251200	WRKY
Ghicr24_D12G256100	bHLH
Ghicr24_D12G256800	NAC
Ghicr24_D12G259400	Trihelix
Ghicr24_D12G262200	GRF
Ghicr24_D12G267200	bHLH
Ghicr24_D12G267700	ERF
Ghicr24_D12G271800	MYB
Ghicr24_D12G274500	ERF
Ghicr24_D12G280700	MYB
Ghicr24_D12G283400	WOX
Ghicr24_D12G286900	HD-ZIP
Ghicr24_D12G287200	MYB_related
Ghicr24_D13G015900	C3H
Ghicr24_D13G021100	C2H2
Ghicr24_D13G029700	GATA
Ghicr24_D13G035900	B3
Ghicr24_D13G037600	ERF
Ghicr24_D13G039000	bHLH
Ghicr24_D13G042200	bHLH
Ghicr24_D13G044100	C2H2
Ghicr24_D13G071500	bHLH
Ghicr24_D13G072400	C2H2
Ghicr24_D13G072500	G2-like
Ghicr24_D13G073500	bZIP
Ghicr24_D13G078700	G2-like
Ghicr24_D13G078800	MYB
Ghicr24_D13G086300	SBP
Ghicr24_D13G091400	HD-ZIP
Ghicr24_D13G111100	NAC
Ghicr24_D13G114300	CPP
Ghicr24_D13G122100	bHLH
Ghicr24_D13G132000	MYB
Ghicr24_D13G152600	C3H
Ghicr24_D13G160500	NAC
Ghicr24_D13G162900	SBP
Ghicr24_D13G164600	bZIP
Ghicr24_D13G177900	MYB
Ghicr24_D13G201800	ARR-B
Ghicr24_D13G208800	HSF
Ghicr24_D13G212700	GRF
Ghicr24_D13G215900	C3H
Ghicr24_D13G221400	C3H
Ghicr24_D13G227500	bHLH
Ghicr24_D13G243100	bZIP
Ghicr24_D13G249500	C2H2
