# Supplementary material for: RNA-Seq with a novel glabrous-ZM24fl reveals some key lncRNAs and the associated targets in fiber initiation of cotton
Source: BMC Plant Biol. 2022 Feb 3;22:61. doi: 10.1186/s12870-022-03444-9 (PMC8815142; doi:10.1186/s12870-022-03444-9)
Supplement: Supplementary file 7 — Additional file 7. Differentially expressed lncRNA and their targets in all comparisons. [file 12870_2022_3444_MOESM7_ESM.xlsx]

## Sheet: fl_-2 vs ZM24_-2
LncRNA_ID	Target_gene_ID	Target_type	Pearson correlation coefficient	p-value	transcription factor	functional description
MSTRG.10774.1	Ghicr24_A05G387700	trans	0.963	5.11024e-07		--
MSTRG.10836.1	Ghicr24_A06G086900	trans	0.978	4.31872e-08		Choline monooxygenase (CMO-like), putative isoform 3
MSTRG.11437.1	Ghicr24_A04G130300	trans	0.955	1.29881e-06		Uncharacterized protein
MSTRG.11437.1	Ghicr24_A05G226000	trans	0.975	7.5786e-08		E3 ubiquitin-protein ligase UPL2 isoform 1
MSTRG.11437.1	Ghicr24_A05G366200	trans	0.99	9.20922e-10		Putative uncharacterized protein
MSTRG.11437.1	Ghicr24_A07G109600	trans	0.962	6.03582e-07		Uncharacterized protein
MSTRG.11437.1	Ghicr24_A08G130000	trans	0.966	3.46171e-07		Uncharacterized protein
MSTRG.11437.1	Ghicr24_A10G161200	trans	0.981	1.91511e-08		ACT domain-containing small subunit of acetolactate synthase protein
MSTRG.11437.1	Ghicr24_A12G000300	trans	0.979	3.1414e-08		Peroxisomal targeting sequence 1 receptor
MSTRG.11437.1	Ghicr24_Contig01046G000100	trans	0.967	3.13288e-07		Putative uncharacterized protein
MSTRG.11437.1	Ghicr24_Contig01324G000200	trans	0.972	1.41129e-07		Putative uncharacterized protein
MSTRG.11437.1	Ghicr24_D02G012700	trans	0.967	2.84109e-07		Uncharacterized protein
MSTRG.11437.1	Ghicr24_D03G139400	trans	0.972	1.20031e-07		Uncharacterized protein
MSTRG.11437.1	Ghicr24_D05G323100	trans	0.969	2.27753e-07		Uncharacterized protein
MSTRG.11437.1	Ghicr24_D05G347200	trans	0.977	4.524e-08		Cc-nbs-lrr resistance protein, putative
MSTRG.11437.1	Ghicr24_D05G347300	trans	0.968	2.43411e-07		Cc-nbs-lrr resistance protein, putative
MSTRG.11437.1	Ghicr24_D05G347600	trans	0.987	3.29296e-09		Putative disease resistance gene NBS-LRR family protein
MSTRG.11437.1	Ghicr24_D06G030000	trans	0.967	3.08618e-07		Serine esterase family protein, putative isoform 2
MSTRG.11437.1	Ghicr24_D06G030300	trans	0.975	6.7127e-08		Putative polyprotein
MSTRG.11437.1	Ghicr24_D06G030500	trans	0.964	4.62532e-07		--
MSTRG.11437.1	Ghicr24_D07G230300	trans	0.961	6.44644e-07		Ribosomal protein S24/S35, mitochondrial
MSTRG.11437.1	Ghicr24_D12G075300	trans	0.977	5.13785e-08		Transducin/WD40 repeat-like superfamily protein isoform 1
MSTRG.13224.1	Ghicr24_A10G161200	trans	0.955	1.32725e-06		ACT domain-containing small subunit of acetolactate synthase protein
MSTRG.13224.1	Ghicr24_D02G012700	trans	0.951	1.94933e-06		Uncharacterized protein
MSTRG.13224.1	Ghicr24_D06G030300	trans	0.953	1.65823e-06		Putative polyprotein
MSTRG.13224.1	Ghicr24_D06G063900	trans	0.972	1.1991e-07		--
MSTRG.13224.1	Ghicr24_D07G230300	trans	0.983	1.07208e-08		Ribosomal protein S24/S35, mitochondrial
MSTRG.13860.1	Ghicr24_A05G226000	trans	0.982	1.44044e-08		E3 ubiquitin-protein ligase UPL2 isoform 1
MSTRG.13860.1	Ghicr24_A05G366200	trans	0.969	2.30646e-07		Putative uncharacterized protein
MSTRG.13860.1	Ghicr24_A07G109600	trans	0.973	1.08013e-07		Uncharacterized protein
MSTRG.13860.1	Ghicr24_A10G161200	trans	0.989	1.04912e-09		ACT domain-containing small subunit of acetolactate synthase protein
MSTRG.13860.1	Ghicr24_A12G000300	trans	0.968	2.51236e-07		Peroxisomal targeting sequence 1 receptor
MSTRG.13860.1	Ghicr24_Contig01046G000100	trans	0.985	6.22643e-09		Putative uncharacterized protein
MSTRG.13860.1	Ghicr24_D02G012700	trans	0.994	6.02234e-11		Uncharacterized protein
MSTRG.13860.1	Ghicr24_D02G012800	trans	0.973	1.08575e-07		Uncharacterized protein
MSTRG.13860.1	Ghicr24_D03G139400	trans	0.972	1.3144e-07		Uncharacterized protein
MSTRG.13860.1	Ghicr24_D05G347200	trans	0.976	6.00958e-08		Cc-nbs-lrr resistance protein, putative
MSTRG.13860.1	Ghicr24_D05G347300	trans	0.974	8.64429e-08		Cc-nbs-lrr resistance protein, putative
MSTRG.13860.1	Ghicr24_D05G347600	trans	0.985	5.12911e-09		Putative disease resistance gene NBS-LRR family protein
MSTRG.13860.1	Ghicr24_D06G030000	trans	0.974	8.50007e-08		Serine esterase family protein, putative isoform 2
MSTRG.13860.1	Ghicr24_D06G030300	trans	0.981	2.12866e-08		Putative polyprotein
MSTRG.13860.1	Ghicr24_D06G030400	trans	0.951	2.06871e-06		--
MSTRG.13860.1	Ghicr24_D06G030500	trans	0.952	1.7987e-06		--
MSTRG.13860.1	Ghicr24_D07G230300	trans	0.99	6.43259e-10		Ribosomal protein S24/S35, mitochondrial
MSTRG.13860.1	Ghicr24_D12G075300	trans	0.962	5.76253e-07		Transducin/WD40 repeat-like superfamily protein isoform 1
MSTRG.13860.2	Ghicr24_A11G161300	trans	0.986	4.17579e-09		--
MSTRG.13860.2	Ghicr24_D02G012300	trans	0.952	1.86708e-06		Uncharacterized protein
MSTRG.1683.1	Ghicr24_A05G226000	trans	0.981	1.70261e-08		E3 ubiquitin-protein ligase UPL2 isoform 1
MSTRG.1683.1	Ghicr24_A05G366200	trans	0.964	4.72756e-07		Putative uncharacterized protein
MSTRG.1683.1	Ghicr24_A10G161200	trans	0.985	5.16744e-09		ACT domain-containing small subunit of acetolactate synthase protein
MSTRG.1683.1	Ghicr24_Contig00961G000300	trans	0.96	7.31127e-07		LRR receptor-like kinase family protein
MSTRG.1683.1	Ghicr24_Contig01046G000100	trans	0.968	2.66946e-07		Putative uncharacterized protein
MSTRG.1683.1	Ghicr24_D02G012700	trans	0.971	1.45066e-07		Uncharacterized protein
MSTRG.1683.1	Ghicr24_D02G012800	trans	0.955	1.30557e-06		Uncharacterized protein
MSTRG.1683.1	Ghicr24_D02G217400	trans	0.96	7.8789e-07		White-brown complex protein 11
MSTRG.1683.1	Ghicr24_D05G347200	trans	0.952	1.94684e-06		Cc-nbs-lrr resistance protein, putative
MSTRG.1683.1	Ghicr24_D05G347600	trans	0.965	3.99413e-07		Putative disease resistance gene NBS-LRR family protein
MSTRG.1683.1	Ghicr24_D06G030000	trans	0.959	8.35857e-07		Serine esterase family protein, putative isoform 2
MSTRG.1683.1	Ghicr24_D06G030300	trans	0.971	1.50881e-07		Putative polyprotein
MSTRG.1683.1	Ghicr24_D06G030400	trans	0.967	3.01106e-07		--
MSTRG.1683.1	Ghicr24_D06G063900	trans	0.95	2.17456e-06		--
MSTRG.1683.1	Ghicr24_D07G230300	trans	0.997	2.20353e-12		Ribosomal protein S24/S35, mitochondrial
MSTRG.1683.1	Ghicr24_D12G075300	trans	0.97	1.79594e-07		Transducin/WD40 repeat-like superfamily protein isoform 1
MSTRG.2099.1	Ghicr24_A07G109600	trans	0.981	1.84327e-08		Uncharacterized protein
MSTRG.2099.1	Ghicr24_A11G161300	trans	0.962	6.22993e-07		--
MSTRG.2099.1	Ghicr24_D02G012300	trans	0.968	2.38647e-07		Uncharacterized protein
MSTRG.2099.1	Ghicr24_D03G063600	trans	0.971	1.55883e-07		JHL06B08.3 protein, putative
MSTRG.2099.1	Ghicr24_D03G139400	trans	0.974	9.10094e-08		Uncharacterized protein
MSTRG.2099.1	Ghicr24_D04G199300	trans	0.991	4.37328e-10		Potassium transporter
MSTRG.2099.1	Ghicr24_D06G165700	trans	0.966	3.53692e-07		Putative uncharacterized protein
MSTRG.2099.1	Ghicr24_D07G026300	trans	0.974	8.48495e-08		--
MSTRG.2099.1	Ghicr24_D08G268200	trans	0.982	1.38106e-08		Kinesin-like protein
MSTRG.21559.1	Ghicr24_A04G130300	trans	0.979	2.85392e-08		Uncharacterized protein
MSTRG.21559.1	Ghicr24_A08G130000	trans	0.96	7.69464e-07		Uncharacterized protein
MSTRG.21559.1	Ghicr24_A12G000300	trans	0.974	8.62398e-08		Peroxisomal targeting sequence 1 receptor
MSTRG.21559.1	Ghicr24_Contig01324G000100	trans	0.983	1.14433e-08		Putative uncharacterized protein
MSTRG.21559.1	Ghicr24_Contig01324G000200	trans	0.962	6.2175e-07		Putative uncharacterized protein
MSTRG.21559.1	Ghicr24_D05G323100	trans	0.953	1.74148e-06		Uncharacterized protein
MSTRG.21559.1	Ghicr24_D05G347200	trans	0.966	3.46896e-07		Cc-nbs-lrr resistance protein, putative
MSTRG.21559.1	Ghicr24_D05G347300	trans	0.959	8.66635e-07		Cc-nbs-lrr resistance protein, putative
MSTRG.21559.1	Ghicr24_D05G347600	trans	0.954	1.45682e-06		Putative disease resistance gene NBS-LRR family protein
MSTRG.21559.1	Ghicr24_D06G030100	trans	0.957	1.13689e-06		Kinase superfamily protein
MSTRG.21559.1	Ghicr24_D06G030500	trans	0.96	7.73837e-07		--
MSTRG.21977.1	Ghicr24_A01G088500	trans	0.96	7.96012e-07		CBS domain-containing protein / transporter associated domain-containing protein isoform 1
MSTRG.21977.1	Ghicr24_Contig01324G000200	trans	0.963	5.3235e-07		Putative uncharacterized protein
MSTRG.21977.1	Ghicr24_D05G347000	trans	0.966	3.45557e-07		Cc-nbs-lrr resistance protein, putative
MSTRG.21977.1	Ghicr24_D06G030100	trans	0.964	4.45459e-07		Kinase superfamily protein
MSTRG.21977.1	Ghicr24_D06G030400	trans	0.962	5.87142e-07		--
MSTRG.21977.1	Ghicr24_D06G030500	trans	0.956	1.20402e-06		--
MSTRG.21977.1	Ghicr24_D12G075300	trans	0.955	1.29323e-06		Transducin/WD40 repeat-like superfamily protein isoform 1
MSTRG.23393.1	Ghicr24_A05G226000	trans	0.987	2.41895e-09		E3 ubiquitin-protein ligase UPL2 isoform 1
MSTRG.23393.1	Ghicr24_A05G366200	trans	0.964	4.64566e-07		Putative uncharacterized protein
MSTRG.23393.1	Ghicr24_A10G161200	trans	0.988	1.83085e-09		ACT domain-containing small subunit of acetolactate synthase protein
MSTRG.23393.1	Ghicr24_Contig01046G000100	trans	0.974	8.66845e-08		Putative uncharacterized protein
MSTRG.23393.1	Ghicr24_D02G012700	trans	0.982	1.50376e-08		Uncharacterized protein
MSTRG.23393.1	Ghicr24_D02G217400	trans	0.966	3.55605e-07		White-brown complex protein 11
MSTRG.23393.1	Ghicr24_D05G347200	trans	0.957	1.13191e-06		Cc-nbs-lrr resistance protein, putative
MSTRG.23393.1	Ghicr24_D05G347600	trans	0.973	1.0352e-07		Putative disease resistance gene NBS-LRR family protein
MSTRG.23393.1	Ghicr24_D06G030000	trans	0.964	4.61446e-07		Serine esterase family protein, putative isoform 2
MSTRG.23393.1	Ghicr24_D06G030300	trans	0.985	5.78957e-09		Putative polyprotein
MSTRG.23393.1	Ghicr24_D06G030400	trans	0.981	1.83584e-08		--
MSTRG.23393.1	Ghicr24_D06G030500	trans	0.951	2.14192e-06		--
MSTRG.23393.1	Ghicr24_D06G063900	trans	0.976	6.50419e-08		--
MSTRG.23393.1	Ghicr24_D07G230300	trans	0.997	1.6547e-12		Ribosomal protein S24/S35, mitochondrial
MSTRG.23393.1	Ghicr24_D12G075300	trans	0.983	9.47826e-09		Transducin/WD40 repeat-like superfamily protein isoform 1
MSTRG.23394.1	Ghicr24_A05G366200	trans	0.96	7.34968e-07		Putative uncharacterized protein
MSTRG.23394.1	Ghicr24_A07G109600	trans	0.983	1.13671e-08		Uncharacterized protein
MSTRG.23394.1	Ghicr24_A10G161200	trans	0.97	1.96117e-07		ACT domain-containing small subunit of acetolactate synthase protein
MSTRG.23394.1	Ghicr24_D02G012700	trans	0.951	2.07701e-06		Uncharacterized protein
MSTRG.23394.1	Ghicr24_D03G139400	trans	0.982	1.2622e-08		Uncharacterized protein
MSTRG.23394.1	Ghicr24_D05G347600	trans	0.956	1.27491e-06		Putative disease resistance gene NBS-LRR family protein
MSTRG.23394.1	Ghicr24_D06G030300	trans	0.951	2.0551e-06		Putative polyprotein
MSTRG.23394.1	Ghicr24_D07G230300	trans	0.977	4.61213e-08		Ribosomal protein S24/S35, mitochondrial
MSTRG.28284.1	Ghicr24_A05G226000	trans	0.95	2.19205e-06		E3 ubiquitin-protein ligase UPL2 isoform 1
MSTRG.28284.1	Ghicr24_A05G366200	trans	0.968	2.59049e-07		Putative uncharacterized protein
MSTRG.28284.1	Ghicr24_A07G109600	trans	0.978	4.03089e-08		Uncharacterized protein
MSTRG.28284.1	Ghicr24_A08G130000	trans	0.963	4.95078e-07		Uncharacterized protein
MSTRG.28284.1	Ghicr24_A10G161200	trans	0.961	6.52861e-07		ACT domain-containing small subunit of acetolactate synthase protein
MSTRG.28284.1	Ghicr24_A11G161300	trans	0.988	1.57306e-09		--
MSTRG.28284.1	Ghicr24_A12G000300	trans	0.971	1.47202e-07		Peroxisomal targeting sequence 1 receptor
MSTRG.28284.1	Ghicr24_D03G063600	trans	0.961	7.05942e-07		JHL06B08.3 protein, putative
MSTRG.28284.1	Ghicr24_D03G139400	trans	0.975	6.80375e-08		Uncharacterized protein
MSTRG.28284.1	Ghicr24_D04G199300	trans	0.959	8.21304e-07		Potassium transporter
MSTRG.28284.1	Ghicr24_D05G323100	trans	0.95	2.2525e-06		Uncharacterized protein
MSTRG.28284.1	Ghicr24_D05G347200	trans	0.959	8.22948e-07		Cc-nbs-lrr resistance protein, putative
MSTRG.28284.1	Ghicr24_D05G347300	trans	0.97	1.70664e-07		Cc-nbs-lrr resistance protein, putative
MSTRG.28284.1	Ghicr24_D05G347600	trans	0.955	1.32159e-06		Putative disease resistance gene NBS-LRR family protein
MSTRG.28284.1	Ghicr24_D08G268200	trans	0.95	2.21793e-06		Kinesin-like protein
MSTRG.28284.1	Ghicr24_D08G271500	trans	0.95	2.23293e-06		Uncharacterized protein
MSTRG.28992.1	Ghicr24_A07G002800	trans	0.952	1.77204e-06		Fatty acyl-ACP thioesterases B isoform 2
MSTRG.28992.1	Ghicr24_D02G012200	trans	0.979	2.95799e-08		Uncharacterized protein
MSTRG.28992.1	Ghicr24_D02G012300	trans	0.967	2.757e-07		Uncharacterized protein
MSTRG.28992.1	Ghicr24_D04G199300	trans	0.959	8.09787e-07		Potassium transporter
MSTRG.28992.1	Ghicr24_D07G026300	trans	0.97	1.87558e-07		--
MSTRG.30402.1	Ghicr24_A07G109600	trans	0.965	3.92749e-07		Uncharacterized protein
MSTRG.30402.1	Ghicr24_A10G161200	trans	0.965	4.15535e-07		ACT domain-containing small subunit of acetolactate synthase protein
MSTRG.30402.1	Ghicr24_D02G012300	trans	0.953	1.68955e-06		Uncharacterized protein
MSTRG.30402.1	Ghicr24_D03G139400	trans	0.957	1.11763e-06		Uncharacterized protein
MSTRG.30402.1	Ghicr24_D07G230300	trans	0.982	1.52693e-08		Ribosomal protein S24/S35, mitochondrial
MSTRG.31053.1	Ghicr24_A11G161300	trans	0.958	1.00408e-06		--
MSTRG.31053.1	Ghicr24_D02G012300	trans	0.96	7.22945e-07		Uncharacterized protein
MSTRG.31053.1	Ghicr24_D03G063600	trans	0.97	1.95651e-07		JHL06B08.3 protein, putative
MSTRG.31053.1	Ghicr24_D04G199300	trans	0.982	1.50406e-08		Potassium transporter
MSTRG.31053.1	Ghicr24_D07G026300	trans	0.969	1.99096e-07		--
MSTRG.31053.1	Ghicr24_D08G268200	trans	0.976	6.19535e-08		Kinesin-like protein
MSTRG.31176.1	Ghicr24_A06G215900	trans	0.982	1.2802e-08		Cc-nbs-lrr resistance protein, putative
MSTRG.31176.1	Ghicr24_A08G130000	trans	0.958	9.35972e-07		Uncharacterized protein
MSTRG.31176.1	Ghicr24_D03G063600	trans	0.984	8.17383e-09		JHL06B08.3 protein, putative
MSTRG.31176.1	Ghicr24_D04G199300	trans	0.977	4.4382e-08		Potassium transporter
MSTRG.31176.1	Ghicr24_D05G340600	trans	0.991	5.53162e-10		Cc-nbs-lrr resistance protein, putative
MSTRG.31176.1	Ghicr24_D06G165700	trans	0.965	3.63264e-07		Putative uncharacterized protein
MSTRG.31176.1	Ghicr24_D07G026300	trans	0.979	3.32058e-08		--
MSTRG.31176.1	Ghicr24_D07G170200	trans	0.951	2.07355e-06		Defective in induced resistance 1 protein
MSTRG.31176.1	Ghicr24_D08G268200	trans	0.956	1.14322e-06		Kinesin-like protein
MSTRG.31176.1	Ghicr24_D08G271500	trans	0.968	2.56822e-07		Uncharacterized protein
MSTRG.31769.1	Ghicr24_A04G130300	trans	0.958	9.60241e-07		Uncharacterized protein
MSTRG.31769.1	Ghicr24_A05G226000	trans	0.958	9.52611e-07		E3 ubiquitin-protein ligase UPL2 isoform 1
MSTRG.31769.1	Ghicr24_A05G366200	trans	0.969	2.11846e-07		Putative uncharacterized protein
MSTRG.31769.1	Ghicr24_A07G109600	trans	0.985	6.00875e-09		Uncharacterized protein
MSTRG.31769.1	Ghicr24_A08G130000	trans	0.966	3.22648e-07		Uncharacterized protein
MSTRG.31769.1	Ghicr24_A10G161200	trans	0.968	2.53109e-07		ACT domain-containing small subunit of acetolactate synthase protein
MSTRG.31769.1	Ghicr24_A11G161300	trans	0.969	2.14251e-07		--
MSTRG.31769.1	Ghicr24_A12G000300	trans	0.98	2.40175e-08		Peroxisomal targeting sequence 1 receptor
MSTRG.31769.1	Ghicr24_D02G012700	trans	0.966	3.43137e-07		Uncharacterized protein
MSTRG.31769.1	Ghicr24_D03G139400	trans	0.988	1.58969e-09		Uncharacterized protein
MSTRG.31769.1	Ghicr24_D04G199300	trans	0.96	7.46923e-07		Potassium transporter
MSTRG.31769.1	Ghicr24_D05G323100	trans	0.951	2.00909e-06		Uncharacterized protein
MSTRG.31769.1	Ghicr24_D05G347200	trans	0.969	1.98812e-07		Cc-nbs-lrr resistance protein, putative
MSTRG.31769.1	Ghicr24_D05G347300	trans	0.977	5.10446e-08		Cc-nbs-lrr resistance protein, putative
MSTRG.31769.1	Ghicr24_D05G347600	trans	0.972	1.3433e-07		Putative disease resistance gene NBS-LRR family protein
MSTRG.31769.1	Ghicr24_D06G165700	trans	0.966	3.41899e-07		Putative uncharacterized protein
MSTRG.31769.1	Ghicr24_D07G230300	trans	0.956	1.16744e-06		Ribosomal protein S24/S35, mitochondrial
MSTRG.31769.1	Ghicr24_D08G271500	trans	0.952	1.92975e-06		Uncharacterized protein
MSTRG.3361.1	Ghicr24_D07G230300	trans	0.97	1.78434e-07		Ribosomal protein S24/S35, mitochondrial
MSTRG.3389.1	Ghicr24_A07G002800	trans	0.974	9.73544e-08		Fatty acyl-ACP thioesterases B isoform 2
MSTRG.3389.1	Ghicr24_D01G207400	trans	0.968	2.34746e-07		Alcohol dehydrogenase A
MSTRG.3389.1	Ghicr24_D02G012200	trans	0.963	5.3118e-07		Uncharacterized protein
MSTRG.3389.1	Ghicr24_D07G170400	trans	0.961	6.3341e-07		Actin binding Calponin (CH) domain-containing protein isoform 1
MSTRG.3390.1	Ghicr24_A07G002800	trans	0.974	9.77889e-08		Fatty acyl-ACP thioesterases B isoform 2
MSTRG.3390.1	Ghicr24_D01G207400	trans	0.99	6.60576e-10		Alcohol dehydrogenase A
MSTRG.37772.1	Ghicr24_Contig00961G000300	trans	0.965	3.92761e-07		LRR receptor-like kinase family protein
MSTRG.37772.1	Ghicr24_D02G217400	trans	0.953	1.71723e-06		White-brown complex protein 11
MSTRG.37772.1	Ghicr24_D07G133000	trans	0.961	6.85703e-07		Thioredoxin family protein
MSTRG.37772.1	Ghicr24_D07G230300	trans	0.958	9.8141e-07		Ribosomal protein S24/S35, mitochondrial
MSTRG.40057.1	Ghicr24_A10G084800	trans	0.962	6.11237e-07		Glycine-rich protein, putative isoform 2
MSTRG.49501.1	Ghicr24_D02G217400	trans	0.962	6.07683e-07		White-brown complex protein 11
MSTRG.49501.1	Ghicr24_D06G030400	trans	0.953	1.65002e-06		--
MSTRG.49501.1	Ghicr24_D07G230300	trans	0.959	8.69535e-07		Ribosomal protein S24/S35, mitochondrial
MSTRG.50774.1	Ghicr24_A07G109600	trans	0.978	3.61614e-08		Uncharacterized protein
MSTRG.50774.1	Ghicr24_D02G012300	trans	0.979	2.89387e-08		Uncharacterized protein
MSTRG.50774.1	Ghicr24_D03G139400	trans	0.972	1.27545e-07		Uncharacterized protein
MSTRG.50774.1	Ghicr24_D04G199300	trans	0.976	6.437e-08		Potassium transporter
MSTRG.50774.1	Ghicr24_D06G165700	trans	0.96	7.38087e-07		Putative uncharacterized protein
MSTRG.50774.1	Ghicr24_D07G026300	trans	0.963	4.9229e-07		--
MSTRG.50774.1	Ghicr24_D08G268200	trans	0.964	4.50752e-07		Kinesin-like protein
MSTRG.5124.1	Ghicr24_A07G109600	trans	0.968	2.46131e-07		Uncharacterized protein
MSTRG.5124.1	Ghicr24_D02G012300	trans	0.958	9.33436e-07		Uncharacterized protein
MSTRG.5124.1	Ghicr24_D03G139400	trans	0.967	2.91025e-07		Uncharacterized protein
MSTRG.5124.1	Ghicr24_D04G199300	trans	0.957	1.045e-06		Potassium transporter
MSTRG.47933.1	Ghicr24_D11G306000	cis				--
MSTRG.1026.1	Ghicr24_A05G366200	trans	-0.957	1.10536e-06		Putative uncharacterized protein
MSTRG.1845.1	Ghicr24_A05G366200	trans	-0.953	1.60752e-06		Putative uncharacterized protein
MSTRG.39053.1	Ghicr24_A05G366200	trans	-0.958	9.41016e-07		Putative uncharacterized protein
MSTRG.44589.1	Ghicr24_A05G226000	trans	-0.953	1.70836e-06		E3 ubiquitin-protein ligase UPL2 isoform 1
MSTRG.44589.1	Ghicr24_A05G366200	trans	-0.977	4.93309e-08		Putative uncharacterized protein
MSTRG.44589.1	Ghicr24_A10G161200	trans	-0.963	4.86773e-07		ACT domain-containing small subunit of acetolactate synthase protein
MSTRG.44589.1	Ghicr24_D02G155900	trans	-0.964	4.71854e-07		Putative gag-pol polyprotein, identical
MSTRG.44589.1	Ghicr24_D05G347600	trans	-0.955	1.39513e-06		Putative disease resistance gene NBS-LRR family protein
MSTRG.44589.1	Ghicr24_D10G094100	cis				S-adenosyl-L-methionine-dependent methyltransferases superfamily protein
MSTRG.1026.1	Ghicr24_A02G012000	trans	0.951	1.95057e-06		Uncharacterized protein
MSTRG.1026.1	Ghicr24_D07G187700	trans	0.975	7.73301e-08		Putative non-LTR retroelement reverse transcriptase
MSTRG.1026.1	Ghicr24_D07G187800	trans	0.961	6.83557e-07		Putative non-LTR retroelement reverse transcriptase
MSTRG.1026.1	Ghicr24_D07G187900	trans	0.974	9.79786e-08		RNA-directed DNA polymerase (Reverse transcriptase); Ribonuclease H
MSTRG.10374.1	Ghicr24_Contig00572_ERROPOS2468481+G001000	trans	0.985	6.63989e-09		Receptor like protein 6, putative
MSTRG.10374.1	Ghicr24_Contig01333G000100	trans	0.967	2.80166e-07		Putative uncharacterized protein
MSTRG.10374.1	Ghicr24_D07G249800	trans	0.987	2.77468e-09		Uncharacterized protein
MSTRG.26113.1	Ghicr24_Contig00572_ERROPOS2468481+G001000	trans	0.977	4.73986e-08		Receptor like protein 6, putative
MSTRG.26113.1	Ghicr24_Contig00572_ERROPOS2468481+G001300	trans	0.95	2.23036e-06		Receptor like protein 6, putative
MSTRG.26113.1	Ghicr24_Contig01333G000100	trans	0.96	7.43115e-07		Putative uncharacterized protein
MSTRG.26113.1	Ghicr24_D07G249800	trans	0.957	1.05971e-06		Uncharacterized protein
MSTRG.26214.1	Ghicr24_Contig00572_ERROPOS2468481+G001100	trans	0.951	2.01511e-06		Receptor like protein 6, putative
MSTRG.26214.1	Ghicr24_Contig00572_ERROPOS2468481+G001300	trans	0.989	1.41562e-09		Receptor like protein 6, putative
MSTRG.26214.1	Ghicr24_Contig01333G000100	trans	0.957	1.1401e-06		Putative uncharacterized protein
MSTRG.26214.1	Ghicr24_D07G249800	trans	0.985	5.3175e-09		Uncharacterized protein
MSTRG.26289.4	Ghicr24_Contig00572_ERROPOS2468481+G001000	trans	0.965	3.68751e-07		Receptor like protein 6, putative
MSTRG.26289.4	Ghicr24_Contig01333G000100	trans	0.964	4.78534e-07		Putative uncharacterized protein
MSTRG.26289.4	Ghicr24_D07G249800	trans	0.981	1.93102e-08		Uncharacterized protein
MSTRG.26290.2	Ghicr24_Contig00572_ERROPOS2468481+G001000	trans	0.987	3.14452e-09		Receptor like protein 6, putative
MSTRG.26290.2	Ghicr24_Contig01333G000100	trans	0.964	4.74152e-07		Putative uncharacterized protein
MSTRG.26290.2	Ghicr24_D07G249800	trans	0.97	1.89019e-07		Uncharacterized protein
MSTRG.26290.7	Ghicr24_Contig00572_ERROPOS2468481+G001100	trans	0.951	2.01934e-06		Receptor like protein 6, putative
MSTRG.26290.7	Ghicr24_Contig00572_ERROPOS2468481+G001300	trans	0.956	1.19524e-06		Receptor like protein 6, putative
MSTRG.26809.1	Ghicr24_Contig00572_ERROPOS2468481+G001000	trans	0.967	2.85916e-07		Receptor like protein 6, putative
MSTRG.26809.1	Ghicr24_D07G249800	trans	0.95	2.21692e-06		Uncharacterized protein
MSTRG.26810.1	Ghicr24_Contig00572_ERROPOS2468481+G001000	trans	0.972	1.34773e-07		Receptor like protein 6, putative
MSTRG.26810.1	Ghicr24_Contig01333G000100	trans	0.953	1.63949e-06		Putative uncharacterized protein
MSTRG.26810.1	Ghicr24_D07G249800	trans	0.972	1.24987e-07		Uncharacterized protein
MSTRG.26943.2	Ghicr24_Contig00572_ERROPOS2468481+G001100	trans	0.951	2.12069e-06		Receptor like protein 6, putative
MSTRG.26943.2	Ghicr24_Contig00572_ERROPOS2468481+G001300	trans	0.963	4.90272e-07		Receptor like protein 6, putative
MSTRG.26943.2	Ghicr24_D07G249800	trans	0.973	1.02665e-07		Uncharacterized protein
MSTRG.26945.1	Ghicr24_Contig00572_ERROPOS2468481+G001300	trans	0.951	2.06249e-06		Receptor like protein 6, putative
MSTRG.26945.1	Ghicr24_D07G249800	trans	0.962	6.12439e-07		Uncharacterized protein
MSTRG.26946.1	Ghicr24_D07G249800	trans	0.973	1.02006e-07		Uncharacterized protein
MSTRG.26949.3	Ghicr24_Contig00572_ERROPOS2468481+G001300	trans	0.964	4.18871e-07		Receptor like protein 6, putative
MSTRG.26949.3	Ghicr24_D07G249800	trans	0.965	3.90764e-07		Uncharacterized protein
MSTRG.26954.1	Ghicr24_D07G249800	trans	0.963	5.12171e-07		Uncharacterized protein
MSTRG.38970.1	Ghicr24_D07G188000	trans	0.983	9.90138e-09		Uncharacterized protein
MSTRG.39053.1	Ghicr24_A04G111900	trans	0.981	1.88693e-08		Trichome birefringence-like 35 isoform 1
MSTRG.44589.1	Ghicr24_A02G012000	trans	0.963	5.47875e-07		Uncharacterized protein
MSTRG.44589.1	Ghicr24_D07G187700	trans	0.985	6.05859e-09		Putative non-LTR retroelement reverse transcriptase
MSTRG.44589.1	Ghicr24_D07G187800	trans	0.982	1.51594e-08		Putative non-LTR retroelement reverse transcriptase
MSTRG.44589.1	Ghicr24_D07G187900	trans	0.971	1.46451e-07		RNA-directed DNA polymerase (Reverse transcriptase); Ribonuclease H

## Sheet: ZM24_0 vs fl_0
LncRNA_ID	Target_gene_ID	Target_type	Pearson correlation coefficient	p-value	transcription factor	functional description
MSTRG.3390.1	Ghicr24_A01G001000	trans	0.973	1.0002e-07		3-ketoacyl-CoA synthase 12
MSTRG.2723.1	Ghicr24_A01G004900	trans	0.992	2.48078e-10		3-ketoacyl-CoA synthase
MSTRG.3390.1	Ghicr24_A01G070900	trans	0.997	8.38889e-13		Benzoquinone reductase
MSTRG.3390.1	Ghicr24_A01G116600	trans	0.998	2.53538e-13		Glyoxal oxidase-related protein
MSTRG.3390.1	Ghicr24_A01G182200	trans	0.983	1.13196e-08		Pollen protein Ole E I-like protein
MSTRG.3390.1	Ghicr24_A01G245500	trans	0.996	4.93158e-12		Uncharacterized protein
MSTRG.3390.1	Ghicr24_A01G245600	trans	0.957	1.11348e-06		Uncharacterized protein
MSTRG.21559.1	Ghicr24_A02G016400	trans	0.954	1.47762e-06		Cysteine/Histidine-rich C1 domain family protein, putative
MSTRG.3390.1	Ghicr24_A02G155900	trans	0.982	1.308e-08		Cinnamoyl-CoA reductase 1
MSTRG.3390.1	Ghicr24_A03G003900	trans	0.992	2.08546e-10		P-glycoprotein
MSTRG.3390.1	Ghicr24_A03G078200	trans	0.991	4.3494e-10		Pectate lyase
MSTRG.3390.1	Ghicr24_A03G112500	trans	0.955	1.32429e-06		Polygalacturonase 2, putative
MSTRG.3390.1	Ghicr24_A03G151000	trans	0.983	1.14332e-08		3-ketoacyl-CoA reductase 2
MSTRG.2723.1	Ghicr24_A03G163300	trans	0.978	4.20649e-08		Major latex-like protein
MSTRG.3390.1	Ghicr24_A03G168900	trans	0.998	6.04627e-14		3-ketoacyl-CoA synthase
MSTRG.3390.1	Ghicr24_A04G011800	trans	0.956	1.15914e-06		Acyltransferase, putative
MSTRG.3390.1	Ghicr24_A04G095400	trans	0.98	2.71387e-08		NAD(P)-binding Rossmann-fold superfamily protein isoform 1
MSTRG.2723.1	Ghicr24_A04G112400	trans	0.981	1.82847e-08		Phosphatase 2C family protein, putative
MSTRG.21559.1	Ghicr24_A04G130300	trans	0.979	2.85392e-08		Uncharacterized protein
MSTRG.31769.1	Ghicr24_A04G130300	trans	0.958	9.60241e-07		Uncharacterized protein
MSTRG.48719.1	Ghicr24_A04G130300	trans	0.983	1.14186e-08		Uncharacterized protein
MSTRG.3390.1	Ghicr24_A04G138400	trans	0.993	1.27669e-10		Uncharacterized protein
MSTRG.3390.1	Ghicr24_A04G167100	trans	0.995	2.43702e-11		Lipid transfer protein
MSTRG.2723.1	Ghicr24_A05G024200	trans	0.95	2.20357e-06		Serinc-domain containing serine and sphingolipid biosynthesis protein isoform 2
MSTRG.2723.1	Ghicr24_A05G046800	trans	0.957	1.06589e-06		Uncharacterized protein
MSTRG.3390.1	Ghicr24_A05G074400	trans	0.985	6.50184e-09		ABC-2 type transporter family protein isoform 1
MSTRG.3390.1	Ghicr24_A05G111300	trans	0.988	2.07841e-09		Uncharacterized protein
MSTRG.3390.1	Ghicr24_A05G125100	trans	0.955	1.28062e-06		Serine/threonine-protein kinase PBS1 isoform 1
MSTRG.2723.1	Ghicr24_A05G157400	trans	0.959	8.435e-07		GDSL-like Lipase/Acylhydrolase superfamily protein
MSTRG.3390.1	Ghicr24_A05G164600	trans	0.994	4.50699e-11		E6-2 protein kinase
MSTRG.1683.1	Ghicr24_A05G226000	trans	0.981	1.70261e-08		E3 ubiquitin-protein ligase UPL2 isoform 1
MSTRG.23393.1	Ghicr24_A05G226000	trans	0.987	2.41895e-09		E3 ubiquitin-protein ligase UPL2 isoform 1
MSTRG.28284.1	Ghicr24_A05G226000	trans	0.95	2.19205e-06		E3 ubiquitin-protein ligase UPL2 isoform 1
MSTRG.31769.1	Ghicr24_A05G226000	trans	0.958	9.52611e-07		E3 ubiquitin-protein ligase UPL2 isoform 1
MSTRG.48719.1	Ghicr24_A05G226000	trans	0.965	4.08303e-07		E3 ubiquitin-protein ligase UPL2 isoform 1
MSTRG.3390.1	Ghicr24_A05G261200	trans	0.998	2.82539e-13		SKU5 similar 5 isoform 1
MSTRG.2723.1	Ghicr24_A05G414600	trans	0.977	4.39438e-08		Pectin lyase-like superfamily protein isoform 2
MSTRG.3390.1	Ghicr24_A05G421200	trans	0.971	1.45061e-07		Uncharacterized protein
MSTRG.3390.1	Ghicr24_A05G439400	trans	0.985	5.7711e-09		Flavonoid 3-glucosyltransferase
MSTRG.2723.1	Ghicr24_A05G446300	trans	0.964	4.68748e-07		Pectinesterase
MSTRG.2723.1	Ghicr24_A06G001800	trans	0.993	1.80203e-10		JHL20J20.8 protein
MSTRG.31176.1	Ghicr24_A06G106100	trans	0.961	6.35679e-07		Catalytic, putative
MSTRG.3390.1	Ghicr24_A06G172700	trans	0.988	2.30067e-09		Cytochrome P450, family 77, subfamily B, polypeptide 1
MSTRG.3390.1	Ghicr24_A06G179000	trans	0.988	1.9446e-09		RPM1 interacting protein 4, putative
MSTRG.3390.1	Ghicr24_A06G204300	trans	0.966	3.23812e-07		Polyphenol oxidase-7
MSTRG.31176.1	Ghicr24_A06G215900	trans	0.982	1.2802e-08		Cc-nbs-lrr resistance protein, putative
MSTRG.3390.1	Ghicr24_A07G002800	trans	0.974	9.77889e-08		Fatty acyl-ACP thioesterases B isoform 2
MSTRG.3390.1	Ghicr24_A07G009600	trans	0.976	6.04007e-08		Uncharacterized protein
MSTRG.3390.1	Ghicr24_A07G013900	trans	0.987	2.73937e-09		Myosin family protein with Dil domain isoform 1
MSTRG.22827.1	Ghicr24_A07G109600	trans	0.956	1.25946e-06		Uncharacterized protein
MSTRG.23394.1	Ghicr24_A07G109600	trans	0.983	1.13671e-08		Uncharacterized protein
MSTRG.28284.1	Ghicr24_A07G109600	trans	0.978	4.03089e-08		Uncharacterized protein
MSTRG.30402.1	Ghicr24_A07G109600	trans	0.965	3.92749e-07		Uncharacterized protein
MSTRG.31769.1	Ghicr24_A07G109600	trans	0.985	6.00875e-09		Uncharacterized protein
MSTRG.48719.1	Ghicr24_A07G109600	trans	0.971	1.59564e-07		Uncharacterized protein
MSTRG.50774.1	Ghicr24_A07G109600	trans	0.978	3.61614e-08		Uncharacterized protein
MSTRG.3390.1	Ghicr24_A07G121400	trans	0.993	1.19927e-10		Uncharacterized protein
MSTRG.2723.1	Ghicr24_A07G169900	trans	0.99	6.69697e-10		Putative uncharacterized protein
MSTRG.3390.1	Ghicr24_A07G221000	trans	0.982	1.3269e-08		RAB GTPase A5B
MSTRG.31176.1	Ghicr24_A08G120200	trans	-0.959	8.16157e-07		Zinc transporter of isoform 1
MSTRG.21559.1	Ghicr24_A08G130000	trans	0.96	7.69464e-07		Uncharacterized protein
MSTRG.28284.1	Ghicr24_A08G130000	trans	0.963	4.95078e-07		Uncharacterized protein
MSTRG.31176.1	Ghicr24_A08G130000	trans	0.958	9.35972e-07		Uncharacterized protein
MSTRG.31769.1	Ghicr24_A08G130000	trans	0.966	3.22648e-07		Uncharacterized protein
MSTRG.48719.1	Ghicr24_A08G130000	trans	0.959	8.19879e-07		Uncharacterized protein
MSTRG.3390.1	Ghicr24_A08G146100	trans	0.993	9.80359e-11		Cytochrome P450, family 86, subfamily A, polypeptide 8 isoform 1
MSTRG.2723.1	Ghicr24_A08G262100	trans	0.99	9.63482e-10		Fatty acid hydroxylase superfamily
MSTRG.3390.1	Ghicr24_A09G037800	trans	0.96	7.61553e-07		Uncharacterized protein
MSTRG.3390.1	Ghicr24_A09G108800	trans	0.994	9.00239e-11		Delta-15 fatty acid desaturase 3
MSTRG.3390.1	Ghicr24_A09G177700	trans	0.984	8.26545e-09		NAD(P)-binding Rossmann-fold superfamily protein isoform 1
MSTRG.2723.1	Ghicr24_A09G253000	trans	0.979	2.79266e-08		Phosphatase 2C family protein, putative
MSTRG.3390.1	Ghicr24_A09G259200	trans	0.994	5.96652e-11		Periplasmic beta-glucosidase, putative
MSTRG.3390.1	Ghicr24_A10G067100	trans	0.968	2.49516e-07		GDSL-like Lipase/Acylhydrolase superfamily protein
MSTRG.2723.1	Ghicr24_A10G108700	trans	0.982	1.48136e-08		CASP-like protein
MSTRG.13224.1	Ghicr24_A10G161200	trans	0.955	1.32725e-06		ACT domain-containing small subunit of acetolactate synthase protein
MSTRG.1683.1	Ghicr24_A10G161200	trans	0.985	5.16744e-09		ACT domain-containing small subunit of acetolactate synthase protein
MSTRG.23393.1	Ghicr24_A10G161200	trans	0.988	1.83085e-09		ACT domain-containing small subunit of acetolactate synthase protein
MSTRG.23394.1	Ghicr24_A10G161200	trans	0.97	1.96117e-07		ACT domain-containing small subunit of acetolactate synthase protein
MSTRG.28284.1	Ghicr24_A10G161200	trans	0.961	6.52861e-07		ACT domain-containing small subunit of acetolactate synthase protein
MSTRG.30402.1	Ghicr24_A10G161200	trans	0.965	4.15535e-07		ACT domain-containing small subunit of acetolactate synthase protein
MSTRG.31769.1	Ghicr24_A10G161200	trans	0.968	2.53109e-07		ACT domain-containing small subunit of acetolactate synthase protein
MSTRG.48719.1	Ghicr24_A10G161200	trans	0.968	2.44503e-07		ACT domain-containing small subunit of acetolactate synthase protein
MSTRG.3390.1	Ghicr24_A10G164300	trans	0.987	3.04643e-09		Alpha-expansin 1
MSTRG.3390.1	Ghicr24_A10G164700	trans	0.999	3.78485e-14		Non-specific lipid-transfer protein
MSTRG.3390.1	Ghicr24_A11G011400	trans	0.982	1.45223e-08		Acyltransferase-like protein
MSTRG.2723.1	Ghicr24_A11G134500	trans	0.983	1.2179e-08		DNAse I-like superfamily protein isoform 1
MSTRG.3390.1	Ghicr24_A11G213900	trans	0.992	2.98483e-10		Glutathione S-transferase
MSTRG.21559.1	Ghicr24_A12G000300	trans	0.974	8.62398e-08		Peroxisomal targeting sequence 1 receptor
MSTRG.28284.1	Ghicr24_A12G000300	trans	0.971	1.47202e-07		Peroxisomal targeting sequence 1 receptor
MSTRG.31769.1	Ghicr24_A12G000300	trans	0.98	2.40175e-08		Peroxisomal targeting sequence 1 receptor
MSTRG.48719.1	Ghicr24_A12G000300	trans	0.988	1.88756e-09		Peroxisomal targeting sequence 1 receptor
MSTRG.2723.1	Ghicr24_A12G193000	trans	0.955	1.32833e-06		NADP-dependent oxidoreductase P1 isoform 3
MSTRG.3390.1	Ghicr24_A13G094000	trans	0.976	5.54843e-08		UDP-glucosyl transferase 88A1, putative isoform 1
MSTRG.2723.1	Ghicr24_A13G106000	trans	0.966	3.27082e-07		Zinc finger protein, putative
MSTRG.3390.1	Ghicr24_A13G115300	trans	0.979	2.94248e-08		Uncharacterized protein
MSTRG.3390.1	Ghicr24_A13G117100	trans	0.984	7.05903e-09		Endo-alpha-1,4-glucanase
MSTRG.3390.1	Ghicr24_A13G171900	trans	0.996	7.63421e-12	bZIP	Basic-leucine zipper transcription factor family protein
MSTRG.3390.1	Ghicr24_A13G188100	trans	0.997	2.94573e-12		Putative uncharacterized protein
MSTRG.3390.1	Ghicr24_A13G227500	trans	0.994	5.94015e-11		Leucine-rich repeat protein kinase family protein
MSTRG.3390.1	Ghicr24_A13G238700	trans	0.994	5.38552e-11		Fatty acid hydroxylase superfamily
MSTRG.1683.1	Ghicr24_Contig01046G000100	trans	0.968	2.66946e-07		Putative uncharacterized protein
MSTRG.23393.1	Ghicr24_Contig01046G000100	trans	0.974	8.66845e-08		Putative uncharacterized protein
MSTRG.48719.1	Ghicr24_Contig01046G000100	trans	0.972	1.34306e-07		Putative uncharacterized protein
MSTRG.21559.1	Ghicr24_Contig01324G000100	trans	0.983	1.14433e-08		Putative uncharacterized protein
MSTRG.21559.1	Ghicr24_Contig01324G000200	trans	0.962	6.2175e-07		Putative uncharacterized protein
MSTRG.21977.1	Ghicr24_Contig01324G000200	trans	0.963	5.3235e-07		Putative uncharacterized protein
MSTRG.3390.1	Ghicr24_Contig01860_ERROPOS2805036+G000200	trans	0.987	3.02986e-09		Trans-2-enoyl-CoA reductase
MSTRG.3390.1	Ghicr24_Contig02060G001600	trans	0.992	2.84294e-10		Fatty acid hydroxylase superfamily
MSTRG.3390.1	Ghicr24_Contig02226G000100	trans	0.992	2.38297e-10		3-ketoacyl-CoA synthase
MSTRG.2723.1	Ghicr24_D01G013700	trans	0.976	5.56392e-08		Indole-3-acetic acid-amido synthetase GH3.5
MSTRG.3390.1	Ghicr24_D01G203100	trans	0.996	5.76667e-12		3-ketoacyl-CoA synthase
MSTRG.3390.1	Ghicr24_D01G224800	trans	0.982	1.36104e-08		Nucleotide-diphospho-sugar transferases superfamily protein isoform 1
MSTRG.3390.1	Ghicr24_D01G235800	trans	0.963	5.16726e-07		Actin 11
MSTRG.3390.1	Ghicr24_D02G002100	trans	0.973	1.01561e-07		RNA-binding KH domain-containing protein
MSTRG.13860.2	Ghicr24_D02G012300	trans	0.952	1.86708e-06		Uncharacterized protein
MSTRG.30402.1	Ghicr24_D02G012300	trans	0.953	1.68955e-06		Uncharacterized protein
MSTRG.50774.1	Ghicr24_D02G012300	trans	0.979	2.89387e-08		Uncharacterized protein
MSTRG.13224.1	Ghicr24_D02G012700	trans	0.951	1.94933e-06		Uncharacterized protein
MSTRG.1683.1	Ghicr24_D02G012700	trans	0.971	1.45066e-07		Uncharacterized protein
MSTRG.23393.1	Ghicr24_D02G012700	trans	0.982	1.50376e-08		Uncharacterized protein
MSTRG.23394.1	Ghicr24_D02G012700	trans	0.951	2.07701e-06		Uncharacterized protein
MSTRG.31769.1	Ghicr24_D02G012700	trans	0.966	3.43137e-07		Uncharacterized protein
MSTRG.48719.1	Ghicr24_D02G012700	trans	0.98	2.42e-08		Uncharacterized protein
MSTRG.1683.1	Ghicr24_D02G012800	trans	0.955	1.30557e-06		Uncharacterized protein
MSTRG.48719.1	Ghicr24_D02G012800	trans	0.977	4.89159e-08		Uncharacterized protein
MSTRG.2723.1	Ghicr24_D02G101000	trans	0.952	1.85027e-06		Uncharacterized protein
MSTRG.2723.1	Ghicr24_D02G129300	trans	0.961	6.65986e-07		Polygalacturonase 2, putative
MSTRG.3390.1	Ghicr24_D02G131900	trans	0.991	3.47799e-10		ABC transporter
MSTRG.3390.1	Ghicr24_D02G159200	trans	0.954	1.54787e-06		Hydroxyproline-rich glycoprotein family protein, putative
MSTRG.3390.1	Ghicr24_D02G186600	trans	0.996	5.39223e-12		3-ketoacyl-CoA synthase
MSTRG.28284.1	Ghicr24_D02G260200	trans	0.966	3.59798e-07		Exostosin family protein isoform 1
MSTRG.3390.1	Ghicr24_D03G054600	trans	0.987	2.8375e-09		Cinnamoyl-CoA reductase 1
MSTRG.3390.1	Ghicr24_D03G056900	trans	0.96	7.58446e-07		Gamma-tocopherol methyltransferase
MSTRG.28284.1	Ghicr24_D03G063600	trans	0.961	7.05942e-07		JHL06B08.3 protein, putative
MSTRG.31176.1	Ghicr24_D03G063600	trans	0.984	8.17383e-09		JHL06B08.3 protein, putative
MSTRG.3390.1	Ghicr24_D03G097000	trans	0.974	8.81263e-08		ABL interactor-like protein 2, putative
MSTRG.3390.1	Ghicr24_D03G114000	trans	0.993	1.21179e-10		Pectate lyase
MSTRG.21559.1	Ghicr24_D03G120200	trans	0.975	7.10682e-08		Uncharacterized protein
MSTRG.28284.1	Ghicr24_D03G120200	trans	0.953	1.65126e-06		Uncharacterized protein
MSTRG.31176.1	Ghicr24_D03G120200	trans	0.955	1.40632e-06		Uncharacterized protein
MSTRG.31769.1	Ghicr24_D03G120200	trans	0.975	6.93708e-08		Uncharacterized protein
MSTRG.48719.1	Ghicr24_D03G120200	trans	0.983	1.12568e-08		Uncharacterized protein
MSTRG.22827.1	Ghicr24_D03G139400	trans	0.956	1.17048e-06		Uncharacterized protein
MSTRG.23394.1	Ghicr24_D03G139400	trans	0.982	1.2622e-08		Uncharacterized protein
MSTRG.28284.1	Ghicr24_D03G139400	trans	0.975	6.80375e-08		Uncharacterized protein
MSTRG.30402.1	Ghicr24_D03G139400	trans	0.957	1.11763e-06		Uncharacterized protein
MSTRG.31769.1	Ghicr24_D03G139400	trans	0.988	1.58969e-09		Uncharacterized protein
MSTRG.48719.1	Ghicr24_D03G139400	trans	0.965	3.89578e-07		Uncharacterized protein
MSTRG.50774.1	Ghicr24_D03G139400	trans	0.972	1.27545e-07		Uncharacterized protein
MSTRG.3390.1	Ghicr24_D03G187600	trans	0.973	1.11584e-07		P-glycoprotein
MSTRG.2723.1	Ghicr24_D04G024400	trans	0.965	3.73122e-07		Uncharacterized protein
MSTRG.2723.1	Ghicr24_D04G024500	trans	0.955	1.37549e-06		Uncharacterized protein
MSTRG.2723.1	Ghicr24_D04G031900	trans	0.967	2.9566e-07		Pectin lyase-like superfamily protein isoform 2
MSTRG.3390.1	Ghicr24_D04G049100	trans	0.992	3.11526e-10		GA-stimulated transcript-like protein 5
MSTRG.3390.1	Ghicr24_D04G077100	trans	0.969	2.00149e-07		Fatty acid hydroxylase superfamily isoform 1
MSTRG.28284.1	Ghicr24_D04G199300	trans	0.959	8.21304e-07		Potassium transporter
MSTRG.31176.1	Ghicr24_D04G199300	trans	0.977	4.4382e-08		Potassium transporter
MSTRG.31769.1	Ghicr24_D04G199300	trans	0.96	7.46923e-07		Potassium transporter
MSTRG.50774.1	Ghicr24_D04G199300	trans	0.976	6.437e-08		Potassium transporter
MSTRG.3390.1	Ghicr24_D04G204400	trans	0.996	7.15079e-12		Lipid transfer protein
MSTRG.2723.1	Ghicr24_D04G214100	trans	0.965	4.10042e-07	MYB_related	GHMYB25
MSTRG.3390.1	Ghicr24_D05G104000	trans	0.988	1.6017e-09		Uncharacterized protein
MSTRG.2723.1	Ghicr24_D05G120700	trans	0.972	1.25151e-07		Leucine-rich repeat (LRR) family protein
MSTRG.3390.1	Ghicr24_D05G131400	trans	0.988	1.75338e-09		GDSL-like Lipase/Acylhydrolase superfamily protein
MSTRG.3390.1	Ghicr24_D05G158800	trans	0.992	2.69851e-10		Protein kinase
MSTRG.3390.1	Ghicr24_D05G253900	trans	0.989	1.14068e-09		SKU5 similar 5 isoform 1
MSTRG.21559.1	Ghicr24_D05G323100	trans	0.953	1.74148e-06		Uncharacterized protein
MSTRG.28284.1	Ghicr24_D05G323100	trans	0.95	2.2525e-06		Uncharacterized protein
MSTRG.31769.1	Ghicr24_D05G323100	trans	0.951	2.00909e-06		Uncharacterized protein
MSTRG.48719.1	Ghicr24_D05G323100	trans	0.957	1.11488e-06		Uncharacterized protein
MSTRG.3390.1	Ghicr24_D05G330600	trans	0.977	5.09833e-08		HXXXD-type acyl-transferase family protein, putative
MSTRG.31176.1	Ghicr24_D05G340600	trans	0.991	5.53162e-10		Cc-nbs-lrr resistance protein, putative
MSTRG.48719.1	Ghicr24_D05G340600	trans	0.963	5.43545e-07		Cc-nbs-lrr resistance protein, putative
MSTRG.21977.1	Ghicr24_D05G347000	trans	0.966	3.45557e-07		Cc-nbs-lrr resistance protein, putative
MSTRG.1683.1	Ghicr24_D05G347200	trans	0.952	1.94684e-06		Cc-nbs-lrr resistance protein, putative
MSTRG.21559.1	Ghicr24_D05G347200	trans	0.966	3.46896e-07		Cc-nbs-lrr resistance protein, putative
MSTRG.23393.1	Ghicr24_D05G347200	trans	0.957	1.13191e-06		Cc-nbs-lrr resistance protein, putative
MSTRG.28284.1	Ghicr24_D05G347200	trans	0.959	8.22948e-07		Cc-nbs-lrr resistance protein, putative
MSTRG.31769.1	Ghicr24_D05G347200	trans	0.969	1.98812e-07		Cc-nbs-lrr resistance protein, putative
MSTRG.48719.1	Ghicr24_D05G347200	trans	0.988	1.77974e-09		Cc-nbs-lrr resistance protein, putative
MSTRG.21559.1	Ghicr24_D05G347300	trans	0.959	8.66635e-07		Cc-nbs-lrr resistance protein, putative
MSTRG.28284.1	Ghicr24_D05G347300	trans	0.97	1.70664e-07		Cc-nbs-lrr resistance protein, putative
MSTRG.31769.1	Ghicr24_D05G347300	trans	0.977	5.10446e-08		Cc-nbs-lrr resistance protein, putative
MSTRG.48719.1	Ghicr24_D05G347300	trans	0.996	1.30541e-11		Cc-nbs-lrr resistance protein, putative
MSTRG.1683.1	Ghicr24_D05G347600	trans	0.965	3.99413e-07		Putative disease resistance gene NBS-LRR family protein
MSTRG.21559.1	Ghicr24_D05G347600	trans	0.954	1.45682e-06		Putative disease resistance gene NBS-LRR family protein
MSTRG.23393.1	Ghicr24_D05G347600	trans	0.973	1.0352e-07		Putative disease resistance gene NBS-LRR family protein
MSTRG.23394.1	Ghicr24_D05G347600	trans	0.956	1.27491e-06		Putative disease resistance gene NBS-LRR family protein
MSTRG.28284.1	Ghicr24_D05G347600	trans	0.955	1.32159e-06		Putative disease resistance gene NBS-LRR family protein
MSTRG.31769.1	Ghicr24_D05G347600	trans	0.972	1.3433e-07		Putative disease resistance gene NBS-LRR family protein
MSTRG.48719.1	Ghicr24_D05G347600	trans	0.979	3.04123e-08		Putative disease resistance gene NBS-LRR family protein
MSTRG.3390.1	Ghicr24_D05G371600	trans	0.991	5.70497e-10		RING/U-box superfamily protein, putative isoform 1
MSTRG.2723.1	Ghicr24_D06G001400	trans	0.975	8.03108e-08		JHL20J20.8 protein
MSTRG.1683.1	Ghicr24_D06G030000	trans	0.959	8.35857e-07		Serine esterase family protein, putative isoform 2
MSTRG.23393.1	Ghicr24_D06G030000	trans	0.964	4.61446e-07		Serine esterase family protein, putative isoform 2
MSTRG.48719.1	Ghicr24_D06G030000	trans	0.976	6.10279e-08		Serine esterase family protein, putative isoform 2
MSTRG.21559.1	Ghicr24_D06G030100	trans	0.957	1.13689e-06		Kinase superfamily protein
MSTRG.21977.1	Ghicr24_D06G030100	trans	0.964	4.45459e-07		Kinase superfamily protein
MSTRG.13224.1	Ghicr24_D06G030300	trans	0.953	1.65823e-06		Putative polyprotein
MSTRG.1683.1	Ghicr24_D06G030300	trans	0.971	1.50881e-07		Putative polyprotein
MSTRG.23393.1	Ghicr24_D06G030300	trans	0.985	5.78957e-09		Putative polyprotein
MSTRG.23394.1	Ghicr24_D06G030300	trans	0.951	2.0551e-06		Putative polyprotein
MSTRG.1683.1	Ghicr24_D06G030400	trans	0.967	3.01106e-07		--
MSTRG.21977.1	Ghicr24_D06G030400	trans	0.962	5.87142e-07		--
MSTRG.23393.1	Ghicr24_D06G030400	trans	0.981	1.83584e-08		--
MSTRG.49501.1	Ghicr24_D06G030400	trans	0.953	1.65002e-06		--
MSTRG.21559.1	Ghicr24_D06G030500	trans	0.96	7.73837e-07		--
MSTRG.21977.1	Ghicr24_D06G030500	trans	0.956	1.20402e-06		--
MSTRG.23393.1	Ghicr24_D06G030500	trans	0.951	2.14192e-06		--
MSTRG.48719.1	Ghicr24_D06G030500	trans	0.951	2.00547e-06		--
MSTRG.2723.1	Ghicr24_D06G089300	trans	0.988	1.72441e-09		Alpha/beta-Hydrolases superfamily protein isoform 1
MSTRG.3390.1	Ghicr24_D06G122700	trans	0.993	1.3721e-10		Bifunctional inhibitor/lipid-transfer protein/seed storage 2S albumin superfamily protein, putative
MSTRG.2723.1	Ghicr24_D06G153600	trans	0.951	1.94935e-06	G2-like	Myb-like HTH transcriptional regulator family protein, putative
MSTRG.31176.1	Ghicr24_D06G165700	trans	0.965	3.63264e-07		Putative uncharacterized protein
MSTRG.31769.1	Ghicr24_D06G165700	trans	0.966	3.41899e-07		Putative uncharacterized protein
MSTRG.48719.1	Ghicr24_D06G165700	trans	0.969	2.11674e-07		Putative uncharacterized protein
MSTRG.50774.1	Ghicr24_D06G165700	trans	0.96	7.38087e-07		Putative uncharacterized protein
MSTRG.3390.1	Ghicr24_D07G014200	trans	0.971	1.46817e-07		Myosin family protein with Dil domain isoform 1
MSTRG.31176.1	Ghicr24_D07G026300	trans	0.979	3.32058e-08		--
MSTRG.50774.1	Ghicr24_D07G026300	trans	0.963	4.9229e-07		--
MSTRG.3390.1	Ghicr24_D07G050400	trans	0.973	1.16806e-07		Polyphosphoinositide binding protein
MSTRG.3390.1	Ghicr24_D07G112500	trans	0.985	5.50823e-09		Jojoba acyl CoA reductase-related male sterility protein
MSTRG.2723.1	Ghicr24_D07G163000	trans	0.993	1.7063e-10		Putative uncharacterized protein
MSTRG.31176.1	Ghicr24_D07G170200	trans	0.951	2.07355e-06		Defective in induced resistance 1 protein
MSTRG.13224.1	Ghicr24_D07G230300	trans	0.983	1.07208e-08		Ribosomal protein S24/S35, mitochondrial
MSTRG.1683.1	Ghicr24_D07G230300	trans	0.997	2.20353e-12		Ribosomal protein S24/S35, mitochondrial
MSTRG.23393.1	Ghicr24_D07G230300	trans	0.997	1.6547e-12		Ribosomal protein S24/S35, mitochondrial
MSTRG.23394.1	Ghicr24_D07G230300	trans	0.977	4.61213e-08		Ribosomal protein S24/S35, mitochondrial
MSTRG.30402.1	Ghicr24_D07G230300	trans	0.982	1.52693e-08		Ribosomal protein S24/S35, mitochondrial
MSTRG.31769.1	Ghicr24_D07G230300	trans	0.956	1.16744e-06		Ribosomal protein S24/S35, mitochondrial
MSTRG.3361.1	Ghicr24_D07G230300	trans	0.97	1.78434e-07		Ribosomal protein S24/S35, mitochondrial
MSTRG.49501.1	Ghicr24_D07G230300	trans	0.959	8.69535e-07		Ribosomal protein S24/S35, mitochondrial
MSTRG.31176.1	Ghicr24_D07G239700	trans	-0.964	4.30218e-07		Uncharacterized protein
MSTRG.3390.1	Ghicr24_D08G096200	trans	0.959	8.06891e-07		Fatty acid hydroxylase superfamily
MSTRG.3390.1	Ghicr24_D08G135500	trans	0.967	2.90782e-07		Kinesin-like protein
MSTRG.2723.1	Ghicr24_D08G161400	trans	0.982	1.33403e-08		Toxicos en levadura 4, putative
MSTRG.28284.1	Ghicr24_D08G271500	trans	0.95	2.23293e-06		Uncharacterized protein
MSTRG.31176.1	Ghicr24_D08G271500	trans	0.968	2.56822e-07		Uncharacterized protein
MSTRG.31769.1	Ghicr24_D08G271500	trans	0.952	1.92975e-06		Uncharacterized protein
MSTRG.2723.1	Ghicr24_D09G034200	trans	0.975	8.0114e-08		Uncharacterized protein
MSTRG.3390.1	Ghicr24_D09G065500	trans	0.995	2.28813e-11		3-ketoacyl-CoA synthase
MSTRG.3390.1	Ghicr24_D09G100600	trans	0.995	2.42461e-11		Delta-15 fatty acid desaturase 3
MSTRG.3390.1	Ghicr24_D09G115600	trans	0.998	1.93333e-13		Fasciclin-like arabinogalactan protein 1
MSTRG.2723.1	Ghicr24_D09G131100	trans	0.985	6.09695e-09		F17A17.37 protein
MSTRG.2723.1	Ghicr24_D09G241800	trans	0.978	3.88818e-08		Phosphatase 2C family protein, putative
MSTRG.3390.1	Ghicr24_D10G120300	trans	0.998	2.74633e-13		Non-specific lipid-transfer protein
MSTRG.3390.1	Ghicr24_D10G120500	trans	0.965	3.78614e-07		Non-specific lipid-transfer protein
MSTRG.3390.1	Ghicr24_D10G120700	trans	0.989	1.48687e-09		Alpha-expansin 1
MSTRG.3390.1	Ghicr24_D10G157700	trans	0.994	4.7265e-11		3-ketoacyl-CoA synthase
MSTRG.2723.1	Ghicr24_D10G234500	trans	0.963	5.23316e-07		3-ketoacyl-CoA synthase
MSTRG.3390.1	Ghicr24_D10G248700	trans	0.988	2.30697e-09		Uncharacterized protein
MSTRG.3390.1	Ghicr24_D11G053100	trans	0.984	7.74321e-09		Xyloglucan endotransglucosylase/hydrolase
MSTRG.3390.1	Ghicr24_D11G063500	trans	0.996	4.63857e-12		Xyloglucan endotransglucosylase/hydrolase
MSTRG.3390.1	Ghicr24_D11G068500	trans	0.986	4.3539e-09		Ankyrin repeat-containing protein, putative isoform 1
MSTRG.3390.1	Ghicr24_D11G225100	trans	0.961	6.59428e-07		3-hydroxyacyl-CoA dehydratase PASTICCINO 2
MSTRG.1683.1	Ghicr24_D12G075300	trans	0.97	1.79594e-07		Transducin/WD40 repeat-like superfamily protein isoform 1
MSTRG.21977.1	Ghicr24_D12G075300	trans	0.955	1.29323e-06		Transducin/WD40 repeat-like superfamily protein isoform 1
MSTRG.23393.1	Ghicr24_D12G075300	trans	0.983	9.47826e-09		Transducin/WD40 repeat-like superfamily protein isoform 1
MSTRG.2723.1	Ghicr24_D12G177200	trans	0.982	1.59701e-08	MYB	MYB25-like protein
MSTRG.3390.1	Ghicr24_D12G182300	trans	0.977	4.68926e-08		Aluminum activated malate transporter family protein isoform 1
MSTRG.3390.1	Ghicr24_D13G088100	trans	0.971	1.50752e-07		Sulfotransferase
MSTRG.3390.1	Ghicr24_D13G107800	trans	0.983	9.81034e-09		B-1,4-glucanase
MSTRG.2723.1	Ghicr24_D13G112400	trans	0.998	7.9841e-14		Lipase
MSTRG.3390.1	Ghicr24_D13G123800	trans	0.967	2.88743e-07		Uncharacterized protein
MSTRG.3390.1	Ghicr24_D13G177900	trans	0.979	3.23954e-08	MYB	Myb domain protein 60
MSTRG.2723.1	Ghicr24_D13G178000	trans	0.985	5.42906e-09		Catalytic, putative
MSTRG.3390.1	Ghicr24_D13G218500	trans	0.985	6.42722e-09		Leucine-rich repeat protein kinase family protein
MSTRG.3390.1	Ghicr24_D13G254300	trans	0.996	1.40403e-11		Heat shock 70 kDa protein
MSTRG.1683.1	Ghicr24_A01G245500	cis				Uncharacterized protein

## Sheet: fl_5 vs ZM24_5
LncRNA_ID	Target_gene_ID	Target_type	Pearson correlation coefficient	p-value	transcription factor	functional description
MSTRG.10836.1	Ghicr24_A06G086900	trans	0.978	4.31872e-08		Choline monooxygenase (CMO-like), putative isoform 3
MSTRG.1086.1	Ghicr24_A01G000900	trans	0.957	1.06542e-06		3-ketoacyl-CoA synthase
MSTRG.1086.1	Ghicr24_A01G001000	trans	0.971	1.46744e-07		3-ketoacyl-CoA synthase 12
MSTRG.1086.1	Ghicr24_A01G002400	trans	0.987	3.43937e-09		PIP protein
MSTRG.1086.1	Ghicr24_A01G003600	trans	0.956	1.23877e-06		NADPH-dependent mannose-6-phosphate reductase
MSTRG.1086.1	Ghicr24_A01G003800	trans	0.977	4.69999e-08		Squalene synthase 1 isoform 1
MSTRG.1086.1	Ghicr24_A01G004200	trans	0.986	4.27747e-09		V-type proton ATPase subunit a
MSTRG.1086.1	Ghicr24_A01G008000	trans	0.97	1.78899e-07		Uncharacterized protein
MSTRG.1086.1	Ghicr24_A01G008600	trans	0.966	3.17172e-07		Leucine-rich repeat (LRR) family protein
MSTRG.1086.1	Ghicr24_A01G012200	trans	0.973	1.01852e-07		Galacturonosyltransferase 3 isoform 3
MSTRG.1086.1	Ghicr24_A01G016300	trans	0.99	9.72865e-10	bHLH	Basic helix-loop-helix DNA-binding superfamily protein
MSTRG.1086.1	Ghicr24_A01G023700	trans	0.967	2.70546e-07		Serine-threonine protein kinase, plant-type, putative isoform 2
MSTRG.1086.1	Ghicr24_A01G024800	trans	0.969	2.2238e-07		Aluminum induced protein with YGL and LRDR motifs isoform 1
MSTRG.1086.1	Ghicr24_A01G025400	trans	0.998	2.50764e-13		Indole-3-butyric acid response 10
MSTRG.1086.1	Ghicr24_A01G028100	trans	0.99	9.25939e-10		Rapid alkalinization factor 1, putative
MSTRG.1086.1	Ghicr24_A01G036300	trans	0.992	3.02394e-10		CASP-like protein
MSTRG.1086.1	Ghicr24_A01G036400	trans	0.958	9.32429e-07		ATP synthase delta-subunit protein
MSTRG.1086.1	Ghicr24_A01G045000	trans	0.986	3.59889e-09		Trichome birefringence-like 42
MSTRG.1086.1	Ghicr24_A01G047800	trans	0.974	8.90545e-08		Disease resistance-responsive family protein
MSTRG.1086.1	Ghicr24_A01G056100	trans	0.973	1.04875e-07		Malate dehydrogenase
MSTRG.1086.1	Ghicr24_A01G061300	trans	0.95	2.16647e-06		Core-2/I-branching beta-1,6-N-acetylglucosaminyltransferase family protein isoform 1
MSTRG.1086.1	Ghicr24_A01G065300	trans	0.981	1.89084e-08		Fiber protein Fb34
MSTRG.1086.1	Ghicr24_A01G065400	trans	0.99	7.80571e-10		COP1-interacting protein 7, putative isoform 1
MSTRG.1086.1	Ghicr24_A01G066400	trans	0.993	1.33562e-10		Uncharacterized protein
MSTRG.1086.1	Ghicr24_A01G070900	trans	0.988	2.16875e-09		Benzoquinone reductase
MSTRG.1086.1	Ghicr24_A01G083500	trans	0.997	1.70568e-12		Glycosyltransferase family 61 protein
MSTRG.1086.1	Ghicr24_A01G087200	trans	0.985	5.05088e-09		RNA-binding family protein isoform 6
MSTRG.1086.1	Ghicr24_A01G087400	trans	0.999	5.02995e-15		MAP kinase-like protein
MSTRG.1086.1	Ghicr24_A01G092100	trans	0.972	1.24349e-07		Nudix hydrolase
MSTRG.1086.1	Ghicr24_A01G093900	trans	0.956	1.21174e-06		Uncharacterized protein isoform 1
MSTRG.1086.1	Ghicr24_A01G095000	trans	0.998	5.80672e-13		Kinesin-like protein
MSTRG.1086.1	Ghicr24_A01G108300	trans	0.977	4.44932e-08		Tonoplast monosaccharide transporter2 isoform 1
MSTRG.1086.1	Ghicr24_A01G108500	trans	0.985	6.74754e-09		Dolichyl-diphosphooligosaccharide--protein glycosyltransferase subunit 1
MSTRG.1086.1	Ghicr24_A01G116000	trans	0.986	3.74704e-09		S-adenosyl-L-methionine-dependent methyltransferases superfamily protein
MSTRG.1086.1	Ghicr24_A01G116600	trans	0.978	4.24473e-08		Glyoxal oxidase-related protein
MSTRG.1086.1	Ghicr24_A01G118600	trans	0.958	9.3876e-07		Phenylcoumaran benzylic ether reductase-like protein
MSTRG.1086.1	Ghicr24_A01G124500	trans	0.988	2.2427e-09		Sterol carrier protein 2
MSTRG.1086.1	Ghicr24_A01G144400	trans	0.992	2.9419e-10		Calcium dependent protein kinase 1
MSTRG.1086.1	Ghicr24_A01G145100	trans	0.961	7.02138e-07		Uncharacterized protein
MSTRG.1086.1	Ghicr24_A01G165500	trans	0.957	1.06706e-06		Uncharacterized protein
MSTRG.1086.1	Ghicr24_A01G169600	trans	0.98	2.49218e-08		Uncharacterized protein
MSTRG.1086.1	Ghicr24_A01G171500	trans	0.98	2.42659e-08		Nuclear transport factor 2B
MSTRG.1086.1	Ghicr24_A01G172400	trans	0.995	1.81647e-11		Uncharacterized protein isoform 1
MSTRG.1086.1	Ghicr24_A01G179800	trans	0.971	1.6702e-07		Coffea canephora DH200=94 genomic scaffold, scaffold_74
MSTRG.1086.1	Ghicr24_A01G181600	trans	0.97	1.92691e-07		Triosephosphate isomerase
MSTRG.1086.1	Ghicr24_A01G182200	trans	0.971	1.51385e-07		Pollen protein Ole E I-like protein
MSTRG.1086.1	Ghicr24_A01G185800	trans	0.987	2.5822e-09		Beta-galactosidase
MSTRG.1086.1	Ghicr24_A01G187600	trans	0.989	1.30615e-09		Blue copper-like protein
MSTRG.1086.1	Ghicr24_A01G188600	trans	0.969	2.19982e-07		Iron regulated 1 protein
MSTRG.1086.1	Ghicr24_A01G200300	trans	0.989	1.23023e-09		Branched-chain-amino-acid aminotransferase
MSTRG.1086.1	Ghicr24_A01G206500	trans	0.985	5.25745e-09		3-ketoacyl-CoA synthase
MSTRG.1086.1	Ghicr24_A01G209900	trans	0.961	6.97187e-07		Aminoacylase-1
MSTRG.1086.1	Ghicr24_A01G211300	trans	0.954	1.54637e-06		Putative caffeic acid methyltransferase
MSTRG.1086.1	Ghicr24_A01G219900	trans	0.977	4.9862e-08		RING/FYVE/PHD zinc finger superfamily protein, putative isoform 1
MSTRG.1086.1	Ghicr24_A01G220600	trans	0.988	2.04377e-09		Uncharacterized protein
MSTRG.1086.1	Ghicr24_A01G220700	trans	0.989	1.31359e-09		Villin 2 isoform 1
MSTRG.1086.1	Ghicr24_A01G221300	trans	0.965	3.64947e-07		Pyridoxal phosphate (PLP)-dependent transferases superfamily protein
MSTRG.1086.1	Ghicr24_A01G230100	trans	0.967	2.91079e-07		Rho GTPase activating protein with PAK-box/P21-Rho-binding domain
MSTRG.1086.1	Ghicr24_A01G231000	trans	0.966	3.53422e-07		Ubiquinol-cytochrome C reductase UQCRX/QCR9-like family protein
MSTRG.1086.1	Ghicr24_A01G237200	trans	0.953	1.736e-06		Alpha carbonic anhydrase 7 isoform 1
MSTRG.1086.1	Ghicr24_A01G239200	trans	0.993	1.10879e-10		PIP2 protein
MSTRG.1086.1	Ghicr24_A01G239300	trans	0.985	6.64407e-09		PIP2 protein
MSTRG.1086.1	Ghicr24_A01G239700	trans	0.974	8.39563e-08		Syntaxin of plants 71
MSTRG.1086.1	Ghicr24_A01G240500	trans	0.999	1.10017e-15		Uncharacterized protein
MSTRG.1086.1	Ghicr24_A01G241200	trans	0.957	1.07873e-06		Ribosomal protein S12/S23 family protein isoform 1
MSTRG.1086.1	Ghicr24_A01G245300	trans	0.986	3.45699e-09		Metallothionein-like protein
MSTRG.1086.1	Ghicr24_A01G245500	trans	0.991	4.66931e-10		Uncharacterized protein
MSTRG.1086.1	Ghicr24_A02G001400	trans	0.953	1.74037e-06		RNA-binding KH domain-containing protein
MSTRG.1086.1	Ghicr24_A02G018100	trans	0.97	1.95077e-07		Immunoglobulin E-set superfamily protein isoform 1
MSTRG.1086.1	Ghicr24_A02G021300	trans	0.955	1.33952e-06		Xyloglucan endotransglucosylase/hydrolase
MSTRG.1086.1	Ghicr24_A02G025900	trans	0.983	9.71496e-09		O-fucosyltransferase family protein isoform 1
MSTRG.1086.1	Ghicr24_A02G026500	trans	0.953	1.71891e-06		ER lumen protein-retaining receptor
MSTRG.1086.1	Ghicr24_A02G045300	trans	0.992	3.17212e-10		Proline-rich protein
MSTRG.1086.1	Ghicr24_A02G047700	trans	0.999	1.39757e-14		Putative Ty-1 copia retrotransposon
MSTRG.1086.1	Ghicr24_A02G051900	trans	0.977	5.19643e-08		RING/U-box superfamily protein, putative isoform 1
MSTRG.1086.1	Ghicr24_A02G053600	trans	0.993	1.71021e-10		Uncharacterized protein
MSTRG.1086.1	Ghicr24_A02G056000	trans	0.997	1.47033e-12		Rapid alkalinization factor 1, putative
MSTRG.1086.1	Ghicr24_A02G057000	trans	0.965	3.94344e-07		Uncharacterized protein
MSTRG.1086.1	Ghicr24_A02G059200	trans	0.989	1.02013e-09		VdI2
MSTRG.1086.1	Ghicr24_A02G065600	trans	0.965	3.81188e-07		Uncharacterized protein isoform 1
MSTRG.1086.1	Ghicr24_A02G088900	trans	0.989	1.0859e-09		Adenine nucleotide alpha hydrolases-like superfamily protein
MSTRG.1086.1	Ghicr24_A02G105900	trans	0.985	5.34795e-09		2-oxoglutarate (2OG) and Fe(II)-dependent oxygenase superfamily protein isoform 1
MSTRG.1086.1	Ghicr24_A02G109000	trans	0.992	3.34758e-10		Chloroplast biotin carboxylase
MSTRG.1086.1	Ghicr24_A02G114900	trans	0.962	5.81114e-07		Stellacyanin, putative isoform 1
MSTRG.1086.1	Ghicr24_A02G116100	trans	0.968	2.52936e-07	NAC	NAC trascription factor 1
MSTRG.1086.1	Ghicr24_A02G119200	trans	0.983	9.52095e-09		Endoglucanase
MSTRG.1086.1	Ghicr24_A02G119600	trans	0.994	8.1723e-11		Trichome birefringence-like 23
MSTRG.1086.1	Ghicr24_A02G124300	trans	0.999	2.29367e-14		Late embryogenesis abundant hydroxyproline-rich glycofamily protein, putative
MSTRG.1086.1	Ghicr24_A02G130000	trans	0.98	2.22613e-08		ATPase, F0/V0 complex, subunit C protein
MSTRG.1086.1	Ghicr24_A02G136600	trans	0.982	1.25979e-08		Villin 2 isoform 2
MSTRG.1086.1	Ghicr24_A02G141800	trans	0.966	3.57407e-07		PRA1 family protein
MSTRG.1086.1	Ghicr24_A02G142900	trans	0.984	9.3491e-09		Profilin
MSTRG.1086.1	Ghicr24_A02G148100	trans	0.974	8.33672e-08		Sulfate transporter 3,4
MSTRG.1086.1	Ghicr24_A02G151600	trans	0.995	3.20556e-11		Pleiotropic drug resistance 12
MSTRG.1086.1	Ghicr24_A02G153300	trans	0.982	1.51918e-08		Peroxidase
MSTRG.1086.1	Ghicr24_A02G153700	trans	0.952	1.77635e-06		Uncharacterized protein
MSTRG.1086.1	Ghicr24_A02G155900	trans	0.981	1.78531e-08		Cinnamoyl-CoA reductase 1
MSTRG.1086.1	Ghicr24_A02G161200	trans	0.971	1.52276e-07		Thioesterase superfamily protein isoform 1
MSTRG.1086.1	Ghicr24_A02G162900	trans	0.975	6.89628e-08		RING-H2 zinc finger protein RHA2a
MSTRG.1086.1	Ghicr24_A02G179200	trans	0.999	5.31823e-14	bHLH	Basic helix-loop-helix DNA-binding superfamily protein, putative
MSTRG.1086.1	Ghicr24_A02G183100	trans	0.986	4.18315e-09		Uncharacterized protein
MSTRG.1086.1	Ghicr24_A02G187700	trans	0.994	7.76454e-11		Kinesin-like protein
MSTRG.1086.1	Ghicr24_A02G201800	trans	0.992	2.76634e-10		Aldehyde dehydrogenase
MSTRG.1086.1	Ghicr24_A02G202600	trans	0.95	2.18193e-06		V-type proton ATPase 16 kDa proteolipid subunit
MSTRG.1086.1	Ghicr24_A02G205500	trans	0.988	1.93001e-09		GDSL-like Lipase/Acylhydrolase superfamily protein, putative isoform 1
MSTRG.1086.1	Ghicr24_A02G210600	trans	0.969	2.29291e-07	Nin-like	Rab escort protein
MSTRG.1086.1	Ghicr24_A02G211400	trans	0.969	2.07307e-07		Kinase superfamily protein isoform 1
MSTRG.1086.1	Ghicr24_A03G003900	trans	0.981	1.75447e-08		P-glycoprotein
MSTRG.1086.1	Ghicr24_A03G006200	trans	0.975	6.98106e-08		Duplicated homeodomain-like superfamily protein, putative
MSTRG.1086.1	Ghicr24_A03G017600	trans	0.953	1.70508e-06		Cytochrome P450, putative
MSTRG.1086.1	Ghicr24_A03G019500	trans	0.99	6.13743e-10		UDP-L-rhamnose synthase
MSTRG.1086.1	Ghicr24_A03G029200	trans	0.978	3.97214e-08		Mitochondrial substrate carrier family protein
MSTRG.1086.1	Ghicr24_A03G029300	trans	0.965	4.02588e-07		Transcription factor Pur-alpha 1
MSTRG.1086.1	Ghicr24_A03G031500	trans	0.965	3.98033e-07		Methyltransferase-related protein, putative
MSTRG.1086.1	Ghicr24_A03G033800	trans	0.971	1.42421e-07		Catalytics,transferases, S-malonyltransferases,binding isoform 1
MSTRG.1086.1	Ghicr24_A03G036500	trans	0.987	3.14145e-09		RING/U-box superfamily protein
MSTRG.1086.1	Ghicr24_A03G036800	trans	0.984	8.70073e-09		F10K1.18 protein, putative isoform 4
MSTRG.1086.1	Ghicr24_A03G038100	trans	0.954	1.54564e-06		Uncharacterized protein
MSTRG.1086.1	Ghicr24_A03G041900	trans	0.984	8.46953e-09		Putative non-LTR retroelement reverse transcriptase
MSTRG.1086.1	Ghicr24_A03G042800	trans	0.956	1.23389e-06		Uncharacterized protein
MSTRG.1086.1	Ghicr24_A03G044100	trans	0.961	6.31825e-07		Mitogen-activated protein kinase
MSTRG.1086.1	Ghicr24_A03G046600	trans	0.964	4.30658e-07		Kinase
MSTRG.1086.1	Ghicr24_A03G047700	trans	0.986	3.91901e-09		Tonoplast intrinsic protein 1,3
MSTRG.1086.1	Ghicr24_A03G050000	trans	0.978	4.11391e-08		Ubiquitin carrier protein 7 isoform 2
MSTRG.1086.1	Ghicr24_A03G052600	trans	0.989	1.12978e-09		3-ketoacyl-CoA reductase 1
MSTRG.1086.1	Ghicr24_A03G053400	trans	0.99	9.02019e-10		3-ketoacyl-CoA reductase 1
MSTRG.1086.1	Ghicr24_A03G078200	trans	0.992	1.86487e-10		Pectate lyase
MSTRG.1086.1	Ghicr24_A03G078700	trans	0.996	5.15623e-12		Nodulin-like / Major Facilitator Superfamily protein
MSTRG.1086.1	Ghicr24_A03G084700	trans	0.985	5.92504e-09	C2H2	ZPT4-4
MSTRG.1086.1	Ghicr24_A03G087700	trans	0.963	4.87007e-07	Dof	OBF binding protein 4, putative
MSTRG.1086.1	Ghicr24_A03G091500	trans	0.998	2.84178e-13		Putative uncharacterized protein
MSTRG.1086.1	Ghicr24_A03G093400	trans	0.988	2.00145e-09		Tubulin beta-7 chain
MSTRG.1086.1	Ghicr24_A03G094400	trans	0.995	2.02083e-11		--
MSTRG.1086.1	Ghicr24_A03G102800	trans	0.96	7.88811e-07		Uncharacterized protein isoform 3
MSTRG.1086.1	Ghicr24_A03G105400	trans	0.974	8.91109e-08		ABC transporter
MSTRG.1086.1	Ghicr24_A03G110700	trans	0.986	3.47794e-09		Uncharacterized protein isoform 1
MSTRG.1086.1	Ghicr24_A03G113000	trans	0.96	7.67104e-07		Regulator of Vps4 activity in the MVB pathway protein, putative
MSTRG.1086.1	Ghicr24_A03G114500	trans	0.978	4.199e-08		Tetratricopeptide repeat-like superfamily protein isoform 1
MSTRG.1086.1	Ghicr24_A03G123500	trans	0.991	3.65394e-10		Uncharacterized protein
MSTRG.1086.1	Ghicr24_A03G131800	trans	0.965	3.75249e-07		NADH dehydrogenase 1 beta subcomplex subunit 7 isoform 2
MSTRG.1086.1	Ghicr24_A03G137200	trans	0.98	2.37013e-08		Sec14p-like phosphatidylinositol transfer family protein
MSTRG.1086.1	Ghicr24_A03G149200	trans	0.982	1.6462e-08		Glyceraldehyde-3-phosphate dehydrogenase
MSTRG.1086.1	Ghicr24_A03G149300	trans	0.952	1.9396e-06		Glyceraldehyde-3-phosphate dehydrogenase
MSTRG.1086.1	Ghicr24_A03G151000	trans	0.979	3.35416e-08		3-ketoacyl-CoA reductase 2
MSTRG.1086.1	Ghicr24_A03G151100	trans	0.985	5.84201e-09		Putative uncharacterized protein
MSTRG.1086.1	Ghicr24_A03G156700	trans	0.977	5.18404e-08		MATE efflux family protein
MSTRG.1086.1	Ghicr24_A03G167600	trans	0.965	4.14061e-07		Vps51/Vps67 family (Components of vesicular transport) protein
MSTRG.1086.1	Ghicr24_A03G168900	trans	0.982	1.26051e-08		3-ketoacyl-CoA synthase
MSTRG.1086.1	Ghicr24_A03G177000	trans	0.987	2.78907e-09		Major facilitator superfamily protein isoform 1
MSTRG.1086.1	Ghicr24_A03G181400	trans	0.988	1.6034e-09		Two-pore channel 1
MSTRG.1086.1	Ghicr24_A03G187600	trans	0.985	5.63033e-09		Uncharacterized protein
MSTRG.1086.1	Ghicr24_A03G204500	trans	0.955	1.40697e-06		Carbonic anhydrase
MSTRG.1086.1	Ghicr24_A03G209600	trans	0.954	1.44864e-06		Lim protein 6
MSTRG.1086.1	Ghicr24_A03G212100	trans	0.99	9.77379e-10		Proline-rich cell wall protein
MSTRG.1086.1	Ghicr24_A03G222100	trans	0.959	8.42623e-07		RAB GTPase G3F isoform 1
MSTRG.1086.1	Ghicr24_A03G227500	trans	0.982	1.50954e-08		LYR family of Fe/S cluster biogenesis protein
MSTRG.1086.1	Ghicr24_A03G230800	trans	0.975	6.86548e-08		Putative uncharacterized protein
MSTRG.1086.1	Ghicr24_A03G231000	trans	0.991	3.45758e-10		SAUR-like auxin-responsive protein family
MSTRG.1086.1	Ghicr24_A03G233000	trans	0.973	1.03331e-07		Actin depolymerizing factor 5
MSTRG.1086.1	Ghicr24_A03G235900	trans	0.988	1.89291e-09		SAUR-like auxin-responsive protein family, putative
MSTRG.1086.1	Ghicr24_A03G236100	trans	0.991	4.7572e-10		SAUR-like auxin-responsive protein family, putative
MSTRG.1086.1	Ghicr24_A03G244800	trans	0.951	1.99614e-06		Lactoylglutathione lyase / glyoxalase I family protein
MSTRG.1086.1	Ghicr24_A04G010400	trans	0.969	2.19496e-07		RNA-binding family protein isoform 6
MSTRG.1086.1	Ghicr24_A04G010900	trans	0.987	2.50476e-09		RmlC-like cupins superfamily protein
MSTRG.1086.1	Ghicr24_A04G011500	trans	0.989	1.30082e-09		Acyltransferase, putative
MSTRG.1086.1	Ghicr24_A04G011800	trans	0.988	2.01403e-09		Acyltransferase, putative
MSTRG.1086.1	Ghicr24_A04G012200	trans	0.963	5.39075e-07		ATP synthase subunit H family protein
MSTRG.1086.1	Ghicr24_A04G019200	trans	0.993	1.3761e-10		RING/U-box superfamily protein, putative isoform 1
MSTRG.1086.1	Ghicr24_A04G019900	trans	0.977	4.69588e-08		GDSL-like Lipase/Acylhydrolase superfamily protein, putative
MSTRG.1086.1	Ghicr24_A04G020900	trans	0.965	4.14784e-07		Transmembrane proteins 14C
MSTRG.1086.1	Ghicr24_A04G026500	trans	0.987	2.54682e-09		Benzoquinone reductase
MSTRG.1086.1	Ghicr24_A04G030100	trans	0.991	3.56656e-10		S-norcoclaurine synthase 1
MSTRG.1086.1	Ghicr24_A04G034400	trans	0.991	5.63875e-10		Uncharacterized protein
MSTRG.1086.1	Ghicr24_A04G046600	trans	0.984	9.25326e-09		AS1
MSTRG.1086.1	Ghicr24_A04G067000	trans	0.988	2.32779e-09		Actin-11
MSTRG.1086.1	Ghicr24_A04G074200	trans	0.978	3.503e-08		GDSL esterase/lipase
MSTRG.1086.1	Ghicr24_A04G074400	trans	0.989	9.95892e-10		Uridine-ribohydrolase 1 isoform 1
MSTRG.1086.1	Ghicr24_A04G079500	trans	0.976	6.64862e-08	MYB_related	Starch branching enzyme 2.1 isoform 1
MSTRG.1086.1	Ghicr24_A04G090900	trans	0.983	9.7187e-09		IQ-domain 1
MSTRG.1086.1	Ghicr24_A04G092800	trans	0.99	6.85038e-10		Lung seven transmembrane receptor family protein
MSTRG.1086.1	Ghicr24_A04G094500	trans	0.971	1.57999e-07		Uncharacterized protein
MSTRG.1086.1	Ghicr24_A04G095400	trans	0.975	6.94203e-08		NAD(P)-binding Rossmann-fold superfamily protein isoform 1
MSTRG.1086.1	Ghicr24_A04G103900	trans	0.97	1.80149e-07		3-oxo-5-alpha-steroid 4-dehydrogenase family protein
MSTRG.1086.1	Ghicr24_A04G111600	trans	0.964	4.55918e-07		Uncharacterized protein isoform 2
MSTRG.1086.1	Ghicr24_A04G114800	trans	0.981	2.02356e-08		Adenine nucleotide alpha hydrolases-like superfamily protein
MSTRG.1086.1	Ghicr24_A04G122800	trans	0.984	7.38029e-09		Alpha/beta-Hydrolases superfamily protein isoform 1
MSTRG.1086.1	Ghicr24_A04G138400	trans	0.994	8.44878e-11		Uncharacterized protein
MSTRG.1086.1	Ghicr24_A04G140100	trans	0.991	5.12826e-10		Alpha-tubulin
MSTRG.1086.1	Ghicr24_A04G141700	trans	0.973	1.05498e-07		GA-stimulated transcript-like protein 3
MSTRG.1086.1	Ghicr24_A04G142000	trans	0.984	7.95659e-09	MYB	Myb domain protein 73, putative
MSTRG.1086.1	Ghicr24_A04G146600	trans	0.986	4.26523e-09		Peptidyl-prolyl cis-trans isomerase
MSTRG.1086.1	Ghicr24_A04G147200	trans	0.966	3.4857e-07		Uncharacterized protein
MSTRG.1086.1	Ghicr24_A04G147400	trans	0.98	2.24044e-08		Arginine decarboxylase
MSTRG.1086.1	Ghicr24_A04G167100	trans	0.987	2.35422e-09		Lipid transfer protein
MSTRG.1086.1	Ghicr24_A04G169000	trans	0.986	3.85682e-09		Uncharacterized protein
MSTRG.1086.1	Ghicr24_A04G169700	trans	0.978	4.36993e-08		ENTH/ANTH/VHS superfamily protein
MSTRG.1086.1	Ghicr24_A04G169800	trans	0.978	3.72814e-08		Phosphoglucomutase/phosphomannomutase family protein isoform 1
MSTRG.1086.1	Ghicr24_A04G170000	trans	0.961	6.83061e-07		Caleosin-related family protein
MSTRG.1086.1	Ghicr24_A04G171300	trans	0.988	2.12545e-09		Kinase, putative
MSTRG.1086.1	Ghicr24_A05G006800	trans	0.998	5.62576e-13		CASP-like protein
MSTRG.1086.1	Ghicr24_A05G009400	trans	0.956	1.21456e-06		NAD(P)-binding Rossmann-fold superfamily protein
MSTRG.1086.1	Ghicr24_A05G013700	trans	0.966	3.37966e-07		Uncharacterized protein isoform 1
MSTRG.1086.1	Ghicr24_A05G016700	trans	0.972	1.40823e-07		Copper binding protein 5
MSTRG.1086.1	Ghicr24_A05G017000	trans	0.974	9.40025e-08	YABBY	Plant-specific transcription factor YABBY family protein isoform 1
MSTRG.1086.1	Ghicr24_A05G022900	trans	0.973	1.04079e-07		Pleiotropic drug resistance 4
MSTRG.1086.1	Ghicr24_A05G029600	trans	0.952	1.85691e-06		Uncharacterized protein
MSTRG.1086.1	Ghicr24_A05G034400	trans	0.955	1.34761e-06		Myosin family protein with Dil domain isoform 1
MSTRG.1086.1	Ghicr24_A05G035800	trans	0.991	4.03523e-10		UDP-Glycosyltransferase superfamily protein
MSTRG.1086.1	Ghicr24_A05G036200	trans	0.968	2.36048e-07		AGC isoform 1
MSTRG.1086.1	Ghicr24_A05G036900	trans	0.981	1.71631e-08		Myosin family protein with Dil domain isoform 1
MSTRG.1086.1	Ghicr24_A05G038200	trans	0.975	7.831e-08		GLP3
MSTRG.1086.1	Ghicr24_A05G045800	trans	0.96	7.97441e-07		Calmodulin-binding family protein isoform 1
MSTRG.1086.1	Ghicr24_A05G049600	trans	0.964	4.41065e-07		Oleosin
MSTRG.1086.1	Ghicr24_A05G053800	trans	0.983	1.06489e-08		BURP domain-containing protein
MSTRG.1086.1	Ghicr24_A05G073400	trans	0.96	8.00966e-07		Aldehyde dehydrogenase family 3 member F1
MSTRG.1086.1	Ghicr24_A05G074400	trans	0.968	2.32831e-07		ABC-2 type transporter family protein isoform 1
MSTRG.1086.1	Ghicr24_A05G074700	trans	0.978	4.0981e-08		Heat shock protein DnaJ with tetratricopeptide repeat, putative isoform 1
MSTRG.1086.1	Ghicr24_A05G081100	trans	0.973	1.10125e-07		Glycosyl hydrolase family protein
MSTRG.1086.1	Ghicr24_A05G087200	trans	0.994	5.32694e-11	bZIP	Poly [ADP-ribose] polymerase 3, putative
MSTRG.1086.1	Ghicr24_A05G090200	trans	0.965	4.11302e-07		Ring/U-Box superfamily protein, putative isoform 1
MSTRG.1086.1	Ghicr24_A05G090300	trans	0.956	1.20087e-06		Late embryogenesis abundant (LEA) hydroxyproline-rich glycoprotein family, putative
MSTRG.1086.1	Ghicr24_A05G094100	trans	0.972	1.31524e-07	C2H2	Zinc finger family protein isoform 1
MSTRG.1086.1	Ghicr24_A05G097000	trans	0.989	1.48376e-09		Uncharacterized protein
MSTRG.1086.1	Ghicr24_A05G103300	trans	0.975	7.7969e-08		3-ketoacyl-CoA synthase
MSTRG.1086.1	Ghicr24_A05G108100	trans	0.978	3.76976e-08		Plasma membrane intrinsic protein 2,4
MSTRG.1086.1	Ghicr24_A05G111200	trans	0.97	1.76011e-07		Uncharacterized protein
MSTRG.1086.1	Ghicr24_A05G111300	trans	0.989	9.87735e-10		Uncharacterized protein
MSTRG.1086.1	Ghicr24_A05G112200	trans	0.968	2.50712e-07		Ran-binding protein 1 b
MSTRG.1086.1	Ghicr24_A05G112300	trans	0.984	7.9045e-09		Kinase interacting family protein, putative isoform 2
MSTRG.1086.1	Ghicr24_A05G114200	trans	0.983	1.12689e-08		Uncharacterized protein
MSTRG.1086.1	Ghicr24_A05G114400	trans	0.98	2.51336e-08		Beta-tubulin 14
MSTRG.1086.1	Ghicr24_A05G119100	trans	0.964	4.71508e-07		Pleiotropic drug resistance 11
MSTRG.1086.1	Ghicr24_A05G120400	trans	0.998	8.97632e-14		HXXXD-type acyl-transferase family protein, putative
MSTRG.1086.1	Ghicr24_A05G127500	trans	0.993	1.7884e-10		Brassinosteroid insensitive 1-associated receptor kinase 1 isoform 1
MSTRG.1086.1	Ghicr24_A05G133200	trans	0.965	3.77865e-07		Regulator of Vps4 activity in the MVB pathway protein, putative
MSTRG.1086.1	Ghicr24_A05G140900	trans	0.99	9.2381e-10		Uncharacterized protein
MSTRG.1086.1	Ghicr24_A05G144900	trans	0.958	9.19748e-07		Uncharacterized protein
MSTRG.1086.1	Ghicr24_A05G148700	trans	0.953	1.75552e-06		Uncharacterized protein
MSTRG.1086.1	Ghicr24_A05G151400	trans	0.951	2.12803e-06		Chaperone DnaJ-domain-containing protein, putative isoform 1
MSTRG.1086.1	Ghicr24_A05G154700	trans	0.973	1.05853e-07		3-ketoacyl-acyl carrier protein synthase I isoform 1
MSTRG.1086.1	Ghicr24_A05G156200	trans	0.95	2.16375e-06		Uncharacterized protein
MSTRG.1086.1	Ghicr24_A05G158700	trans	0.983	1.04111e-08		Putative leucine-rich repeat family protein
MSTRG.1086.1	Ghicr24_A05G162000	trans	0.998	3.51367e-13		IQ-domain 9, putative isoform 1
MSTRG.1086.1	Ghicr24_A05G164600	trans	0.99	6.20303e-10		E6-2 protein kinase
MSTRG.1086.1	Ghicr24_A05G170000	trans	0.982	1.47266e-08		Uncharacterized protein isoform 1
MSTRG.1086.1	Ghicr24_A05G170200	trans	0.969	2.10982e-07		CFE protein
MSTRG.1086.1	Ghicr24_A05G185300	trans	0.982	1.52992e-08		Uncharacterized protein
MSTRG.1086.1	Ghicr24_A05G185900	trans	0.971	1.65621e-07		Uncharacterized protein
MSTRG.1086.1	Ghicr24_A05G195100	trans	0.991	3.98982e-10		Beta-galactosidase
MSTRG.1086.1	Ghicr24_A05G196100	trans	0.992	2.2216e-10		TRAM, LAG1 and CLN8 (TLC) lipid-sensing domain containing protein
MSTRG.1086.1	Ghicr24_A05G197700	trans	0.952	1.80288e-06		Glycosyl hydrolase superfamily protein
MSTRG.1086.1	Ghicr24_A05G198800	trans	0.98	2.63993e-08		3-ketoacyl-CoA synthase
MSTRG.1086.1	Ghicr24_A05G202700	trans	0.985	5.05898e-09		Disease resistance-responsive family protein
MSTRG.1086.1	Ghicr24_A05G211800	trans	0.979	2.88169e-08	ERF	Dehydration responsive element binding protein
MSTRG.1086.1	Ghicr24_A05G215100	trans	0.986	4.55864e-09		NAD(P)-binding Rossmann-fold superfamily protein
MSTRG.1086.1	Ghicr24_A05G215200	trans	0.988	1.82562e-09		NAD(P)-binding Rossmann-fold superfamily protein
MSTRG.1086.1	Ghicr24_A05G216100	trans	0.97	1.70317e-07		Glycosyl hydrolase family 35 protein, putative
MSTRG.1086.1	Ghicr24_A05G222400	trans	0.998	2.7136e-13		Alpha-tubulin 10
MSTRG.1086.1	Ghicr24_A05G224000	trans	0.965	4.16783e-07		Phosphoglycerate mutase family protein isoform 1
MSTRG.1086.1	Ghicr24_A05G229300	trans	0.97	1.9141e-07		FH interacting protein 1
MSTRG.1086.1	Ghicr24_A05G231800	trans	0.979	2.76608e-08		SGNH hydrolase-type esterase superfamily protein, putative
MSTRG.1086.1	Ghicr24_A05G234500	trans	0.988	1.86692e-09		Myosin heavy chain-related protein
MSTRG.1086.1	Ghicr24_A05G235200	trans	0.968	2.6114e-07		Annexin
MSTRG.1086.1	Ghicr24_A05G238500	trans	0.994	7.29878e-11		Short-chain dehydrogenase, putative
MSTRG.1086.1	Ghicr24_A05G242200	trans	0.954	1.57674e-06		Nodulin family protein
MSTRG.1086.1	Ghicr24_A05G242300	trans	0.999	2.74794e-15		Nodulin family protein
MSTRG.1086.1	Ghicr24_A05G256600	trans	0.958	9.04875e-07		Uncharacterized protein
MSTRG.1086.1	Ghicr24_A05G261200	trans	0.981	2.08095e-08		SKU5 similar 5 isoform 1
MSTRG.1086.1	Ghicr24_A05G269900	trans	0.98	2.25493e-08		Domain of Uncharacterized protein function (DUF303)
MSTRG.1086.1	Ghicr24_A05G275200	trans	0.956	1.20226e-06		Uncharacterized protein
MSTRG.1086.1	Ghicr24_A05G275400	trans	0.985	6.62263e-09		S-adenosyl-L-methionine-dependent methyltransferases superfamily protein isoform 1
MSTRG.1086.1	Ghicr24_A05G275900	trans	0.994	7.61885e-11		Peptidases, putative
MSTRG.1086.1	Ghicr24_A05G276800	trans	0.962	5.93836e-07		Pollen-specific protein C13, putative
MSTRG.1086.1	Ghicr24_A05G282200	trans	0.988	1.84336e-09	MIKC_MADS	MADS-box protein MADS5
MSTRG.1086.1	Ghicr24_A05G287300	trans	0.984	8.50931e-09		Uncharacterized protein
MSTRG.1086.1	Ghicr24_A05G287600	trans	0.968	2.39528e-07		Superoxide dismutase
MSTRG.1086.1	Ghicr24_A05G287900	trans	0.992	3.05087e-10		Alpha-expansin 2
MSTRG.1086.1	Ghicr24_A05G300600	trans	0.999	2.68198e-15		Auxin efflux carrier family protein
MSTRG.1086.1	Ghicr24_A05G309600	trans	0.985	5.42914e-09		CRINKLY4 related 2
MSTRG.1086.1	Ghicr24_A05G310500	trans	0.989	1.32013e-09		RNA-binding family protein isoform 1
MSTRG.1086.1	Ghicr24_A05G320800	trans	0.962	6.2078e-07		Uncharacterized protein
MSTRG.1086.1	Ghicr24_A05G333600	trans	0.954	1.53767e-06		Nucleic acid-binding, OB-fold-like protein
MSTRG.1086.1	Ghicr24_A05G346900	trans	0.962	5.66024e-07		Pyruvate dehydrogenase E1 component subunit alpha
MSTRG.1086.1	Ghicr24_A05G354400	trans	0.982	1.37339e-08		Uncharacterized protein
MSTRG.1086.1	Ghicr24_A05G355400	trans	0.975	6.67238e-08		Leucine-rich repeat protein kinase family protein isoform 1
MSTRG.1086.1	Ghicr24_A05G366500	trans	0.957	1.0255e-06		Glyceraldehyde-3-phosphate dehydrogenase
MSTRG.1086.1	Ghicr24_A05G370900	trans	0.953	1.58814e-06		Carboxypeptidase
MSTRG.1086.1	Ghicr24_A05G377200	trans	0.993	1.70073e-10		Uncharacterized protein
MSTRG.1086.1	Ghicr24_A05G379400	trans	0.998	1.74797e-13		Sulfate transporter 4.1 isoform 1
MSTRG.1086.1	Ghicr24_A05G379500	trans	0.989	9.95568e-10		Beta-hexosaminidase
MSTRG.1086.1	Ghicr24_A05G384300	trans	0.975	6.96511e-08		Uncharacterized protein
MSTRG.1086.1	Ghicr24_A05G385300	trans	0.976	5.84483e-08		Plant protein 1589 of Uncharacterized protein function
MSTRG.1086.1	Ghicr24_A05G388400	trans	0.984	8.06548e-09		Trichome birefringence-like 22, putative
MSTRG.1086.1	Ghicr24_A05G392300	trans	0.992	2.88361e-10		Glutaredoxin family protein, putative
MSTRG.1086.1	Ghicr24_A05G392800	trans	0.978	3.80401e-08		Keratin-associated protein 10-6 isoform 1
MSTRG.1086.1	Ghicr24_A05G393500	trans	0.96	7.67186e-07		GA-stimulated transcript-like protein 5
MSTRG.1086.1	Ghicr24_A05G394300	trans	0.981	2.05984e-08		Defective in cullin neddylation protein
MSTRG.1086.1	Ghicr24_A05G397900	trans	0.973	1.04241e-07		Plant calmodulin-binding protein-related, putative isoform 1
MSTRG.1086.1	Ghicr24_A05G410000	trans	0.959	8.58462e-07		Endoplasmic reticulum vesicle transporter protein isoform 1
MSTRG.1086.1	Ghicr24_A05G411100	trans	0.96	7.70226e-07		Transporter associated with antigen processing protein 2
MSTRG.1086.1	Ghicr24_A05G412700	trans	0.994	4.5375e-11		Fatty acid amide hydrolase
MSTRG.1086.1	Ghicr24_A05G421200	trans	0.962	5.93118e-07		Uncharacterized protein
MSTRG.1086.1	Ghicr24_A05G422500	trans	0.955	1.38388e-06		Kunitz family trypsin and protease inhibitor protein, putative
MSTRG.1086.1	Ghicr24_A05G423100	trans	0.96	7.81791e-07		4-hydroxy-4-methyl-2-oxoglutarate aldolase
MSTRG.1086.1	Ghicr24_A05G428000	trans	0.978	3.71073e-08		Cytochrome P450-like protein
MSTRG.1086.1	Ghicr24_A05G429800	trans	0.951	2.07205e-06		Sulfotransferase
MSTRG.1086.1	Ghicr24_A05G438500	trans	0.996	9.73136e-12		Uncharacterized protein
MSTRG.1086.1	Ghicr24_A05G439400	trans	0.977	5.07791e-08		Flavonoid 3-glucosyltransferase
MSTRG.1086.1	Ghicr24_A05G445300	trans	0.967	3.10144e-07		Kinase superfamily protein, putative
MSTRG.1086.1	Ghicr24_A06G001700	trans	0.96	7.85641e-07		SKP1-like protein
MSTRG.1086.1	Ghicr24_A06G004200	trans	0.965	3.9732e-07		Uncharacterized protein
MSTRG.1086.1	Ghicr24_A06G009900	trans	0.964	4.78711e-07		Major facilitator superfamily protein isoform 1
MSTRG.1086.1	Ghicr24_A06G022200	trans	0.967	2.89041e-07		Domain of Uncharacterized protein function (DUF303)
MSTRG.1086.1	Ghicr24_A06G023900	trans	0.987	2.9674e-09		Glycosyl hydrolase family 35 protein, putative
MSTRG.1086.1	Ghicr24_A06G024400	trans	0.987	2.87116e-09		Uncharacterized protein
MSTRG.1086.1	Ghicr24_A06G025200	trans	0.987	2.67268e-09		LIM domain protein LIM-2
MSTRG.1086.1	Ghicr24_A06G029300	trans	0.975	7.89511e-08		Sucrose transporter 4
MSTRG.1086.1	Ghicr24_A06G034200	trans	0.953	1.64313e-06		Adenine nucleotide alpha hydrolases-like superfamily protein isoform 1
MSTRG.1086.1	Ghicr24_A06G034400	trans	0.985	5.9009e-09		Uncharacterized protein
MSTRG.1086.1	Ghicr24_A06G039700	trans	0.973	1.15419e-07		Pumilio 7, putative
MSTRG.1086.1	Ghicr24_A06G042500	trans	0.988	1.70928e-09		Uncharacterized protein isoform 1
MSTRG.1086.1	Ghicr24_A06G046900	trans	0.984	7.65547e-09		Ufm1
MSTRG.1086.1	Ghicr24_A06G051600	trans	0.986	3.65544e-09		Beta-galactosidase
MSTRG.1086.1	Ghicr24_A06G052300	trans	0.967	3.07554e-07		Cyclin A1,1, putative
MSTRG.1086.1	Ghicr24_A06G054700	trans	0.987	2.94705e-09		BEL1-like homeodomain protein 8, putative
MSTRG.1086.1	Ghicr24_A06G057000	trans	0.97	1.78691e-07		Uncharacterized protein
MSTRG.1086.1	Ghicr24_A06G058300	trans	0.965	3.74587e-07		Glucuronidase 3 isoform 1
MSTRG.1086.1	Ghicr24_A06G059500	trans	0.965	4.13024e-07		Heptahelical transmembrane protein1 isoform 1
MSTRG.1086.1	Ghicr24_A06G077500	trans	0.989	1.08612e-09		Uncharacterized protein
MSTRG.1086.1	Ghicr24_A06G078000	trans	0.984	8.09281e-09		Early nodulin-like protein 22, putative
MSTRG.1086.1	Ghicr24_A06G080300	trans	0.985	6.85235e-09		Uncharacterized protein isoform 1
MSTRG.1086.1	Ghicr24_A06G081700	trans	0.982	1.45754e-08		Acid phosphatase, putative isoform 1
MSTRG.1086.1	Ghicr24_A06G084500	trans	0.953	1.63052e-06		Mechanosensitive channel of small conductance-like 10, putative isoform 1
MSTRG.1086.1	Ghicr24_A06G086500	trans	0.975	7.22453e-08		Copper transporter 5
MSTRG.1086.1	Ghicr24_A06G087000	trans	0.992	1.90604e-10		Inter-alpha-trypsin inhibitor heavy chain-related isoform 1
MSTRG.1086.1	Ghicr24_A06G089900	trans	0.978	3.6276e-08		Alpha/beta-Hydrolases superfamily protein isoform 1
MSTRG.1086.1	Ghicr24_A06G110900	trans	0.957	1.12266e-06		Nucleotide-sugar transporter family protein
MSTRG.1086.1	Ghicr24_A06G114900	trans	0.99	7.44563e-10		PPPDE thiol peptidase family protein, putative
MSTRG.1086.1	Ghicr24_A06G118700	trans	0.979	3.40941e-08		ARM repeat superfamily protein isoform 1
MSTRG.1086.1	Ghicr24_A06G124700	trans	0.988	2.17097e-09		Endoglucanase
MSTRG.1086.1	Ghicr24_A06G128200	trans	0.95	2.23149e-06		Cellulose synthase
MSTRG.1086.1	Ghicr24_A06G133800	trans	0.989	1.03844e-09		Uncharacterized protein isoform 1
MSTRG.1086.1	Ghicr24_A06G150600	trans	0.991	3.71864e-10		CBS domain-containing protein
MSTRG.1086.1	Ghicr24_A06G151500	trans	0.965	3.89985e-07		Uncharacterized protein
MSTRG.1086.1	Ghicr24_A06G153200	trans	0.981	1.69504e-08		Xylem bark cysteine peptidase 3 isoform 1
MSTRG.1086.1	Ghicr24_A06G158800	trans	0.981	2.14496e-08		S-adenosyl-L-methionine-dependent methyltransferases superfamily protein isoform 1
MSTRG.1086.1	Ghicr24_A06G169100	trans	0.958	9.79823e-07		Major facilitator superfamily protein
MSTRG.1086.1	Ghicr24_A06G171000	trans	0.984	7.31773e-09		Xyloglucan endotransglucosylase/hydrolase
MSTRG.1086.1	Ghicr24_A06G172700	trans	0.99	8.27199e-10		Cytochrome P450, family 77, subfamily B, polypeptide 1
MSTRG.1086.1	Ghicr24_A06G175100	trans	0.966	3.41055e-07		Aminomethyltransferase
MSTRG.1086.1	Ghicr24_A06G175700	trans	0.965	3.9108e-07		B-cell receptor-associated 31-like
MSTRG.1086.1	Ghicr24_A06G179000	trans	0.998	5.59626e-13		RPM1 interacting protein 4, putative
MSTRG.1086.1	Ghicr24_A06G179800	trans	0.954	1.50801e-06		Uncharacterized protein
MSTRG.1086.1	Ghicr24_A06G182100	trans	0.977	4.98246e-08		RNA-binding family protein isoform 3
MSTRG.1086.1	Ghicr24_A06G194800	trans	0.995	2.94463e-11		WAP four-disulfide core domain protein 8, putative
MSTRG.1086.1	Ghicr24_A06G196100	trans	0.99	8.93048e-10		Alpha/beta-Hydrolases superfamily protein
MSTRG.1086.1	Ghicr24_A06G212500	trans	0.987	3.2591e-09		Leucine-rich repeat protein kinase family protein, putative isoform 1
MSTRG.1086.1	Ghicr24_A06G221200	trans	0.956	1.1417e-06		Putative ribosomal protein L28
MSTRG.1086.1	Ghicr24_A06G222000	trans	0.958	9.10826e-07		Protein ROOT HAIR DEFECTIVE 3 homolog
MSTRG.1086.1	Ghicr24_A07G002800	trans	0.954	1.58227e-06		Fatty acyl-ACP thioesterases B isoform 2
MSTRG.1086.1	Ghicr24_A07G002900	trans	0.981	1.78361e-08		--
MSTRG.1086.1	Ghicr24_A07G005600	trans	0.979	3.45472e-08		Uncharacterized protein
MSTRG.1086.1	Ghicr24_A07G009600	trans	0.975	7.32955e-08		Uncharacterized protein
MSTRG.1086.1	Ghicr24_A07G012600	trans	0.989	1.44825e-09		Uncharacterized protein
MSTRG.1086.1	Ghicr24_A07G013900	trans	0.977	5.38486e-08		Myosin family protein with Dil domain isoform 1
MSTRG.1086.1	Ghicr24_A07G030900	trans	0.973	1.17374e-07		Cytosol aminopeptidase family protein
MSTRG.1086.1	Ghicr24_A07G033900	trans	0.996	1.24213e-11		Uncharacterized protein isoform 1
MSTRG.1086.1	Ghicr24_A07G038600	trans	0.991	5.55618e-10		UDP-sugar transporter, putative
MSTRG.1086.1	Ghicr24_A07G041000	trans	0.989	1.03494e-09		Glycosyl hydrolase superfamily protein
MSTRG.1086.1	Ghicr24_A07G044600	trans	0.997	3.0727e-12		Cytochrome P450 704C1
MSTRG.1086.1	Ghicr24_A07G045100	trans	0.969	2.1028e-07		B12D protein
MSTRG.1086.1	Ghicr24_A07G047700	trans	0.997	3.18773e-12		GroES-like zinc-binding alcohol dehydrogenase family protein
MSTRG.1086.1	Ghicr24_A07G051200	trans	0.978	3.70803e-08		Polyphosphoinositide binding protein
MSTRG.1086.1	Ghicr24_A07G060600	trans	0.976	6.34646e-08		Alpha/beta-Hydrolases superfamily protein isoform 1
MSTRG.1086.1	Ghicr24_A07G062200	trans	0.994	7.55523e-11		Piriformospora indica-insensitive protein 2
MSTRG.1086.1	Ghicr24_A07G064800	trans	0.985	5.98767e-09		Uncharacterized protein isoform 1
MSTRG.1086.1	Ghicr24_A07G071100	trans	0.983	1.22324e-08		D-ribulose-5-phosphate-3-epimerase isoform 1
MSTRG.1086.1	Ghicr24_A07G071300	trans	0.974	8.68082e-08		Uncharacterized protein isoform 1
MSTRG.1086.1	Ghicr24_A07G079000	trans	0.97	1.73441e-07		Glycosyl hydrolase family 81 protein
MSTRG.1086.1	Ghicr24_A07G079800	trans	0.959	9.02646e-07		Endomembrane protein 70 protein family
MSTRG.1086.1	Ghicr24_A07G080000	trans	0.98	2.44012e-08		Alpha-expansin 13, putative
MSTRG.1086.1	Ghicr24_A07G096000	trans	0.99	9.29168e-10		Endomembrane protein 70 protein family
MSTRG.1086.1	Ghicr24_A07G117300	trans	0.986	3.46285e-09		Family of Uncharacterized protein function (DUF662)
MSTRG.1086.1	Ghicr24_A07G118100	trans	0.978	4.33534e-08		Jojoba acyl CoA reductase-related male sterility protein
MSTRG.1086.1	Ghicr24_A07G121400	trans	0.983	1.207e-08		Uncharacterized protein
MSTRG.1086.1	Ghicr24_A07G137500	trans	0.964	4.42042e-07		Kinesin-like protein
MSTRG.1086.1	Ghicr24_A07G138700	trans	0.981	1.87888e-08		Disulfide-isomerase-like protein
MSTRG.1086.1	Ghicr24_A07G142700	trans	0.987	2.5465e-09	WRKY	WRKY family transcription factor, putative
MSTRG.1086.1	Ghicr24_A07G147200	trans	0.952	1.9128e-06		Cytochrome B5, n2,ATCB5-E,CB5-E, putative
MSTRG.1086.1	Ghicr24_A07G165700	trans	0.992	2.74529e-10		Long-chain-alcohol oxidase
MSTRG.1086.1	Ghicr24_A07G173100	trans	0.956	1.23898e-06		Uncharacterized protein
MSTRG.1086.1	Ghicr24_A07G174400	trans	0.995	3.1763e-11		Uncharacterized protein
MSTRG.1086.1	Ghicr24_A07G177700	trans	0.993	1.60281e-10		Actin binding Calponin (CH) domain-containing protein isoform 1
MSTRG.1086.1	Ghicr24_A07G178200	trans	0.992	2.75282e-10		Uncharacterized protein
MSTRG.1086.1	Ghicr24_A07G194800	trans	0.969	2.29959e-07		Receptor-like kinase 1
MSTRG.1086.1	Ghicr24_A07G196100	trans	0.975	6.98365e-08		Glycosyltransferase isoform 1
MSTRG.1086.1	Ghicr24_A07G205600	trans	0.977	4.59117e-08	WRKY	WRKY transcription factor 4
MSTRG.1086.1	Ghicr24_A07G211700	trans	0.985	5.78752e-09		Fasciclin-like arabinogalactan protein 3
MSTRG.1086.1	Ghicr24_A07G213100	trans	0.963	4.92941e-07		Auxin-responsive family protein, putative
MSTRG.1086.1	Ghicr24_A07G214400	trans	0.999	1.54722e-15		Uncharacterized protein
MSTRG.1086.1	Ghicr24_A07G217400	trans	0.991	3.74155e-10		RAB GTPase B1C
MSTRG.1086.1	Ghicr24_A07G220300	trans	0.987	2.88971e-09		Transcription factor, putative
MSTRG.1086.1	Ghicr24_A07G221000	trans	0.962	5.50193e-07		RAB GTPase A5B
MSTRG.1086.1	Ghicr24_A07G221900	trans	0.985	4.94761e-09		Fiber quinone-oxidoreductase
MSTRG.1086.1	Ghicr24_A07G223900	trans	0.991	4.49554e-10		RPM1 interacting protein 4, putative
MSTRG.1086.1	Ghicr24_A07G234500	trans	0.972	1.35272e-07		Magnesium transporter MRS2-2 isoform 1
MSTRG.1086.1	Ghicr24_A07G239300	trans	0.977	4.51851e-08		Non-intrinsic ABC protein 4
MSTRG.1086.1	Ghicr24_A07G244100	trans	0.994	4.4407e-11		Class III peroxidase
MSTRG.1086.1	Ghicr24_A07G250500	trans	0.978	4.36519e-08		Esterase, putative isoform 2
MSTRG.1086.1	Ghicr24_A07G252400	trans	0.982	1.31701e-08		Glyceraldehyde-3-phosphate dehydrogenase
MSTRG.1086.1	Ghicr24_A07G258000	trans	0.998	2.26171e-13		Endosomal targeting BRO1-like domain-containing protein
MSTRG.1086.1	Ghicr24_A08G007100	trans	0.966	3.45938e-07		Uncharacterized protein isoform 2
MSTRG.1086.1	Ghicr24_A08G011200	trans	0.959	8.86037e-07		Calcium ion binding
MSTRG.1086.1	Ghicr24_A08G023900	trans	0.997	1.16367e-12		Xyloglucan endotransglucosylase/hydrolase
MSTRG.1086.1	Ghicr24_A08G029400	trans	0.959	8.29023e-07		ADP/ATP carrier 2
MSTRG.1086.1	Ghicr24_A08G032800	trans	0.979	3.24344e-08		Transducin/WD40 repeat-like superfamily protein
MSTRG.1086.1	Ghicr24_A08G033200	trans	0.994	7.59833e-11		SEC7-like guanine nucleotide exchange family protein
MSTRG.1086.1	Ghicr24_A08G040000	trans	0.975	7.75053e-08		UDP-D-glucose pyrophosphorylase
MSTRG.1086.1	Ghicr24_A08G041800	trans	0.976	6.18973e-08		Uncharacterized protein
MSTRG.1086.1	Ghicr24_A08G050400	trans	0.975	7.28155e-08		Vacuolar protein sorting-associated protein YPR157W
MSTRG.1086.1	Ghicr24_A08G063000	trans	0.968	2.68982e-07		Copper binding protein 3
MSTRG.1086.1	Ghicr24_A08G066700	trans	0.976	6.21031e-08		PfkB-like carbohydrate kinase family protein
MSTRG.1086.1	Ghicr24_A08G066800	trans	0.973	1.04054e-07		P-loop containing nucleoside triphosphate hydrolases superfamily protein
MSTRG.1086.1	Ghicr24_A08G078400	trans	0.976	6.14794e-08		Phototropic-responsive NPH3 family protein isoform 2
MSTRG.1086.1	Ghicr24_A08G081700	trans	0.975	6.82661e-08		Alpha/beta-Hydrolases superfamily protein isoform 1
MSTRG.1086.1	Ghicr24_A08G085800	trans	0.982	1.50951e-08		Bifunctional inhibitor/lipid-transfer protein/seed storage 2S albumin superfamily protein, putative
MSTRG.1086.1	Ghicr24_A08G092600	trans	0.976	5.56401e-08		Fatty acid hydroxylase superfamily
MSTRG.1086.1	Ghicr24_A08G092900	trans	0.97	1.86751e-07		Uncharacterized protein
MSTRG.1086.1	Ghicr24_A08G096300	trans	0.974	8.8585e-08		Glucuronidase 3 isoform 1
MSTRG.1086.1	Ghicr24_A08G097300	trans	0.974	8.83482e-08		Uncharacterized protein
MSTRG.1086.1	Ghicr24_A08G103100	trans	0.978	4.33801e-08		Double-strand-break repair protein rad21
MSTRG.1086.1	Ghicr24_A08G106600	trans	0.98	2.28214e-08		Glutaminyl cyclase, putative isoform 1
MSTRG.1086.1	Ghicr24_A08G108500	trans	0.968	2.42807e-07		Remorin family protein
MSTRG.1086.1	Ghicr24_A08G114900	trans	0.977	4.81399e-08		Uncharacterized protein
MSTRG.1086.1	Ghicr24_A08G118600	trans	0.988	1.88742e-09		Alpha/beta-Hydrolases superfamily protein isoform 1
MSTRG.1086.1	Ghicr24_A08G127700	trans	0.977	4.51198e-08		Vacuolar ATP synthase subunit E1 isoform 1
MSTRG.1086.1	Ghicr24_A08G128100	trans	0.97	1.93523e-07		Rho GTPase activating protein with PAK-box/P21-Rho-binding domain
MSTRG.1086.1	Ghicr24_A08G130900	trans	0.988	2.15461e-09		Kinesin-like protein
MSTRG.1086.1	Ghicr24_A08G132200	trans	0.968	2.64974e-07		Cytochrome c oxidase subunit 5C
MSTRG.1086.1	Ghicr24_A08G132400	trans	0.999	3.79328e-16		Uncharacterized protein
MSTRG.1086.1	Ghicr24_A08G141900	trans	0.995	2.44398e-11		S-adenosyl-L-methionine-dependent methyltransferases superfamily protein
MSTRG.1086.1	Ghicr24_A08G142000	trans	0.978	3.66262e-08		S-adenosyl-L-methionine-dependent methyltransferases superfamily protein
MSTRG.1086.1	Ghicr24_A08G146100	trans	0.987	3.24607e-09		Cytochrome P450, family 86, subfamily A, polypeptide 8 isoform 1
MSTRG.1086.1	Ghicr24_A08G152500	trans	0.987	2.62824e-09		Late cornified envelope protein 1E
MSTRG.1086.1	Ghicr24_A08G157200	trans	0.992	2.68979e-10		Carboxypeptidase
MSTRG.1086.1	Ghicr24_A08G171300	trans	0.969	2.1701e-07		Uncharacterized protein
MSTRG.1086.1	Ghicr24_A08G171400	trans	0.989	1.25363e-09		Uncharacterized protein isoform 1
MSTRG.1086.1	Ghicr24_A08G176400	trans	0.998	6.95098e-13		Ent-kaurenoic acid hydroxylase 2
MSTRG.1086.1	Ghicr24_A08G177300	trans	0.972	1.24963e-07	ARR-B	CheY-like two-component responsive regulator family protein isoform 1
MSTRG.1086.1	Ghicr24_A08G183400	trans	0.996	7.33881e-12		Plant VAMP (Vesicle-associated membrane protein) family protein
MSTRG.1086.1	Ghicr24_A08G192500	trans	0.972	1.28909e-07		Sterol-4alpha-methyl oxidase 1-1 isoform 1
MSTRG.1086.1	Ghicr24_A08G196800	trans	0.986	4.25845e-09		Glucose-methanol-choline oxidoreductase family protein isoform 1
MSTRG.1086.1	Ghicr24_A08G198100	trans	0.994	8.94781e-11		RHOMBOID-like 2
MSTRG.1086.1	Ghicr24_A08G200400	trans	0.98	2.71509e-08		Tubulin beta-1
MSTRG.1086.1	Ghicr24_A08G201600	trans	0.971	1.66731e-07		Beta-tubulin 1
MSTRG.1086.1	Ghicr24_A08G207800	trans	0.961	6.53406e-07		Galacturonosyltransferase 6, putative
MSTRG.1086.1	Ghicr24_A08G224800	trans	0.973	1.09809e-07		--
MSTRG.1086.1	Ghicr24_A08G229900	trans	0.96	7.35857e-07		40S ribosomal protein S27
MSTRG.1086.1	Ghicr24_A08G238900	trans	0.967	2.93336e-07		Leucine-rich repeat protein kinase family protein
MSTRG.1086.1	Ghicr24_A08G239700	trans	0.961	6.81069e-07		Syntaxin of plants 131 isoform 1
MSTRG.1086.1	Ghicr24_A08G242200	trans	0.979	3.15424e-08		MATE efflux family protein
MSTRG.1086.1	Ghicr24_A08G253200	trans	0.991	5.46251e-10		HXXXD-type acyl-transferase family protein
MSTRG.1086.1	Ghicr24_A08G264800	trans	0.988	1.71282e-09	MYB	Myb domain protein 82, putative
MSTRG.1086.1	Ghicr24_A08G270700	trans	0.987	2.71868e-09		Profilin
MSTRG.1086.1	Ghicr24_A08G275400	trans	0.997	2.74211e-12		Thioredoxin superfamily protein
MSTRG.1086.1	Ghicr24_A08G275500	trans	0.985	4.98934e-09		Fatty acid/sphingolipid desaturase
MSTRG.1086.1	Ghicr24_A08G276600	trans	0.983	1.01229e-08		ENTH/VHS family protein
MSTRG.1086.1	Ghicr24_A08G276700	trans	0.965	3.91075e-07	C3H	Zinc finger C-x8-C-x5-C-x3-H type family protein, putative
MSTRG.1086.1	Ghicr24_A08G276800	trans	0.971	1.61376e-07	GATA	GATA transcription factor 9, putative
MSTRG.1086.1	Ghicr24_A08G278400	trans	0.979	2.90143e-08		Catalytics isoform 1
MSTRG.1086.1	Ghicr24_A08G280700	trans	0.962	5.58317e-07		Sucrose phosphate synthase
MSTRG.1086.1	Ghicr24_A09G000300	trans	0.989	1.54472e-09		Disease resistance protein
MSTRG.1086.1	Ghicr24_A09G001800	trans	0.977	4.68701e-08		Esterase/lipase/thioesterase family protein isoform 1
MSTRG.1086.1	Ghicr24_A09G014400	trans	0.99	9.69149e-10		EXS family protein isoform 1
MSTRG.1086.1	Ghicr24_A09G024100	trans	0.995	2.01027e-11		Glutaredoxin family protein, putative
MSTRG.1086.1	Ghicr24_A09G029000	trans	0.976	5.46555e-08		Oxoglutarate/iron-dependent oxygenase
MSTRG.1086.1	Ghicr24_A09G031000	trans	0.991	5.31703e-10		Cellulose-synthase-like C4 isoform 1
MSTRG.1086.1	Ghicr24_A09G037800	trans	0.97	1.8954e-07		Uncharacterized protein
MSTRG.1086.1	Ghicr24_A09G041900	trans	0.964	4.31516e-07		Calcium-binding site, putative
MSTRG.1086.1	Ghicr24_A09G049500	trans	0.978	4.27783e-08		Beta-tubulin 4
MSTRG.1086.1	Ghicr24_A09G056800	trans	0.958	9.90558e-07		Kinase superfamily protein
MSTRG.1086.1	Ghicr24_A09G057200	trans	0.99	6.83176e-10		Uncharacterized protein
MSTRG.1086.1	Ghicr24_A09G062300	trans	0.98	2.33983e-08		Complex I subunit NDUFS6 isoform 2
MSTRG.1086.1	Ghicr24_A09G068000	trans	0.982	1.52107e-08		Uncharacterized protein
MSTRG.1086.1	Ghicr24_A09G072900	trans	0.994	4.57545e-11		Caleosin-related family protein, putative
MSTRG.1086.1	Ghicr24_A09G073700	trans	0.994	4.65199e-11		3-ketoacyl-CoA synthase
MSTRG.1086.1	Ghicr24_A09G074600	trans	0.955	1.28077e-06		HR-like lesion-inducing protein-related isoform 1
MSTRG.1086.1	Ghicr24_A09G093100	trans	0.977	4.82957e-08		O-Glycosyl hydrolases family 17 protein isoform 2
MSTRG.1086.1	Ghicr24_A09G102900	trans	0.999	2.81546e-15		--
MSTRG.1086.1	Ghicr24_A09G108800	trans	0.982	1.55336e-08		Delta-15 fatty acid desaturase 3
MSTRG.1086.1	Ghicr24_A09G111900	trans	0.969	2.097e-07		Cellulose synthase-like A02 isoform 1
MSTRG.1086.1	Ghicr24_A09G125500	trans	0.988	2.22686e-09		Arabinogalactan protein
MSTRG.1086.1	Ghicr24_A09G136100	trans	0.957	1.1105e-06		Uncharacterized protein
MSTRG.1086.1	Ghicr24_A09G141500	trans	0.958	9.49474e-07		Glycerol-3-phosphate dehydrogenase [NAD(+)]
MSTRG.1086.1	Ghicr24_A09G144900	trans	0.992	2.02658e-10		Uncharacterized protein
MSTRG.1086.1	Ghicr24_A09G153000	trans	0.998	1.00032e-13		Gb:AAF23201.1, putative
MSTRG.1086.1	Ghicr24_A09G153100	trans	0.957	1.1051e-06		White-brown-complex ABC transporter family isoform 2
MSTRG.1086.1	Ghicr24_A09G154500	trans	0.961	6.57161e-07		Syntaxin of plants 121
MSTRG.1086.1	Ghicr24_A09G155100	trans	0.968	2.66385e-07		Aluminum activated malate transporter family protein
MSTRG.1086.1	Ghicr24_A09G155300	trans	0.976	5.87996e-08		Leucine-rich repeat protein kinase family protein isoform 1
MSTRG.1086.1	Ghicr24_A09G156000	trans	0.982	1.27284e-08		NDR1/HIN1-like 1
MSTRG.1086.1	Ghicr24_A09G156500	trans	0.987	2.85557e-09		Eukaryotic aspartyl protease family protein, putative isoform 1
MSTRG.1086.1	Ghicr24_A09G165200	trans	0.992	2.49043e-10		Rab gtpase c2a, alpha,atrab,atrab18b,atrabc2a,rabc2a
MSTRG.1086.1	Ghicr24_A09G169500	trans	0.972	1.35773e-07		Adenosine kinase
MSTRG.1086.1	Ghicr24_A09G175600	trans	0.969	2.23034e-07		RHOMBOID-like 1
MSTRG.1086.1	Ghicr24_A09G177600	trans	0.969	2.00469e-07		ARF-GAP domain 7 isoform 1
MSTRG.1086.1	Ghicr24_A09G177700	trans	0.981	1.7604e-08		NAD(P)-binding Rossmann-fold superfamily protein isoform 1
MSTRG.1086.1	Ghicr24_A09G179900	trans	0.969	2.19743e-07		Lung seven transmembrane receptor family protein
MSTRG.1086.1	Ghicr24_A09G188700	trans	0.986	4.44782e-09		Phosphatase 2C family protein, putative
MSTRG.1086.1	Ghicr24_A09G198600	trans	0.984	8.84709e-09	MYB	Transcription factor TF1
MSTRG.1086.1	Ghicr24_A09G199000	trans	0.989	1.35241e-09		Cell cycle regulated microtubule associated protein, putative
MSTRG.1086.1	Ghicr24_A09G206000	trans	0.987	2.81628e-09		ARM repeat superfamily protein
MSTRG.1086.1	Ghicr24_A09G207000	trans	0.98	2.29084e-08		Major facilitator superfamily protein
MSTRG.1086.1	Ghicr24_A09G217500	trans	0.981	1.99674e-08		Cupredoxin superfamily protein isoform 1
MSTRG.1086.1	Ghicr24_A09G222600	trans	0.99	7.78116e-10		Pectate lyase
MSTRG.1086.1	Ghicr24_A09G225500	trans	0.996	4.69804e-12		Uncharacterized protein
MSTRG.1086.1	Ghicr24_A09G226800	trans	0.975	7.31984e-08		Adenosylhomocysteinase
MSTRG.1086.1	Ghicr24_A09G232200	trans	0.977	4.76404e-08	DBB	COL domain class transcription factor isoform 1
MSTRG.1086.1	Ghicr24_A09G232300	trans	0.994	4.3551e-11		Calcium-dependent phosphotriesterase superfamily protein
MSTRG.1086.1	Ghicr24_A09G233800	trans	0.991	4.6858e-10		Class IV chitinase
MSTRG.1086.1	Ghicr24_A09G236000	trans	0.972	1.39538e-07		D-mannose binding lectin protein with Apple-like carbohydrate-binding domain isoform 1
MSTRG.1086.1	Ghicr24_A09G242800	trans	0.982	1.61327e-08		Bifunctional inhibitor/lipid-transfer protein/seed storage 2S albumin superfamily protein, putative
MSTRG.1086.1	Ghicr24_A09G247300	trans	0.956	1.26639e-06		3-ketoacyl-CoA synthase
MSTRG.1086.1	Ghicr24_A09G249700	trans	0.983	1.11941e-08		2-oxoglutarate and Fe(II)-dependent oxygenase superfamily protein, putative
MSTRG.1086.1	Ghicr24_A09G259200	trans	0.971	1.48532e-07		Periplasmic beta-glucosidase, putative
MSTRG.1086.1	Ghicr24_A09G259300	trans	0.97	1.76805e-07		Uncharacterized protein
MSTRG.1086.1	Ghicr24_A09G267500	trans	0.978	4.13028e-08		Eukaryotic translation initiation factor 5A
MSTRG.1086.1	Ghicr24_A09G268300	trans	0.951	1.98923e-06		Uncharacterized protein isoform 1
MSTRG.1086.1	Ghicr24_A10G000500	trans	0.994	5.37727e-11		Serine-threonine protein kinase, plant-type, putative
MSTRG.1086.1	Ghicr24_A10G003200	trans	0.984	7.17338e-09		Core-2/I-branching beta-1,6-N-acetylglucosaminyltransferase family protein, putative
MSTRG.1086.1	Ghicr24_A10G003500	trans	0.979	2.85178e-08		Protein YIPF
MSTRG.1086.1	Ghicr24_A10G013500	trans	0.988	1.65603e-09		F11F12.2-like protein
MSTRG.1086.1	Ghicr24_A10G014700	trans	0.992	2.71889e-10		Kinase superfamily protein
MSTRG.1086.1	Ghicr24_A10G026300	trans	0.963	4.81521e-07		Clathrin light chain protein isoform 2
MSTRG.1086.1	Ghicr24_A10G030000	trans	0.974	8.79088e-08		Receptor like protein 4 isoform 1
MSTRG.1086.1	Ghicr24_A10G031900	trans	0.991	3.48354e-10		Uncharacterized protein
MSTRG.1086.1	Ghicr24_A10G034600	trans	0.986	4.2284e-09		P-glycoprotein 9 isoform 1
MSTRG.1086.1	Ghicr24_A10G035500	trans	0.987	2.51763e-09		GDSL-like Lipase/Acylhydrolase superfamily protein
MSTRG.1086.1	Ghicr24_A10G042400	trans	0.989	1.17831e-09		Cytochrome B561-related protein, putative
MSTRG.1086.1	Ghicr24_A10G044400	trans	0.954	1.44036e-06		Uncharacterized protein
MSTRG.1086.1	Ghicr24_A10G052100	trans	0.967	2.70728e-07		Strubbelig-receptor family 6
MSTRG.1086.1	Ghicr24_A10G058200	trans	0.965	4.1655e-07		Subtilase family protein
MSTRG.1086.1	Ghicr24_A10G063100	trans	0.984	9.08262e-09		PRA1 family protein
MSTRG.1086.1	Ghicr24_A10G067000	trans	0.967	2.71134e-07		GDSL-like Lipase/Acylhydrolase superfamily protein
MSTRG.1086.1	Ghicr24_A10G067100	trans	0.962	5.73508e-07		GDSL-like Lipase/Acylhydrolase superfamily protein
MSTRG.1086.1	Ghicr24_A10G070400	trans	0.984	7.22082e-09		Uncharacterized protein isoform 1
MSTRG.1086.1	Ghicr24_A10G071700	trans	0.975	6.69115e-08		Heat stable protein 1
MSTRG.1086.1	Ghicr24_A10G093500	trans	0.988	1.62039e-09		Uncharacterized protein
MSTRG.1086.1	Ghicr24_A10G098200	trans	0.99	7.95397e-10		Ankyrin repeat-containing protein isoform 1
MSTRG.1086.1	Ghicr24_A10G101100	trans	0.988	1.68593e-09		Sec14p-like phosphatidylinositol transfer family protein
MSTRG.1086.1	Ghicr24_A10G101900	trans	0.957	1.13744e-06		Glutaredoxin-1, grx1, putative
MSTRG.1086.1	Ghicr24_A10G102400	trans	0.963	5.15016e-07		Peptidylprolyl cis/trans isomerase
MSTRG.1086.1	Ghicr24_A10G102900	trans	0.996	7.24446e-12		Transducin/WD40 repeat-like superfamily protein
MSTRG.1086.1	Ghicr24_A10G109700	trans	0.981	1.85038e-08		Vesicle-associated membrane protein, putative isoform 1
MSTRG.1086.1	Ghicr24_A10G116100	trans	0.964	4.22568e-07		--
MSTRG.1086.1	Ghicr24_A10G127600	trans	0.984	7.66202e-09		3-ketoacyl-CoA synthase
MSTRG.1086.1	Ghicr24_A10G129300	trans	0.984	7.89728e-09		GRIM-19 protein isoform 1
MSTRG.1086.1	Ghicr24_A10G139100	trans	0.971	1.53043e-07		Serine hydroxymethyltransferase
MSTRG.1086.1	Ghicr24_A10G139400	trans	0.973	1.06194e-07		Methylenetetrahydrofolate reductase
MSTRG.1086.1	Ghicr24_A10G149300	trans	0.972	1.2157e-07		Importin-7, putative isoform 1
MSTRG.1086.1	Ghicr24_A10G150900	trans	0.989	1.35606e-09		Calcium-dependent lipid-binding (CaLB domain) plant phosphoribosyltransferase family protein
MSTRG.1086.1	Ghicr24_A10G163900	trans	0.995	3.68619e-11		2-oxoglutarate (2OG) and Fe(II)-dependent oxygenase superfamily protein, putative
MSTRG.1086.1	Ghicr24_A10G164300	trans	0.998	2.90173e-13		Alpha-expansin 1
MSTRG.1086.1	Ghicr24_A10G164700	trans	0.987	2.70198e-09		Non-specific lipid-transfer protein
MSTRG.1086.1	Ghicr24_A10G167500	trans	0.991	4.21382e-10		Leucine-rich repeat protein kinase family protein isoform 1
MSTRG.1086.1	Ghicr24_A10G180000	trans	0.99	6.84358e-10		Rapid alkalinization factor 1, putative
MSTRG.1086.1	Ghicr24_A10G182100	trans	0.958	9.04786e-07		Multifunctional protein 2
MSTRG.1086.1	Ghicr24_A10G197600	trans	0.963	5.25309e-07		Superoxide dismutase
MSTRG.1086.1	Ghicr24_A10G202800	trans	0.998	4.1761e-13		Annexin
MSTRG.1086.1	Ghicr24_A10G215800	trans	0.974	9.52618e-08		Ubiquitin-specific protease 12 isoform 1
MSTRG.1086.1	Ghicr24_A10G220000	trans	0.996	5.98075e-12		Uncharacterized protein
MSTRG.1086.1	Ghicr24_A10G235400	trans	0.996	5.24466e-12		3-ketoacyl-CoA synthase
MSTRG.1086.1	Ghicr24_A11G002400	trans	0.983	9.4907e-09		Cofactor assembly
MSTRG.1086.1	Ghicr24_A11G011000	trans	0.969	2.05513e-07		Divalent ion symporter isoform 1
MSTRG.1086.1	Ghicr24_A11G011400	trans	0.989	1.35641e-09		Acyltransferase-like protein
MSTRG.1086.1	Ghicr24_A11G014100	trans	0.962	5.57641e-07		Uncharacterized protein
MSTRG.1086.1	Ghicr24_A11G016100	trans	0.959	8.14986e-07		Major facilitator superfamily protein
MSTRG.1086.1	Ghicr24_A11G025400	trans	0.969	2.28341e-07		ACS-like protein
MSTRG.1086.1	Ghicr24_A11G029700	trans	0.978	4.24926e-08		SBP family protein
MSTRG.1086.1	Ghicr24_A11G029900	trans	0.993	1.01068e-10		Pyruvate kinase
MSTRG.1086.1	Ghicr24_A11G035600	trans	0.981	2.1378e-08	TCP	TCP domain-like protein I
MSTRG.1086.1	Ghicr24_A11G039200	trans	0.963	5.11711e-07	Dof	OBF binding protein 4, putative
MSTRG.1086.1	Ghicr24_A11G044100	trans	0.984	7.21686e-09		Calnexin 1
MSTRG.1086.1	Ghicr24_A11G050300	trans	0.971	1.58197e-07		Cold-regulated 413-plasma membrane 2 isoform 1
MSTRG.1086.1	Ghicr24_A11G054900	trans	0.994	6.07784e-11		Xyloglucan endotransglucosylase/hydrolase
MSTRG.1086.1	Ghicr24_A11G057200	trans	0.994	4.76673e-11		RAB GTPase A4A
MSTRG.1086.1	Ghicr24_A11G060700	trans	0.97	1.92361e-07		Actin
MSTRG.1086.1	Ghicr24_A11G060900	trans	0.993	1.26743e-10		Actin 1
MSTRG.1086.1	Ghicr24_A11G061300	trans	0.969	2.07871e-07		Diacylglycerol acyltransferase 2
MSTRG.1086.1	Ghicr24_A11G066400	trans	0.99	8.87202e-10		ATP synthase subunit d, putative isoform 1
MSTRG.1086.1	Ghicr24_A11G067000	trans	0.968	2.4268e-07		Uncharacterized protein isoform 2
MSTRG.1086.1	Ghicr24_A11G068300	trans	0.974	9.49779e-08		Uncharacterized protein
MSTRG.1086.1	Ghicr24_A11G070700	trans	0.967	2.89626e-07		Ankyrin repeat-containing protein, putative isoform 1
MSTRG.1086.1	Ghicr24_A11G073700	trans	0.993	9.55344e-11		Trichome birefringence-like 22, putative
MSTRG.1086.1	Ghicr24_A11G075200	trans	0.998	6.71166e-14		NOD26-like intrinsic protein 4,2
MSTRG.1086.1	Ghicr24_A11G077000	trans	0.991	5.22948e-10		Copper binding protein 4
MSTRG.1086.1	Ghicr24_A11G081500	trans	0.971	1.50374e-07		Mago nashi family protein
MSTRG.1086.1	Ghicr24_A11G081800	trans	0.974	9.61397e-08		BZIP domain class transcription factor
MSTRG.1086.1	Ghicr24_A11G082500	trans	0.977	5.19875e-08		Alpha-tubulin
MSTRG.1086.1	Ghicr24_A11G084800	trans	0.993	1.57572e-10		Cyclin p3,2
MSTRG.1086.1	Ghicr24_A11G086900	trans	0.97	1.88321e-07		Transketolase
MSTRG.1086.1	Ghicr24_A11G093700	trans	0.987	2.85201e-09		Malic enzyme
MSTRG.1086.1	Ghicr24_A11G094100	trans	0.983	1.15763e-08		Remorin family protein
MSTRG.1086.1	Ghicr24_A11G100200	trans	0.954	1.50519e-06		S-adenosyl-L-methionine-dependent methyltransferases superfamily protein
MSTRG.1086.1	Ghicr24_A11G105800	trans	0.972	1.26376e-07	ERF	Integrase-type DNA-binding superfamily protein
MSTRG.1086.1	Ghicr24_A11G124600	trans	0.996	7.87823e-12		Ralf-like 33, putative
MSTRG.1086.1	Ghicr24_A11G134000	trans	0.965	3.90716e-07		Bifunctional inhibitor/lipid-transfer protein/seed storage 2S albumin superfamily protein, putative isoform 1
MSTRG.1086.1	Ghicr24_A11G149800	trans	0.973	1.01499e-07		Purple acid phosphatase
MSTRG.1086.1	Ghicr24_A11G152900	trans	0.989	1.5456e-09		Auxin-responsive family protein
MSTRG.1086.1	Ghicr24_A11G153200	trans	0.993	1.12637e-10		Stomagen
MSTRG.1086.1	Ghicr24_A11G162500	trans	0.995	1.70501e-11		HnRNP isoform 1
MSTRG.1086.1	Ghicr24_A11G164100	trans	0.986	3.75869e-09		--
MSTRG.1086.1	Ghicr24_A11G164200	trans	0.98	2.68938e-08		GDSL-like Lipase/Acylhydrolase superfamily protein
MSTRG.1086.1	Ghicr24_A11G169700	trans	0.983	1.22691e-08		Uncharacterized protein
MSTRG.1086.1	Ghicr24_A11G178600	trans	0.978	4.09557e-08		HEAT repeat-containing protein
MSTRG.1086.1	Ghicr24_A11G179300	trans	0.972	1.19947e-07		Pyruvate decarboxylase
MSTRG.1086.1	Ghicr24_A11G180100	trans	0.991	5.48713e-10		Receptor-like kinase 1
MSTRG.1086.1	Ghicr24_A11G182100	trans	0.951	2.04921e-06		Putative uncharacterized protein
MSTRG.1086.1	Ghicr24_A11G183400	trans	0.994	5.45545e-11		Basic chitinase
MSTRG.1086.1	Ghicr24_A11G200600	trans	0.997	1.76802e-12		Quinone reductase family protein isoform 1
MSTRG.1086.1	Ghicr24_A11G201000	trans	0.979	2.95026e-08		Coiled-coil domain-containing protein 109A, putative
MSTRG.1086.1	Ghicr24_A11G204600	trans	0.967	3.00808e-07		SKU5 similar 17 isoform 1
MSTRG.1086.1	Ghicr24_A11G208900	trans	0.952	1.89726e-06		Ralf-like 34, putative
MSTRG.1086.1	Ghicr24_A11G209400	trans	0.981	1.92755e-08		PLC-like phosphodiesterases superfamily protein isoform 1
MSTRG.1086.1	Ghicr24_A11G212700	trans	0.983	1.23673e-08		Uncharacterized protein
MSTRG.1086.1	Ghicr24_A11G213900	trans	0.969	2.13907e-07		Glutathione S-transferase
MSTRG.1086.1	Ghicr24_A11G219800	trans	0.98	2.33976e-08		RAB GTPase H1E isoform 1
MSTRG.1086.1	Ghicr24_A11G220600	trans	0.961	6.78022e-07		Annexin
MSTRG.1086.1	Ghicr24_A11G223400	trans	0.977	4.81107e-08		Uncharacterized protein
MSTRG.1086.1	Ghicr24_A11G227000	trans	0.972	1.32155e-07		Uncharacterized protein
MSTRG.1086.1	Ghicr24_A11G231700	trans	0.973	1.15402e-07		Uncharacterized protein isoform 1
MSTRG.1086.1	Ghicr24_A11G243500	trans	0.984	7.08243e-09		Actin
MSTRG.1086.1	Ghicr24_A11G257500	trans	0.982	1.51923e-08		Cobalamin-independent synthase family protein isoform 1
MSTRG.1086.1	Ghicr24_A11G259900	trans	0.99	8.82471e-10		Uncharacterized protein
MSTRG.1086.1	Ghicr24_A11G260100	trans	0.997	3.81086e-12		Cellulose synthase like E1
MSTRG.1086.1	Ghicr24_A11G261100	trans	0.998	3.9493e-13		Uncharacterized protein
MSTRG.1086.1	Ghicr24_A11G263300	trans	0.983	1.08132e-08		Trafficking protein
MSTRG.1086.1	Ghicr24_A11G302300	trans	0.975	7.23971e-08		Subunits of heterodimeric actin filament capping protein Capz superfamily isoform 1
MSTRG.1086.1	Ghicr24_A11G305100	trans	0.994	5.52499e-11		Phosphatase 2C family protein isoform 1
MSTRG.1086.1	Ghicr24_A11G309400	trans	0.997	3.14472e-12		Putative uncharacterized protein
MSTRG.1086.1	Ghicr24_A11G309800	trans	0.977	5.38091e-08		Golgi apparatus membrane protein TVP23
MSTRG.1086.1	Ghicr24_A11G311700	trans	0.988	2.25758e-09		Chloride channel protein
MSTRG.1086.1	Ghicr24_A11G323200	trans	0.982	1.39191e-08		--
MSTRG.1086.1	Ghicr24_A11G332400	trans	0.998	1.81059e-13		--
MSTRG.1086.1	Ghicr24_A11G336600	trans	0.997	2.17543e-12		Disease resistance family protein / LRR family protein, putative
MSTRG.1086.1	Ghicr24_A11G346800	trans	0.981	1.72904e-08		Uncharacterized protein
MSTRG.1086.1	Ghicr24_A11G351600	trans	0.974	8.37059e-08		Acyl-CoA-binding protein
MSTRG.1086.1	Ghicr24_A11G352200	trans	0.959	8.41349e-07	MYB	BNLGHi233
MSTRG.1086.1	Ghicr24_A11G353600	trans	0.981	1.81956e-08		Beta-tubulin 3
MSTRG.1086.1	Ghicr24_A11G370800	trans	0.977	5.38532e-08		UDP-glucosyl transferase 73C6
MSTRG.1086.1	Ghicr24_A11G371500	trans	0.999	5.6444e-14		S-adenosylmethionine synthase
MSTRG.1086.1	Ghicr24_A11G374700	trans	0.99	6.4303e-10		Non-intrinsic ABC protein 9
MSTRG.1086.1	Ghicr24_A11G376700	trans	0.965	4.17463e-07		Laccase
MSTRG.1086.1	Ghicr24_A12G014700	trans	0.985	6.68604e-09		Acyl-[acyl-carrier-protein] desaturase
MSTRG.1086.1	Ghicr24_A12G018500	trans	0.96	7.13566e-07		Pyruvate kinase
MSTRG.1086.1	Ghicr24_A12G019500	trans	0.976	5.65476e-08		Uncharacterized protein
MSTRG.1086.1	Ghicr24_A12G021900	trans	0.962	5.785e-07		S-methyl-5-thioribose kinase
MSTRG.1086.1	Ghicr24_A12G023300	trans	0.966	3.54254e-07		Caffeoyl-CoA-O-methyltransferase
MSTRG.1086.1	Ghicr24_A12G030400	trans	0.986	4.61995e-09		CSL zinc finger domain-containing protein isoform 1
MSTRG.1086.1	Ghicr24_A12G032700	trans	0.992	2.6702e-10		Emp24/gp25L/p24 family/GOLD family protein isoform 1
MSTRG.1086.1	Ghicr24_A12G036800	trans	0.963	5.18752e-07	NAC	NAC protein 11
MSTRG.1086.1	Ghicr24_A12G040600	trans	0.989	1.06659e-09		Actin depolymerizing factor 5
MSTRG.1086.1	Ghicr24_A12G043300	trans	0.997	9.69735e-13		SAUR2
MSTRG.1086.1	Ghicr24_A12G054000	trans	0.99	7.41191e-10		Uncharacterized protein
MSTRG.1086.1	Ghicr24_A12G058500	trans	0.97	1.91666e-07		Cytochrome P450, family 735, subfamily A, polypeptide 1
MSTRG.1086.1	Ghicr24_A12G063900	trans	0.953	1.74053e-06		Cold shock domain protein 1, putative
MSTRG.1086.1	Ghicr24_A12G065200	trans	0.994	4.57249e-11		Uncharacterized protein
MSTRG.1086.1	Ghicr24_A12G069600	trans	0.971	1.60974e-07		Clathrin adaptor complex small chain family protein
MSTRG.1086.1	Ghicr24_A12G072100	trans	0.971	1.61507e-07		LIM domain-containing protein isoform 2
MSTRG.1086.1	Ghicr24_A12G077000	trans	0.969	2.27403e-07		Uncharacterized protein
MSTRG.1086.1	Ghicr24_A12G080200	trans	0.953	1.68879e-06		Cysteine proteinase
MSTRG.1086.1	Ghicr24_A12G089100	trans	0.982	1.4136e-08		Galactosyl transferase GMA12/MNN10 family protein isoform 1
MSTRG.1086.1	Ghicr24_A12G093600	trans	0.98	2.28631e-08		Serine-threonine protein kinase, plant-type, putative
MSTRG.1086.1	Ghicr24_A12G096700	trans	0.971	1.4672e-07		Cytochrome P450 77A3
MSTRG.1086.1	Ghicr24_A12G096900	trans	0.997	9.32591e-13		Uncharacterized protein
MSTRG.1086.1	Ghicr24_A12G098800	trans	0.985	5.32011e-09		RAB GTPase G3A
MSTRG.1086.1	Ghicr24_A12G106200	trans	0.996	6.54714e-12		Uncharacterized protein
MSTRG.1086.1	Ghicr24_A12G110200	trans	0.987	2.8067e-09		Nucleoside diphosphate kinase
MSTRG.1086.1	Ghicr24_A12G110500	trans	0.984	7.33235e-09		Cyclin p4,1
MSTRG.1086.1	Ghicr24_A12G112200	trans	0.986	3.7073e-09		Ras-related small GTP-binding family protein
MSTRG.1086.1	Ghicr24_A12G120100	trans	0.998	1.70114e-13		S-adenosyl-L-methionine-dependent methyltransferases superfamily protein
MSTRG.1086.1	Ghicr24_A12G130800	trans	0.99	8.01831e-10		Uncharacterized protein
MSTRG.1086.1	Ghicr24_A12G135100	trans	0.981	2.03133e-08		ATP binding cassette subfamily B4 isoform 1
MSTRG.1086.1	Ghicr24_A12G136700	trans	0.962	5.61879e-07		Uncharacterized protein
MSTRG.1086.1	Ghicr24_A12G137300	trans	0.983	1.02613e-08		Putative uncharacterized protein
MSTRG.1086.1	Ghicr24_A12G144700	trans	0.956	1.1921e-06		Uncharacterized protein
MSTRG.1086.1	Ghicr24_A12G148800	trans	0.98	2.54364e-08		Peptidoglycan-binding LysM domain-containing protein, putative isoform 1
MSTRG.1086.1	Ghicr24_A12G162500	trans	0.958	1.00098e-06		Clathrin adaptor complexes medium subunit family protein isoform 1
MSTRG.1086.1	Ghicr24_A12G166100	trans	0.997	2.16813e-12		Uncharacterized protein isoform 1
MSTRG.1086.1	Ghicr24_A12G178400	trans	0.95	2.22925e-06		BSD domain-containing protein, putative
MSTRG.1086.1	Ghicr24_A12G181300	trans	0.955	1.37909e-06		UDP-glucose 6-dehydrogenase
MSTRG.1086.1	Ghicr24_A12G188100	trans	0.986	3.75729e-09		Aluminum activated malate transporter family protein isoform 1
MSTRG.1086.1	Ghicr24_A12G202300	trans	0.991	4.82588e-10		Binding protein, putative
MSTRG.1086.1	Ghicr24_A12G204300	trans	0.974	8.81975e-08		Serine/threonine protein kinase
MSTRG.1086.1	Ghicr24_A12G212900	trans	0.982	1.32537e-08		S-acyltransferase
MSTRG.1086.1	Ghicr24_A12G215800	trans	0.987	2.80287e-09		Inositol polyphosphate kinase 2 beta
MSTRG.1086.1	Ghicr24_A12G219900	trans	0.986	4.83802e-09		Vacuolar invertase
MSTRG.1086.1	Ghicr24_A12G223100	trans	0.993	1.07161e-10		Nine-cis-epoxycarotenoid dioxygenase 4
MSTRG.1086.1	Ghicr24_A12G229800	trans	0.954	1.51662e-06		Mitochondrial substrate carrier family protein isoform 1
MSTRG.1086.1	Ghicr24_A12G230900	trans	0.954	1.4306e-06		Aluminum-activated malate transporter 12
MSTRG.1086.1	Ghicr24_A12G244700	trans	0.967	2.77421e-07		Nucleotide-sugar transporter family protein
MSTRG.1086.1	Ghicr24_A12G247100	trans	0.969	2.26463e-07		Zinc finger, C3HC4 type (RING finger) family protein isoform 1
MSTRG.1086.1	Ghicr24_A12G248100	trans	0.999	2.42656e-14		LIM-domain protein 11
MSTRG.1086.1	Ghicr24_A12G248200	trans	0.992	1.87367e-10		Remorin family protein
MSTRG.1086.1	Ghicr24_A12G257300	trans	0.988	1.8907e-09		Endoglucanase
MSTRG.1086.1	Ghicr24_A12G271000	trans	0.999	2.63404e-15		IQ-domain 21, putative isoform 2
MSTRG.1086.1	Ghicr24_A12G273600	trans	0.982	1.2983e-08		Plastid division protein PDV1
MSTRG.1086.1	Ghicr24_A12G275600	trans	0.996	6.79526e-12		Reticulon-like protein
MSTRG.1086.1	Ghicr24_A12G282000	trans	0.985	5.34386e-09		RHOMBOID-like 2
MSTRG.1086.1	Ghicr24_A12G284100	trans	0.992	2.45747e-10		Peptidoglycan-binding LysM domain-containing protein
MSTRG.1086.1	Ghicr24_A12G285400	trans	0.972	1.22399e-07		LRR receptor-like serine/threonine-protein kinase RFK1, putative
MSTRG.1086.1	Ghicr24_A12G286700	trans	0.982	1.29772e-08		SPFH/Band 7/PHB domain-containing membrane-associated protein family
MSTRG.1086.1	Ghicr24_A12G287500	trans	0.996	7.62622e-12		EXORDIUM like 3
MSTRG.1086.1	Ghicr24_A12G292900	trans	0.995	1.99358e-11		Uncharacterized protein
MSTRG.1086.1	Ghicr24_A12G295800	trans	0.954	1.4625e-06		Endosomal targeting BRO1-like domain-containing protein isoform 2
MSTRG.1086.1	Ghicr24_A13G000500	trans	0.979	3.17412e-08		Uncharacterized protein
MSTRG.1086.1	Ghicr24_A13G004400	trans	0.963	5.23319e-07		Cysteine/Histidine-rich C1 domain family protein, putative
MSTRG.1086.1	Ghicr24_A13G011300	trans	0.99	9.50025e-10		IQ-domain 12, putative isoform 1
MSTRG.1086.1	Ghicr24_A13G012300	trans	0.985	5.56015e-09		UMP-CMP kinase
MSTRG.1086.1	Ghicr24_A13G017600	trans	0.985	6.07951e-09		GATA type zinc finger transcription factor family protein isoform 1
MSTRG.1086.1	Ghicr24_A13G020500	trans	0.982	1.42035e-08		Uncharacterized protein
MSTRG.1086.1	Ghicr24_A13G023200	trans	0.979	3.34927e-08		Zn-dependent exopeptidases superfamily protein isoform 1
MSTRG.1086.1	Ghicr24_A13G024200	trans	0.984	8.8969e-09		Rhomboid protein-related isoform 2
MSTRG.1086.1	Ghicr24_A13G027700	trans	0.988	2.07415e-09		Leucine-rich repeat protein kinase family protein
MSTRG.1086.1	Ghicr24_A13G034700	trans	0.98	2.27248e-08		Erythronate-4-phosphate dehydrogenase family protein isoform 1
MSTRG.1086.1	Ghicr24_A13G034900	trans	0.987	2.78767e-09		Adenylyl cyclase-associated protein
MSTRG.1086.1	Ghicr24_A13G046100	trans	0.955	1.29877e-06		Uncharacterized protein
MSTRG.1086.1	Ghicr24_A13G052300	trans	0.953	1.73629e-06		C6orf115, putative
MSTRG.1086.1	Ghicr24_A13G071900	trans	0.991	4.68906e-10		Tonoplast monosaccharide transporter2
MSTRG.1086.1	Ghicr24_A13G074200	trans	0.963	5.13932e-07		Pumilio 7 isoform 1
MSTRG.1086.1	Ghicr24_A13G089200	trans	0.998	2.75179e-13		Uncharacterized protein
MSTRG.1086.1	Ghicr24_A13G089600	trans	0.973	1.02669e-07		Reversibly glycosylated polypeptide 3
MSTRG.1086.1	Ghicr24_A13G092900	trans	0.975	7.33895e-08		UDP-glucose 6-dehydrogenase
MSTRG.1086.1	Ghicr24_A13G094000	trans	0.977	5.07827e-08		UDP-glucosyl transferase 88A1, putative isoform 1
MSTRG.1086.1	Ghicr24_A13G097500	trans	0.955	1.39282e-06		IQ-domain 1
MSTRG.1086.1	Ghicr24_A13G101400	trans	0.983	1.14758e-08		V-type proton ATPase 16 kDa proteolipid subunit
MSTRG.1086.1	Ghicr24_A13G115300	trans	0.979	3.00225e-08		Uncharacterized protein
MSTRG.1086.1	Ghicr24_A13G117100	trans	0.978	3.50479e-08		Endo-alpha-1,4-glucanase
MSTRG.1086.1	Ghicr24_A13G117700	trans	0.995	3.38774e-11		--
MSTRG.1086.1	Ghicr24_A13G117800	trans	0.993	1.04148e-10		Uncharacterized protein
MSTRG.1086.1	Ghicr24_A13G130100	trans	0.977	4.57537e-08		Kinesin-like protein
MSTRG.1086.1	Ghicr24_A13G132900	trans	0.982	1.46118e-08		Uncharacterized protein
MSTRG.1086.1	Ghicr24_A13G144600	trans	0.978	4.10364e-08		Uncharacterized protein
MSTRG.1086.1	Ghicr24_A13G149400	trans	0.985	5.06793e-09		Ribosomal protein S19e family protein isoform 1
MSTRG.1086.1	Ghicr24_A13G150500	trans	0.967	3.07584e-07		Caspase, putative
MSTRG.1086.1	Ghicr24_A13G155000	trans	0.989	1.31233e-09		RING/U-box domain-containing protein isoform 2
MSTRG.1086.1	Ghicr24_A13G160600	trans	0.956	1.18328e-06		MBOAT family protein
MSTRG.1086.1	Ghicr24_A13G162800	trans	0.981	2.03316e-08		Calmodulin-domain protein kinase 9 isoform 1
MSTRG.1086.1	Ghicr24_A13G171900	trans	0.98	2.24545e-08	bZIP	Basic-leucine zipper transcription factor family protein
MSTRG.1086.1	Ghicr24_A13G186000	trans	0.999	1.78795e-14	MYB	Myb domain protein 60
MSTRG.1086.1	Ghicr24_A13G187000	trans	0.986	4.71497e-09		Coffea canephora DH200=94 genomic scaffold, scaffold_159
MSTRG.1086.1	Ghicr24_A13G187400	trans	0.987	2.97117e-09		Sodium/calcium exchanger family protein isoform 2
MSTRG.1086.1	Ghicr24_A13G188100	trans	0.988	2.3371e-09		Putative uncharacterized protein
MSTRG.1086.1	Ghicr24_A13G198600	trans	0.973	1.17465e-07		PITH domain-containing protein
MSTRG.1086.1	Ghicr24_A13G200100	trans	0.985	6.15737e-09		O-Glycosyl hydrolases family 17 protein
MSTRG.1086.1	Ghicr24_A13G205300	trans	0.978	3.59919e-08		Uncharacterized protein
MSTRG.1086.1	Ghicr24_A13G207500	trans	0.978	4.00926e-08		Stress-induced hydrophobic peptide
MSTRG.1086.1	Ghicr24_A13G210300	trans	0.972	1.20852e-07		Endomembrane protein 70 protein family
MSTRG.1086.1	Ghicr24_A13G212000	trans	0.984	8.50559e-09		Octicosapeptide/Phox/Bem1p (PB1) domain-containing protein / tetratricopeptide repeat (TPR)-containing protein
MSTRG.1086.1	Ghicr24_A13G213100	trans	0.991	3.87416e-10		Nucleotide-sugar transporter family protein
MSTRG.1086.1	Ghicr24_A13G218900	trans	0.966	3.15753e-07		3-ketoacyl-CoA synthase
MSTRG.1086.1	Ghicr24_A13G221900	trans	0.954	1.55407e-06		DNA-directed RNA polymerase III subunit RPC4, putative
MSTRG.1086.1	Ghicr24_A13G223300	trans	0.989	1.29102e-09		Myosin family protein with Dil domain isoform 1
MSTRG.1086.1	Ghicr24_A13G225600	trans	0.986	3.95923e-09		Profilin
MSTRG.1086.1	Ghicr24_A13G227500	trans	0.988	1.6157e-09		Leucine-rich repeat protein kinase family protein
MSTRG.1086.1	Ghicr24_A13G234200	trans	0.985	6.12378e-09		Endomembrane protein 70 protein family
MSTRG.1086.1	Ghicr24_A13G238700	trans	0.989	1.54907e-09		Fatty acid hydroxylase superfamily
MSTRG.1086.1	Ghicr24_A13G240500	trans	0.984	8.05553e-09		ARM repeat superfamily protein isoform 1
MSTRG.1086.1	Ghicr24_A13G251900	trans	0.988	1.83918e-09		Calmodulin 4
MSTRG.1086.1	Ghicr24_A13G253500	trans	0.987	2.70568e-09		Uncharacterized protein
MSTRG.1086.1	Ghicr24_A13G256400	trans	0.988	1.88579e-09		Beta-tubulin 17
MSTRG.1086.1	Ghicr24_A13G256800	trans	0.956	1.2295e-06		Sterol 4-alpha-methyl-oxidase 2-1 isoform 1
MSTRG.1086.1	Ghicr24_A13G260500	trans	0.996	1.44183e-11		Aquaporin gamma-TIP
MSTRG.1086.1	Ghicr24_A13G262000	trans	0.981	1.96382e-08		Ribosomal protein L11 family protein
MSTRG.1086.1	Ghicr24_A13G264800	trans	0.969	2.29367e-07		Ran-binding protein 1 b
MSTRG.1086.1	Ghicr24_Contig00272G000300	trans	0.953	1.74766e-06		Photosystem II 32 kDa protein
MSTRG.1086.1	Ghicr24_Contig00541G000300	trans	0.993	9.8021e-11		Leucine-rich repeat protein kinase family protein isoform 1
MSTRG.1086.1	Ghicr24_Contig00552G000300	trans	0.962	5.99556e-07		Sugar transporter SWEET
MSTRG.1086.1	Ghicr24_Contig00731G000100	trans	0.979	2.90697e-08		Sec14p-like phosphatidylinositol transfer family protein
MSTRG.1086.1	Ghicr24_Contig00898G000100	trans	0.989	1.46967e-09		Putative uncharacterized protein
MSTRG.1086.1	Ghicr24_Contig01038G000300	trans	0.979	3.29803e-08		Poly(A) binding protein 7
MSTRG.1086.1	Ghicr24_Contig01073G000200	trans	0.985	4.98195e-09		V-type proton ATPase 16 kDa proteolipid subunit
MSTRG.1086.1	Ghicr24_Contig01149G000900	trans	0.98	2.16129e-08		Uncharacterized protein
MSTRG.1086.1	Ghicr24_Contig01222G000200	trans	0.992	2.20764e-10		Uncharacterized protein
MSTRG.1086.1	Ghicr24_Contig01234_ERROPOS141900G000800	trans	0.983	1.24218e-08		Uncharacterized protein
MSTRG.1086.1	Ghicr24_Contig01234_ERROPOS141900G001400	trans	0.996	5.72704e-12		ARP protein (REF) isoform 1
MSTRG.1086.1	Ghicr24_Contig01264G000400	trans	0.964	4.65082e-07		Peptidase M20/M25/M40 family protein isoform 1
MSTRG.1086.1	Ghicr24_Contig01320G000400	trans	0.964	4.64252e-07		ATP synthase subunit d, putative isoform 1
MSTRG.1086.1	Ghicr24_Contig01390_ERROPOS2427659G000900	trans	0.995	1.97793e-11		Uncharacterized protein
MSTRG.1086.1	Ghicr24_Contig01390_ERROPOS2427659G001100	trans	0.992	2.81377e-10		IQ-domain 1
MSTRG.1086.1	Ghicr24_Contig01390_ERROPOS2427659G001600	trans	0.968	2.58415e-07		Ribosomal protein S12/S23 family protein isoform 1
MSTRG.1086.1	Ghicr24_Contig01476G000300	trans	0.963	4.84086e-07		UDP-glucosyl transferase 73B5, putative
MSTRG.1086.1	Ghicr24_Contig01476G000400	trans	0.987	3.14178e-09		SPla/RYanodine receptor domain-containing protein
MSTRG.1086.1	Ghicr24_Contig01557G000300	trans	0.968	2.37561e-07		NAD(P)-binding Rossmann-fold superfamily protein isoform 1
MSTRG.1086.1	Ghicr24_Contig01559G001000	trans	0.99	9.78981e-10		NAD(P)-binding Rossmann-fold superfamily protein
MSTRG.1086.1	Ghicr24_Contig01561G000100	trans	0.953	1.60975e-06		Sugar transporter protein 7 isoform 1
MSTRG.1086.1	Ghicr24_Contig01772G000700	trans	0.989	1.23331e-09		Ran-binding protein 1 b
MSTRG.1086.1	Ghicr24_Contig01776G000700	trans	0.987	2.72038e-09		Tobamovirus multiplication 2A isoform 1
MSTRG.1086.1	Ghicr24_Contig01860_ERROPOS2805036+G000200	trans	0.974	9.73828e-08		Trans-2-enoyl-CoA reductase
MSTRG.1086.1	Ghicr24_Contig01860_ERROPOS2805036+G000300	trans	0.966	3.56398e-07		Uncharacterized protein
MSTRG.1086.1	Ghicr24_Contig01860_ERROPOS2805036+G000500	trans	0.967	3.0293e-07		Uncharacterized protein
MSTRG.1086.1	Ghicr24_Contig01860_ERROPOS2805036+G001000	trans	0.965	3.66082e-07		Uncharacterized protein isoform 1
MSTRG.1086.1	Ghicr24_Contig01924_ERROPOS3099163G000300	trans	0.991	5.60142e-10		Disease resistance protein
MSTRG.1086.1	Ghicr24_Contig02015G000600	trans	0.978	3.88346e-08		Uncharacterized protein
MSTRG.1086.1	Ghicr24_Contig02060G001600	trans	0.988	1.69119e-09		Fatty acid hydroxylase superfamily
MSTRG.1086.1	Ghicr24_Contig02226G000100	trans	0.974	8.9687e-08		3-ketoacyl-CoA synthase
MSTRG.1086.1	Ghicr24_Contig02270G000700	trans	0.989	1.1386e-09		Ring/U-Box superfamily protein, putative isoform 1
MSTRG.1086.1	Ghicr24_Contig02348G000700	trans	0.975	7.1882e-08		Adenine nucleotide alpha hydrolases-like superfamily protein isoform 1
MSTRG.1086.1	Ghicr24_Contig02442G000500	trans	0.97	1.79503e-07		Uncharacterized protein
MSTRG.1086.1	Ghicr24_Contig02444G000200	trans	0.995	1.53111e-11	HD-ZIP	Homeodomain protein BNLGHi6313
MSTRG.1086.1	Ghicr24_Contig02545G000100	trans	0.999	4.08326e-15		Uncharacterized protein
MSTRG.1086.1	Ghicr24_Contig02576G000200	trans	0.993	1.08039e-10		Uncharacterized protein
MSTRG.1086.1	Ghicr24_Contig03170G000100	trans	0.973	9.99806e-08		RNA-binding family protein isoform 2
MSTRG.1086.1	Ghicr24_Contig03234G000300	trans	0.982	1.64002e-08		Actin 3
MSTRG.1086.1	Ghicr24_Contig03234G002600	trans	0.988	1.94175e-09		CRINKLY4 related 3, putative
MSTRG.1086.1	Ghicr24_Contig03395G000100	trans	0.983	1.15724e-08	HD-ZIP	Homeodomain protein BNLGHi6313
MSTRG.1086.1	Ghicr24_Contig03437_ERROPOS151690+G000400	trans	0.968	2.48379e-07		Uncharacterized protein
MSTRG.1086.1	Ghicr24_Contig03498G000700	trans	0.977	5.16453e-08		Thioredoxin domain-containing protein, putative isoform 1
MSTRG.1086.1	Ghicr24_D01G000600	trans	0.989	1.46192e-09		3-ketoacyl-CoA synthase 12
MSTRG.1086.1	Ghicr24_D01G001900	trans	0.992	2.96966e-10		PIP protein
MSTRG.1086.1	Ghicr24_D01G004000	trans	0.988	1.8845e-09		V-type proton ATPase subunit a
MSTRG.1086.1	Ghicr24_D01G005200	trans	0.984	7.69175e-09		Transmembrane nine 1
MSTRG.1086.1	Ghicr24_D01G012700	trans	0.965	3.78678e-07	bHLH	Basic helix-loop-helix DNA-binding superfamily protein
MSTRG.1086.1	Ghicr24_D01G013600	trans	0.98	2.32275e-08		Uncharacterized protein
MSTRG.1086.1	Ghicr24_D01G016500	trans	0.979	3.42849e-08		Uncharacterized protein
MSTRG.1086.1	Ghicr24_D01G019100	trans	0.965	3.78148e-07		Serine-threonine protein kinase, plant-type, putative isoform 1
MSTRG.1086.1	Ghicr24_D01G023700	trans	0.976	6.57734e-08		Rapid alkalinization factor 1, putative
MSTRG.1086.1	Ghicr24_D01G028600	trans	0.999	4.5339e-14		Serine/threonine-protein kinase
MSTRG.1086.1	Ghicr24_D01G032500	trans	0.967	2.82079e-07		CASP-like protein
MSTRG.1086.1	Ghicr24_D01G032600	trans	0.989	1.02265e-09		ATP synthase delta-subunit protein
MSTRG.1086.1	Ghicr24_D01G034400	trans	0.967	2.77308e-07		Heme-binding protein, putative
MSTRG.1086.1	Ghicr24_D01G051400	trans	0.978	4.36645e-08		Fiber Fb17-like protein isoform 2
MSTRG.1086.1	Ghicr24_D01G051600	trans	0.977	4.62513e-08		Malate dehydrogenase
MSTRG.1086.1	Ghicr24_D01G063400	trans	0.966	3.28886e-07		Fiber protein Fb34
MSTRG.1086.1	Ghicr24_D01G063500	trans	0.985	6.0681e-09		COP1-interacting protein 7, putative isoform 1
MSTRG.1086.1	Ghicr24_D01G068800	trans	0.991	4.89605e-10		Benzoquinone reductase
MSTRG.1086.1	Ghicr24_D01G080300	trans	0.99	6.3631e-10		Glycosyltransferase family 61 protein
MSTRG.1086.1	Ghicr24_D01G081200	trans	0.992	2.03612e-10		F11F12.5 protein
MSTRG.1086.1	Ghicr24_D01G083900	trans	0.977	4.70781e-08		RNA-binding family protein isoform 6
MSTRG.1086.1	Ghicr24_D01G084100	trans	0.999	5.19199e-14		MAP kinase-like protein
MSTRG.1086.1	Ghicr24_D01G099500	trans	0.99	8.86804e-10		CTP synthase
MSTRG.1086.1	Ghicr24_D01G101700	trans	0.988	2.14216e-09		Tonoplast monosaccharide transporter2 isoform 1
MSTRG.1086.1	Ghicr24_D01G101900	trans	0.959	8.50132e-07		Dolichyl-diphosphooligosaccharide--protein glycosyltransferase subunit 1
MSTRG.1086.1	Ghicr24_D01G108100	trans	0.993	1.13786e-10		Uncharacterized protein
MSTRG.1086.1	Ghicr24_D01G113500	trans	0.97	1.94223e-07		SAUR family protein
MSTRG.1086.1	Ghicr24_D01G117100	trans	0.991	4.00237e-10		Phenylcoumaran benzylic ether reductase-like protein
MSTRG.1086.1	Ghicr24_D01G131600	trans	0.985	6.17289e-09		Putative polyprotein
MSTRG.1086.1	Ghicr24_D01G136400	trans	0.98	2.61978e-08		Cyclin-dependent protein kinase inhibitor Siamese
MSTRG.1086.1	Ghicr24_D01G142800	trans	0.982	1.29479e-08		Uncharacterized protein
MSTRG.1086.1	Ghicr24_D01G161900	trans	0.974	8.20445e-08		Uncharacterized protein
MSTRG.1086.1	Ghicr24_D01G164300	trans	0.974	8.19781e-08		Uncharacterized protein isoform 1
MSTRG.1086.1	Ghicr24_D01G165200	trans	0.99	7.52509e-10		MLP-like protein
MSTRG.1086.1	Ghicr24_D01G165800	trans	0.979	3.26548e-08		Putative uncharacterized protein
MSTRG.1086.1	Ghicr24_D01G169500	trans	0.984	8.16197e-09		Nuclear transport factor 2B
MSTRG.1086.1	Ghicr24_D01G172500	trans	0.966	3.61702e-07		Coffea canephora DH200=94 genomic scaffold, scaffold_74
MSTRG.1086.1	Ghicr24_D01G179600	trans	0.991	3.76791e-10		Uncharacterized protein isoform 1
MSTRG.1086.1	Ghicr24_D01G180600	trans	0.96	7.15516e-07		Triosephosphate isomerase
MSTRG.1086.1	Ghicr24_D01G181200	trans	0.988	2.25057e-09		Pollen protein Ole E I-like protein
MSTRG.1086.1	Ghicr24_D01G184200	trans	0.967	2.74724e-07		Beta-galactosidase
MSTRG.1086.1	Ghicr24_D01G185800	trans	0.966	3.19003e-07		Blue copper-like protein
MSTRG.1086.1	Ghicr24_D01G191400	trans	0.979	2.83141e-08		U-box domain-containing protein 15 isoform 1
MSTRG.1086.1	Ghicr24_D01G197900	trans	0.958	9.28421e-07		Branched-chain-amino-acid aminotransferase
MSTRG.1086.1	Ghicr24_D01G203100	trans	0.986	4.27838e-09		3-ketoacyl-CoA synthase
MSTRG.1086.1	Ghicr24_D01G205500	trans	0.986	4.849e-09		Mitochondrial import inner membrane translocase subunit Tim17/Tim22/Tim23 family protein
MSTRG.1086.1	Ghicr24_D01G207400	trans	0.968	2.59427e-07		Alcohol dehydrogenase A
MSTRG.1086.1	Ghicr24_D01G212600	trans	0.996	4.54677e-12		Uncharacterized protein
MSTRG.1086.1	Ghicr24_D01G214100	trans	0.996	7.48896e-12		Uncharacterized protein
MSTRG.1086.1	Ghicr24_D01G214600	trans	0.969	2.2042e-07		Lysophosphatidic acid acyltransferase
MSTRG.1086.1	Ghicr24_D01G214700	trans	0.967	2.80202e-07		RING/FYVE/PHD zinc finger superfamily protein, putative isoform 1
MSTRG.1086.1	Ghicr24_D01G215300	trans	0.971	1.59333e-07		Uncharacterized protein
MSTRG.1086.1	Ghicr24_D01G215400	trans	0.987	2.83999e-09		Villin 2 isoform 1
MSTRG.1086.1	Ghicr24_D01G220500	trans	0.973	1.01357e-07		Rho GTPase activating protein with PAK-box/P21-Rho-binding domain
MSTRG.1086.1	Ghicr24_D01G223800	trans	0.98	2.34511e-08		Fructose-bisphosphate aldolase
MSTRG.1086.1	Ghicr24_D01G223900	trans	0.96	8.00431e-07		Uncharacterized protein
MSTRG.1086.1	Ghicr24_D01G224800	trans	0.993	9.74832e-11		Nucleotide-diphospho-sugar transferases superfamily protein isoform 1
MSTRG.1086.1	Ghicr24_D01G226900	trans	0.993	1.42992e-10		Peptidyl-prolyl cis-trans isomerase
MSTRG.1086.1	Ghicr24_D01G228800	trans	0.979	3.32057e-08		Sulfotransferase
MSTRG.1086.1	Ghicr24_D01G230200	trans	0.993	1.25912e-10		PIP2 protein
MSTRG.1086.1	Ghicr24_D01G235600	trans	0.994	7.92289e-11		Metallothionein-like protein
MSTRG.1086.1	Ghicr24_D01G243900	trans	0.975	6.9703e-08		CASP-like protein
MSTRG.1086.1	Ghicr24_D02G002100	trans	0.963	5.03439e-07		RNA-binding KH domain-containing protein
MSTRG.1086.1	Ghicr24_D02G009900	trans	0.985	5.17845e-09		F-box/RNI-like superfamily protein
MSTRG.1086.1	Ghicr24_D02G018500	trans	0.975	7.62302e-08		Immunoglobulin E-set superfamily protein isoform 1
MSTRG.1086.1	Ghicr24_D02G020100	trans	0.971	1.59487e-07		RAB GTPase A5E isoform 1
MSTRG.1086.1	Ghicr24_D02G020300	trans	0.998	4.77921e-13		Cysteine proteinase inhibitor
MSTRG.1086.1	Ghicr24_D02G023300	trans	0.972	1.33748e-07		Leucine-rich repeat protein kinase family protein isoform 1
MSTRG.1086.1	Ghicr24_D02G024300	trans	0.986	4.3319e-09		Adenosylhomocysteinase
MSTRG.1086.1	Ghicr24_D02G027600	trans	0.99	7.71858e-10		Uncharacterized protein
MSTRG.1086.1	Ghicr24_D02G040000	trans	0.951	2.15092e-06		Anthocyanidin 3-O-glucosyltransferase 5
MSTRG.1086.1	Ghicr24_D02G048900	trans	0.988	2.21314e-09		--
MSTRG.1086.1	Ghicr24_D02G054300	trans	0.995	2.19272e-11		Uncharacterized protein
MSTRG.1086.1	Ghicr24_D02G056800	trans	0.987	2.65478e-09		CAMTA domain class transcription factor
MSTRG.1086.1	Ghicr24_D02G070100	trans	0.988	2.04784e-09		MLO-like protein
MSTRG.1086.1	Ghicr24_D02G080100	trans	0.954	1.52272e-06		Uncharacterized protein
MSTRG.1086.1	Ghicr24_D02G085700	trans	0.98	2.22125e-08		Protein disulfide-isomerase
MSTRG.1086.1	Ghicr24_D02G094300	trans	0.98	2.29886e-08		Alpha-tubulin
MSTRG.1086.1	Ghicr24_D02G097300	trans	0.973	1.04575e-07		Cytochrome P450, family 81, subfamily K, polypeptide 2, putative
MSTRG.1086.1	Ghicr24_D02G114200	trans	0.986	3.4641e-09		Tubulin beta-7 chain
MSTRG.1086.1	Ghicr24_D02G125500	trans	0.998	4.57991e-13		Uncharacterized protein isoform 1
MSTRG.1086.1	Ghicr24_D02G127200	trans	0.963	4.84424e-07		Glycolipid transfer protein (GLTP) family protein
MSTRG.1086.1	Ghicr24_D02G131900	trans	0.983	1.15393e-08		ABC transporter
MSTRG.1086.1	Ghicr24_D02G140100	trans	0.95	2.24157e-06		VH1-interacting kinase
MSTRG.1086.1	Ghicr24_D02G159200	trans	0.954	1.45709e-06		Hydroxyproline-rich glycoprotein family protein, putative
MSTRG.1086.1	Ghicr24_D02G159300	trans	0.952	1.92266e-06		Uncharacterized protein
MSTRG.1086.1	Ghicr24_D02G160100	trans	0.968	2.3882e-07		Cupredoxin superfamily protein isoform 1
MSTRG.1086.1	Ghicr24_D02G168400	trans	0.961	6.43959e-07		Glyceraldehyde-3-phosphate dehydrogenase
MSTRG.1086.1	Ghicr24_D02G179700	trans	0.962	5.5548e-07		Aldehyde dehydrogenase 2B4
MSTRG.1086.1	Ghicr24_D02G186600	trans	0.992	2.91118e-10		3-ketoacyl-CoA synthase
MSTRG.1086.1	Ghicr24_D02G192500	trans	0.969	1.99752e-07		Putative PDF1-interacting protein 3
MSTRG.1086.1	Ghicr24_D02G193900	trans	0.993	1.78978e-10		Major facilitator superfamily protein isoform 1
MSTRG.1086.1	Ghicr24_D02G211600	trans	0.99	8.46362e-10		SEC7-like guanine nucleotide exchange family protein
MSTRG.1086.1	Ghicr24_D02G212100	trans	0.98	2.4208e-08		Uncharacterized protein
MSTRG.1086.1	Ghicr24_D02G212300	trans	0.966	3.4732e-07		Tonoplast monosaccharide transporter2
MSTRG.1086.1	Ghicr24_D02G212800	trans	0.974	9.82286e-08		Transmembrane amino acid transporter family protein
MSTRG.1086.1	Ghicr24_D02G220100	trans	0.965	3.88634e-07		Carbonic anhydrase
MSTRG.1086.1	Ghicr24_D02G222800	trans	0.994	7.93156e-11		Phosphatidylinositol 3-and 4-kinase family protein, ALPHA isoform 1
MSTRG.1086.1	Ghicr24_D02G227800	trans	0.987	2.36548e-09		Proline-rich cell wall protein
MSTRG.1086.1	Ghicr24_D02G231600	trans	0.978	3.6541e-08		Uncharacterized protein
MSTRG.1086.1	Ghicr24_D02G233300	trans	0.954	1.42676e-06		Alpha/beta-Hydrolases superfamily protein, putative
MSTRG.1086.1	Ghicr24_D02G235200	trans	0.984	8.20157e-09		RNA-binding protein 47A
MSTRG.1086.1	Ghicr24_D02G237300	trans	0.968	2.46908e-07		RAB GTPase G3F isoform 1
MSTRG.1086.1	Ghicr24_D02G240800	trans	0.967	2.8384e-07		Beta-galactosidase
MSTRG.1086.1	Ghicr24_D02G241800	trans	0.965	3.99458e-07		Squalene synthase 2
MSTRG.1086.1	Ghicr24_D02G242900	trans	0.961	6.57535e-07		Uncharacterized protein
MSTRG.1086.1	Ghicr24_D02G245400	trans	0.975	7.97025e-08		SAUR-like auxin-responsive protein family
MSTRG.1086.1	Ghicr24_D02G246600	trans	0.953	1.71415e-06		PLC-like phosphodiesterases superfamily protein
MSTRG.1086.1	Ghicr24_D02G247400	trans	0.973	1.17113e-07		Actin depolymerizing factor 5
MSTRG.1086.1	Ghicr24_D02G250000	trans	0.99	9.75173e-10		SAUR-like auxin-responsive protein family, putative
MSTRG.1086.1	Ghicr24_D02G250500	trans	0.999	5.52577e-16		Auxin-responsive protein small suxin up RNA1
MSTRG.1086.1	Ghicr24_D02G260600	trans	0.992	2.7811e-10		Potassium transporter
MSTRG.1086.1	Ghicr24_D03G000300	trans	0.991	3.92889e-10		Auxin:hydrogen symporter, putative isoform 1
MSTRG.1086.1	Ghicr24_D03G002700	trans	0.983	1.16382e-08		Calcium-dependent phosphotriesterase superfamily protein, putative
MSTRG.1086.1	Ghicr24_D03G007200	trans	0.988	1.77544e-09		Farnesylated protein 6
MSTRG.1086.1	Ghicr24_D03G007900	trans	0.994	6.07042e-11		Alpha-mannosidase
MSTRG.1086.1	Ghicr24_D03G013800	trans	0.959	8.49538e-07		Methyltransferase family protein, putative
MSTRG.1086.1	Ghicr24_D03G017800	trans	0.973	1.07829e-07		CAP
MSTRG.1086.1	Ghicr24_D03G024500	trans	0.984	6.96031e-09		Kinesin-like protein
MSTRG.1086.1	Ghicr24_D03G028600	trans	0.973	1.13288e-07		Glycosyl hydrolase family protein 43 isoform 1
MSTRG.1086.1	Ghicr24_D03G030500	trans	0.97	1.70026e-07		Squalene monooxygenase isoform 1
MSTRG.1086.1	Ghicr24_D03G031600	trans	0.998	7.38054e-14		Xyloglucan endotransglucosylase/hydrolase
MSTRG.1086.1	Ghicr24_D03G032000	trans	0.951	2.13656e-06		Cytochrome c oxidase-related
MSTRG.1086.1	Ghicr24_D03G048700	trans	0.957	1.06826e-06		Mannitol dehydrogenase
MSTRG.1086.1	Ghicr24_D03G054600	trans	0.987	2.48449e-09		Cinnamoyl-CoA reductase 1
MSTRG.1086.1	Ghicr24_D03G059400	trans	0.988	2.07522e-09		Profilin
MSTRG.1086.1	Ghicr24_D03G059900	trans	0.997	1.5223e-12		ABC-2 and Plant PDR ABC-type transporter family protein isoform 1
MSTRG.1086.1	Ghicr24_D03G067300	trans	0.987	3.18824e-09		Uncharacterized protein
MSTRG.1086.1	Ghicr24_D03G073600	trans	0.971	1.55903e-07		Sulfate transporter 3,4
MSTRG.1086.1	Ghicr24_D03G079700	trans	0.977	5.05062e-08		Villin 2 isoform 2
MSTRG.1086.1	Ghicr24_D03G083500	trans	0.95	2.22742e-06		Transmembrane amino acid transporter family protein, putative isoform 3
MSTRG.1086.1	Ghicr24_D03G086400	trans	0.996	5.98059e-12		Late embryogenesis abundant hydroxyproline-rich glycofamily protein, putative
MSTRG.1086.1	Ghicr24_D03G090000	trans	0.992	2.35341e-10		Trichome birefringence-like 23
MSTRG.1086.1	Ghicr24_D03G093500	trans	0.978	3.97166e-08	NAC	NAC trascription factor 1
MSTRG.1086.1	Ghicr24_D03G097000	trans	0.981	1.81355e-08		ABL interactor-like protein 2, putative
MSTRG.1086.1	Ghicr24_D03G104900	trans	0.952	1.92785e-06		Uncharacterized protein
MSTRG.1086.1	Ghicr24_D03G105800	trans	0.975	6.85092e-08	C2H2	ZPT4-4
MSTRG.1086.1	Ghicr24_D03G108800	trans	0.959	8.25213e-07	Dof	OBF binding protein 4, putative
MSTRG.1086.1	Ghicr24_D03G114000	trans	0.995	1.94902e-11		Pectate lyase
MSTRG.1086.1	Ghicr24_D03G118900	trans	0.985	5.87511e-09		Cell number regulator 6 isoform 1
MSTRG.1086.1	Ghicr24_D03G131700	trans	0.956	1.20716e-06		Universal stress protein 2
MSTRG.1086.1	Ghicr24_D03G133800	trans	0.974	8.95921e-08		Putative sterol 4-alpha-methyl-oxidase
MSTRG.1086.1	Ghicr24_D03G135200	trans	0.962	5.81511e-07		Haloacid dehalogenase-like hydrolase superfamily protein
MSTRG.1086.1	Ghicr24_D03G137100	trans	0.978	3.6366e-08		3-ketoacyl-CoA reductase 1
MSTRG.1086.1	Ghicr24_D03G137700	trans	0.977	5.22999e-08		3-ketoacyl-CoA reductase 1
MSTRG.1086.1	Ghicr24_D03G140500	trans	0.985	5.61349e-09		Ubiquitin carrier protein 7 isoform 2
MSTRG.1086.1	Ghicr24_D03G142100	trans	0.972	1.25542e-07		Uncharacterized protein
MSTRG.1086.1	Ghicr24_D03G142900	trans	0.988	2.13291e-09		Tonoplast intrinsic protein 1,3
MSTRG.1086.1	Ghicr24_D03G144000	trans	0.974	9.15309e-08		Kinase
MSTRG.1086.1	Ghicr24_D03G146000	trans	0.981	1.76542e-08		Mitogen-activated protein kinase
MSTRG.1086.1	Ghicr24_D03G146600	trans	0.952	1.88612e-06		Carboxyesterase 18
MSTRG.1086.1	Ghicr24_D03G147400	trans	0.991	5.53632e-10		Uncharacterized protein
MSTRG.1086.1	Ghicr24_D03G152500	trans	0.957	1.05374e-06		Uncharacterized protein
MSTRG.1086.1	Ghicr24_D03G158200	trans	0.997	8.47142e-13		Uncharacterized protein
MSTRG.1086.1	Ghicr24_D03G160300	trans	0.971	1.53185e-07		Cytosolic pyruvate kinase 1
MSTRG.1086.1	Ghicr24_D03G160700	trans	0.968	2.68596e-07		Transcription factor Pur-alpha 1
MSTRG.1086.1	Ghicr24_D03G160800	trans	0.977	4.47501e-08		Mitochondrial substrate carrier family protein
MSTRG.1086.1	Ghicr24_D03G161600	trans	0.974	8.75798e-08		Uncharacterized protein
MSTRG.1086.1	Ghicr24_D03G166500	trans	0.976	5.73618e-08		RHOMBOID-like 2
MSTRG.1086.1	Ghicr24_D03G168600	trans	0.992	3.16049e-10		UDP-L-rhamnose synthase
MSTRG.1086.1	Ghicr24_D03G169300	trans	0.969	2.23895e-07		Leucine-rich repeat containing protein, putative
MSTRG.1086.1	Ghicr24_D03G171000	trans	0.998	4.90866e-13		P450 monooxygenase
MSTRG.1086.1	Ghicr24_D03G174000	trans	0.954	1.46163e-06		Trehalose 6-phosphate phosphatase
MSTRG.1086.1	Ghicr24_D03G181900	trans	0.995	2.52091e-11		Plant VAMP (Vesicle-associated membrane protein) family protein
MSTRG.1086.1	Ghicr24_D03G183300	trans	0.961	6.24618e-07		Uncharacterized protein
MSTRG.1086.1	Ghicr24_D03G183700	trans	0.974	8.3869e-08		Duplicated homeodomain-like superfamily protein, putative
MSTRG.1086.1	Ghicr24_D04G005200	trans	0.994	7.0233e-11		HXXXD-type acyl-transferase family protein, putative
MSTRG.1086.1	Ghicr24_D04G007600	trans	0.99	6.41424e-10		Flavonoid 3-glucosyltransferase
MSTRG.1086.1	Ghicr24_D04G008000	trans	0.957	1.03921e-06		Kinase superfamily protein isoform 1
MSTRG.1086.1	Ghicr24_D04G008500	trans	0.971	1.6357e-07		Uncharacterized protein
MSTRG.1086.1	Ghicr24_D04G011100	trans	0.968	2.63268e-07		Uncharacterized protein
MSTRG.1086.1	Ghicr24_D04G016000	trans	0.961	6.70209e-07		NADPH:quinone oxidoreductase isoform 1
MSTRG.1086.1	Ghicr24_D04G018700	trans	0.993	1.05408e-10		Cytochrome P450-like protein
MSTRG.1086.1	Ghicr24_D04G018900	trans	0.982	1.51452e-08		Cytochrome P450-like protein
MSTRG.1086.1	Ghicr24_D04G022700	trans	0.981	1.73466e-08		4-hydroxy-4-methyl-2-oxoglutarate aldolase
MSTRG.1086.1	Ghicr24_D04G024000	trans	0.988	1.77123e-09		Uncharacterized protein
MSTRG.1086.1	Ghicr24_D04G033800	trans	0.99	8.58833e-10		Fatty acid amide hydrolase
MSTRG.1086.1	Ghicr24_D04G049100	trans	0.979	3.19873e-08		GA-stimulated transcript-like protein 5
MSTRG.1086.1	Ghicr24_D04G050300	trans	0.978	3.90449e-08		Glutaredoxin family protein, putative
MSTRG.1086.1	Ghicr24_D04G056900	trans	0.958	9.30727e-07		GDSL-like Lipase/Acylhydrolase superfamily protein isoform 1
MSTRG.1086.1	Ghicr24_D04G059200	trans	0.992	3.00823e-10		Uncharacterized protein
MSTRG.1086.1	Ghicr24_D04G063400	trans	0.992	1.90083e-10		Beta-hexosaminidase
MSTRG.1086.1	Ghicr24_D04G063600	trans	0.994	7.50486e-11		Sulfate transporter 4.1 isoform 1
MSTRG.1086.1	Ghicr24_D04G065800	trans	0.984	7.62204e-09		Uncharacterized protein
MSTRG.1086.1	Ghicr24_D04G068800	trans	0.981	2.11256e-08		Protein YIPF
MSTRG.1086.1	Ghicr24_D04G073400	trans	0.995	2.30955e-11		Uncharacterized protein
MSTRG.1086.1	Ghicr24_D04G077100	trans	0.996	6.09132e-12		Fatty acid hydroxylase superfamily isoform 1
MSTRG.1086.1	Ghicr24_D04G087400	trans	0.958	9.34645e-07		--
MSTRG.1086.1	Ghicr24_D04G095100	trans	0.989	1.24489e-09		Glutathione S-transferase TAU 8
MSTRG.1086.1	Ghicr24_D04G096500	trans	0.995	1.68421e-11		Actin-11
MSTRG.1086.1	Ghicr24_D04G110200	trans	0.959	8.83403e-07		--
MSTRG.1086.1	Ghicr24_D04G117600	trans	0.972	1.30526e-07		Poly(A) binding protein 7
MSTRG.1086.1	Ghicr24_D04G122300	trans	0.952	1.89118e-06		S-adenosylmethionine synthase
MSTRG.1086.1	Ghicr24_D04G127500	trans	0.957	1.02362e-06		PLAC8 family protein isoform 2
MSTRG.1086.1	Ghicr24_D04G132300	trans	0.953	1.64505e-06		Uncharacterized protein
MSTRG.1086.1	Ghicr24_D04G137900	trans	0.956	1.21399e-06		NAD(P)-linked oxidoreductase superfamily protein, putative isoform 1
MSTRG.1086.1	Ghicr24_D04G142700	trans	0.994	8.43764e-11		3-oxo-5-alpha-steroid 4-dehydrogenase family protein
MSTRG.1086.1	Ghicr24_D04G148000	trans	0.956	1.24792e-06		ARM repeat superfamily protein isoform 1
MSTRG.1086.1	Ghicr24_D04G150200	trans	0.997	3.57212e-12		Uncharacterized protein isoform 2
MSTRG.1086.1	Ghicr24_D04G160900	trans	0.956	1.21729e-06		Alpha/beta-Hydrolases superfamily protein isoform 1
MSTRG.1086.1	Ghicr24_D04G161400	trans	0.991	3.93412e-10		Alpha/beta-Hydrolases superfamily protein isoform 1
MSTRG.1086.1	Ghicr24_D04G169800	trans	0.966	3.19712e-07		Tonoplast monosaccharide transporter2
MSTRG.1086.1	Ghicr24_D04G175500	trans	0.986	3.8403e-09		Concanavalin A-like lectin protein kinase family protein
MSTRG.1086.1	Ghicr24_D04G175700	trans	0.998	9.76879e-14		Uncharacterized protein
MSTRG.1086.1	Ghicr24_D04G177300	trans	0.993	1.75066e-10		Alpha-tubulin 2
MSTRG.1086.1	Ghicr24_D04G178600	trans	0.996	1.12908e-11		GA-stimulated transcript-like protein 3
MSTRG.1086.1	Ghicr24_D04G179100	trans	0.984	8.28595e-09		Phosphoglycerate dehydrogenase
MSTRG.1086.1	Ghicr24_D04G183900	trans	0.967	2.7587e-07		Triosephosphate isomerase
MSTRG.1086.1	Ghicr24_D04G184700	trans	0.978	3.90761e-08		Kinesin-like protein
MSTRG.1086.1	Ghicr24_D04G191900	trans	0.995	3.22356e-11		Squalene monooxygenase, putative
MSTRG.1086.1	Ghicr24_D04G204400	trans	0.988	1.79632e-09		Lipid transfer protein
MSTRG.1086.1	Ghicr24_D04G206700	trans	0.987	3.28584e-09		Ankyrin repeat family protein, putative
MSTRG.1086.1	Ghicr24_D04G209200	trans	0.987	2.66897e-09		Uncharacterized protein isoform 2
MSTRG.1086.1	Ghicr24_D04G209400	trans	0.989	1.24108e-09		Phosphoglucomutase/phosphomannomutase family protein isoform 1
MSTRG.1086.1	Ghicr24_D04G209600	trans	0.991	3.75431e-10		Caleosin-related family protein
MSTRG.1086.1	Ghicr24_D05G003700	trans	0.983	9.59063e-09		Uncharacterized protein
MSTRG.1086.1	Ghicr24_D05G005800	trans	0.997	1.68746e-12		CASP-like protein
MSTRG.1086.1	Ghicr24_D05G008800	trans	0.956	1.21655e-06		NAD(P)-binding Rossmann-fold superfamily protein
MSTRG.1086.1	Ghicr24_D05G012800	trans	0.99	7.67124e-10		Uncharacterized protein isoform 1
MSTRG.1086.1	Ghicr24_D05G018100	trans	0.982	1.38773e-08		Uncharacterized protein
MSTRG.1086.1	Ghicr24_D05G031300	trans	0.973	1.03071e-07		Nucleosome assembly protein 1,2 isoform 3
MSTRG.1086.1	Ghicr24_D05G032100	trans	0.987	2.82155e-09		Ultraviolet-B-repressible protein
MSTRG.1086.1	Ghicr24_D05G033100	trans	0.992	2.22454e-10		Auxin binding protein
MSTRG.1086.1	Ghicr24_D05G046000	trans	0.975	7.87566e-08		Malic enzyme
MSTRG.1086.1	Ghicr24_D05G049300	trans	0.99	8.00941e-10		Dehydration-induced protein RD22-like protein 2
MSTRG.1086.1	Ghicr24_D05G053900	trans	0.983	1.19608e-08		DNA glycosylase superfamily protein isoform 1
MSTRG.1086.1	Ghicr24_D05G055600	trans	0.993	1.49207e-10		Vesicle-associated membrane protein 713
MSTRG.1086.1	Ghicr24_D05G056600	trans	0.983	1.10853e-08		Octicosapeptide/Phox/Bem1p (PB1) domain-containing protein / tetratricopeptide repeat (TPR)-containing protein
MSTRG.1086.1	Ghicr24_D05G068500	trans	0.992	2.84624e-10		Aldehyde dehydrogenase family 3 member F1
MSTRG.1086.1	Ghicr24_D05G069300	trans	0.989	1.49031e-09		ABC-2 type transporter family protein isoform 1
MSTRG.1086.1	Ghicr24_D05G075900	trans	0.993	1.52425e-10		Glycosyl hydrolase family protein
MSTRG.1086.1	Ghicr24_D05G084000	trans	0.963	5.40811e-07		Late embryogenesis abundant (LEA) hydroxyproline-rich glycoprotein family, putative
MSTRG.1086.1	Ghicr24_D05G098600	trans	0.964	4.66968e-07		Uncharacterized protein
MSTRG.1086.1	Ghicr24_D05G099900	trans	0.994	5.68056e-11		Protein disulfide-isomerase
MSTRG.1086.1	Ghicr24_D05G101700	trans	0.988	1.92839e-09		T6D22.12 isoform 1
MSTRG.1086.1	Ghicr24_D05G102300	trans	0.962	5.57931e-07		Kinase, putative isoform 1
MSTRG.1086.1	Ghicr24_D05G104000	trans	0.98	2.46616e-08		Uncharacterized protein
MSTRG.1086.1	Ghicr24_D05G105200	trans	0.994	4.27397e-11		Kinase interacting family protein, putative isoform 2
MSTRG.1086.1	Ghicr24_D05G108600	trans	0.997	2.46553e-12		Uncharacterized protein
MSTRG.1086.1	Ghicr24_D05G108800	trans	0.991	4.84923e-10		Beta-tubulin 14
MSTRG.1086.1	Ghicr24_D05G115900	trans	0.963	5.13254e-07		Putative hydroxycinnamoyl CoA shikimate/quinate hydroxycinnamoyl transferase
MSTRG.1086.1	Ghicr24_D05G116400	trans	0.99	7.64057e-10		12-oxophytodienoate reductase 2
MSTRG.1086.1	Ghicr24_D05G118500	trans	0.978	4.36629e-08		Serine/threonine-protein kinase PBS1 isoform 1
MSTRG.1086.1	Ghicr24_D05G126700	trans	0.977	4.54355e-08		Regulator of Vps4 activity in the MVB pathway protein, putative
MSTRG.1086.1	Ghicr24_D05G131400	trans	0.985	6.83454e-09		GDSL-like Lipase/Acylhydrolase superfamily protein
MSTRG.1086.1	Ghicr24_D05G134600	trans	0.987	2.71104e-09		Uncharacterized protein
MSTRG.1086.1	Ghicr24_D05G151700	trans	0.971	1.46605e-07		Trehalose-6-phosphate synthase isoform 1
MSTRG.1086.1	Ghicr24_D05G154000	trans	0.96	7.18691e-07		Putative leucine-rich repeat family protein
MSTRG.1086.1	Ghicr24_D05G157100	trans	0.991	4.79249e-10		IQ-domain 9, putative isoform 1
MSTRG.1086.1	Ghicr24_D05G158800	trans	0.989	1.28941e-09		Protein kinase
MSTRG.1086.1	Ghicr24_D05G164100	trans	0.967	2.97024e-07		Uncharacterized protein isoform 1
MSTRG.1086.1	Ghicr24_D05G164300	trans	0.996	1.32165e-11		CFE protein
MSTRG.1086.1	Ghicr24_D05G166100	trans	0.99	6.12454e-10		MFT1
MSTRG.1086.1	Ghicr24_D05G169600	trans	0.996	8.1836e-12		Uncharacterized protein
MSTRG.1086.1	Ghicr24_D05G175700	trans	0.991	5.88154e-10		Proline-rich protein
MSTRG.1086.1	Ghicr24_D05G179500	trans	0.969	2.20106e-07		Uncharacterized protein
MSTRG.1086.1	Ghicr24_D05G188900	trans	0.991	5.72136e-10		Beta-galactosidase
MSTRG.1086.1	Ghicr24_D05G190800	trans	0.984	7.51615e-09		Sec14p-like phosphatidylinositol transfer family protein isoform 1
MSTRG.1086.1	Ghicr24_D05G191600	trans	0.993	1.62204e-10		Glycosyl hydrolase superfamily protein
MSTRG.1086.1	Ghicr24_D05G203000	trans	0.971	1.5448e-07		Remorin family protein isoform 1
MSTRG.1086.1	Ghicr24_D05G208800	trans	0.992	3.08965e-10		Glycosyl hydrolase family 35 protein, putative
MSTRG.1086.1	Ghicr24_D05G214200	trans	0.998	5.55639e-13		Alpha-tubulin 10
MSTRG.1086.1	Ghicr24_D05G223100	trans	0.97	1.73609e-07		SGNH hydrolase-type esterase superfamily protein, putative
MSTRG.1086.1	Ghicr24_D05G231000	trans	0.972	1.27269e-07		Endo-1,3-beta-glucanase
MSTRG.1086.1	Ghicr24_D05G233400	trans	1	1.72804e-17		Nodulin family protein
MSTRG.1086.1	Ghicr24_D05G235300	trans	0.953	1.67569e-06		Stromal ascorbate peroxidase
MSTRG.1086.1	Ghicr24_D05G235400	trans	0.991	3.9856e-10		Aldehyde dehydrogenase
MSTRG.1086.1	Ghicr24_D05G244700	trans	0.972	1.36515e-07		Uncharacterized protein
MSTRG.1086.1	Ghicr24_D05G253900	trans	0.968	2.48444e-07		SKU5 similar 5 isoform 1
MSTRG.1086.1	Ghicr24_D05G266300	trans	0.972	1.23721e-07		Uncharacterized protein
MSTRG.1086.1	Ghicr24_D05G266900	trans	0.976	5.719e-08		Peptidases, putative
MSTRG.1086.1	Ghicr24_D05G273300	trans	0.958	1.00358e-06	MIKC_MADS	MADS-box protein MADS5
MSTRG.1086.1	Ghicr24_D05G278600	trans	0.993	1.6991e-10		Alpha-expansin 2
MSTRG.1086.1	Ghicr24_D05G281300	trans	0.994	8.70628e-11		Transcription elongation factor (TFIIS) family protein, putative isoform 1
MSTRG.1086.1	Ghicr24_D05G290500	trans	0.966	3.50873e-07		Cyclin-dependent protein kinase inhibitor Siamese
MSTRG.1086.1	Ghicr24_D05G293100	trans	0.997	1.03663e-12		Uncharacterized protein
MSTRG.1086.1	Ghicr24_D05G295100	trans	0.966	3.21067e-07		Acyl-CoA N-acyltransferases (NAT) superfamily protein
MSTRG.1086.1	Ghicr24_D05G296900	trans	0.958	9.87184e-07		RNA-binding family protein isoform 2
MSTRG.1086.1	Ghicr24_D05G311300	trans	0.968	2.66722e-07		ENTH/ANTH/VHS superfamily protein
MSTRG.1086.1	Ghicr24_D05G318400	trans	0.981	1.68217e-08		Nucleic acid-binding, OB-fold-like protein
MSTRG.1086.1	Ghicr24_D05G330600	trans	0.959	8.48846e-07		HXXXD-type acyl-transferase family protein, putative
MSTRG.1086.1	Ghicr24_D05G332600	trans	0.978	4.05273e-08		Acyl-[acyl-carrier-protein] desaturase
MSTRG.1086.1	Ghicr24_D05G335600	trans	0.957	1.03631e-06		SBP family protein, putative
MSTRG.1086.1	Ghicr24_D05G337700	trans	0.996	4.2014e-12		Putative uncharacterized protein
MSTRG.1086.1	Ghicr24_D05G353300	trans	1	1.95593e-16		Uncharacterized protein
MSTRG.1086.1	Ghicr24_D05G357800	trans	0.957	1.11049e-06		Uncharacterized protein
MSTRG.1086.1	Ghicr24_D05G365300	trans	0.952	1.88267e-06		Benzoquinone reductase
MSTRG.1086.1	Ghicr24_D05G366200	trans	0.989	1.20926e-09		(+)-delta-cadinene synthase
MSTRG.1086.1	Ghicr24_D05G367400	trans	0.95	2.20542e-06		Uncharacterized protein isoform 1
MSTRG.1086.1	Ghicr24_D05G370100	trans	0.964	4.65635e-07		Transmembrane proteins 14C
MSTRG.1086.1	Ghicr24_D05G371600	trans	0.993	9.33846e-11		RING/U-box superfamily protein, putative isoform 1
MSTRG.1086.1	Ghicr24_D05G377700	trans	0.975	7.23949e-08		Putative uncharacterized protein
MSTRG.1086.1	Ghicr24_D05G378800	trans	0.982	1.30147e-08		Acyltransferase, putative
MSTRG.1086.1	Ghicr24_D05G379300	trans	0.998	1.38326e-13		RmlC-like cupins superfamily protein
MSTRG.1086.1	Ghicr24_D05G379800	trans	0.97	1.84007e-07		RNA-binding family protein isoform 6
MSTRG.1086.1	Ghicr24_D06G003700	trans	0.97	1.78581e-07		Uncharacterized protein
MSTRG.1086.1	Ghicr24_D06G004500	trans	0.953	1.67913e-06		Uncharacterized protein isoform 1
MSTRG.1086.1	Ghicr24_D06G020000	trans	0.978	4.25964e-08		Sterol carrier protein 2
MSTRG.1086.1	Ghicr24_D06G022200	trans	0.965	3.7294e-07		SPla/RYanodine receptor domain-containing protein
MSTRG.1086.1	Ghicr24_D06G025200	trans	0.954	1.55191e-06		Uncharacterized protein
MSTRG.1086.1	Ghicr24_D06G025400	trans	0.97	1.92105e-07		Calcium-transporting ATPase
MSTRG.1086.1	Ghicr24_D06G029000	trans	0.987	2.89016e-09		Glycosyl hydrolase family 10 protein / carbohydrate-binding domain-containing protein isoform 1
MSTRG.1086.1	Ghicr24_D06G042700	trans	0.998	5.65536e-13		Glycerol-3-phosphate acyltransferase 2
MSTRG.1086.1	Ghicr24_D06G045300	trans	0.984	8.42888e-09		Ufm1
MSTRG.1086.1	Ghicr24_D06G049800	trans	0.992	3.13944e-10		Cyclin A1,1, putative
MSTRG.1086.1	Ghicr24_D06G056300	trans	0.977	5.02124e-08		Heptahelical transmembrane protein1 isoform 1
MSTRG.1086.1	Ghicr24_D06G060800	trans	0.981	1.87494e-08		Major facilitator superfamily protein isoform 2
MSTRG.1086.1	Ghicr24_D06G065500	trans	0.998	2.01038e-13		Alpha/beta-Hydrolases superfamily protein
MSTRG.1086.1	Ghicr24_D06G068800	trans	0.965	4.13873e-07		Aspartate aminotransferase
MSTRG.1086.1	Ghicr24_D06G074700	trans	0.983	1.12569e-08		Leucine-rich repeat family protein / extensin family protein
MSTRG.1086.1	Ghicr24_D06G078700	trans	0.958	9.8007e-07		Uncharacterized protein isoform 1
MSTRG.1086.1	Ghicr24_D06G080500	trans	0.953	1.63414e-06		Acid phosphatase, putative isoform 1
MSTRG.1086.1	Ghicr24_D06G083200	trans	0.976	6.21091e-08		Mechanosensitive channel of small conductance-like 10, putative isoform 1
MSTRG.1086.1	Ghicr24_D06G112400	trans	0.985	5.03727e-09		TOPLESS-related 1, putative
MSTRG.1086.1	Ghicr24_D06G115800	trans	0.985	6.27291e-09		--
MSTRG.1086.1	Ghicr24_D06G116100	trans	0.958	9.43761e-07		Eukaryotic aspartyl protease family protein, putative isoform 4
MSTRG.1086.1	Ghicr24_D06G120900	trans	0.989	1.26289e-09		ChaC family protein-like
MSTRG.1086.1	Ghicr24_D06G121100	trans	0.967	3.13669e-07		Uncharacterized protein isoform 1
MSTRG.1086.1	Ghicr24_D06G121700	trans	0.994	8.9389e-11		ARM repeat superfamily protein isoform 1
MSTRG.1086.1	Ghicr24_D06G122700	trans	0.99	6.87482e-10		Bifunctional inhibitor/lipid-transfer protein/seed storage 2S albumin superfamily protein, putative
MSTRG.1086.1	Ghicr24_D06G135800	trans	0.974	9.70957e-08		Endoglucanase
MSTRG.1086.1	Ghicr24_D06G145100	trans	1	1.83047e-16		CBS domain-containing protein
MSTRG.1086.1	Ghicr24_D06G157600	trans	0.967	3.09734e-07		Integrin-linked protein kinase family protein isoform 1
MSTRG.1086.1	Ghicr24_D06G176300	trans	0.971	1.46869e-07		B-cell receptor-associated 31-like
MSTRG.1086.1	Ghicr24_D06G179000	trans	0.995	2.65432e-11		RPM1 interacting protein 4, putative
MSTRG.1086.1	Ghicr24_D06G181600	trans	0.978	4.34036e-08		RNA-binding family protein isoform 1
MSTRG.1086.1	Ghicr24_D06G193700	trans	0.993	1.48204e-10		WAP four-disulfide core domain protein 8, putative
MSTRG.1086.1	Ghicr24_D06G194800	trans	0.981	1.908e-08		Alpha/beta-Hydrolases superfamily protein
MSTRG.1086.1	Ghicr24_D06G203800	trans	0.968	2.40913e-07		RNA-binding family protein
MSTRG.1086.1	Ghicr24_D06G206700	trans	0.953	1.65051e-06		Metacaspase 9
MSTRG.1086.1	Ghicr24_D06G211800	trans	0.985	5.51802e-09		CBL-interacting protein kinase 10
MSTRG.1086.1	Ghicr24_D06G215000	trans	0.985	6.52326e-09		Leucine-rich repeat protein kinase family protein, putative isoform 1
MSTRG.1086.1	Ghicr24_D06G216300	trans	1	2.0769e-17		Terpenoid cyclases family protein
MSTRG.1086.1	Ghicr24_D06G216700	trans	0.997	8.63695e-13		Terpenoid cyclases family protein
MSTRG.1086.1	Ghicr24_D06G216900	trans	0.994	4.24375e-11		--
MSTRG.1086.1	Ghicr24_D06G223500	trans	0.956	1.25182e-06		Putative ribosomal protein L28
MSTRG.1086.1	Ghicr24_D06G224400	trans	0.97	1.67952e-07		Protein ROOT HAIR DEFECTIVE 3 homolog
MSTRG.1086.1	Ghicr24_D06G227100	trans	0.987	3.02841e-09		Uncharacterized protein
MSTRG.1086.1	Ghicr24_D06G236400	trans	0.985	6.84216e-09		Clathrin light chain protein isoform 2
MSTRG.1086.1	Ghicr24_D06G238500	trans	0.973	1.13131e-07		Uncharacterized protein
MSTRG.1086.1	Ghicr24_D06G244500	trans	0.976	5.68474e-08		Uncharacterized protein
MSTRG.1086.1	Ghicr24_D07G009900	trans	0.989	1.43413e-09		Uncharacterized protein
MSTRG.1086.1	Ghicr24_D07G013000	trans	0.989	1.04302e-09		Uncharacterized protein
MSTRG.1086.1	Ghicr24_D07G014200	trans	0.968	2.44249e-07		Myosin family protein with Dil domain isoform 1
MSTRG.1086.1	Ghicr24_D07G029900	trans	0.992	1.9174e-10		Putative SNARE family protein
MSTRG.1086.1	Ghicr24_D07G034000	trans	0.971	1.48403e-07		Uncharacterized protein isoform 1
MSTRG.1086.1	Ghicr24_D07G037900	trans	0.99	7.43479e-10		UDP-sugar transporter, putative
MSTRG.1086.1	Ghicr24_D07G043800	trans	0.992	2.1449e-10		Cytochrome P450 704C1
MSTRG.1086.1	Ghicr24_D07G044400	trans	0.963	5.09597e-07		B12D protein
MSTRG.1086.1	Ghicr24_D07G050400	trans	0.961	6.68824e-07		Polyphosphoinositide binding protein
MSTRG.1086.1	Ghicr24_D07G060700	trans	0.983	9.97215e-09		Piriformospora indica-insensitive protein 2
MSTRG.1086.1	Ghicr24_D07G062100	trans	0.973	9.90358e-08		EMB1873 protein
MSTRG.1086.1	Ghicr24_D07G063200	trans	0.99	8.3805e-10		Uncharacterized protein isoform 1
MSTRG.1086.1	Ghicr24_D07G068200	trans	0.961	7.06152e-07		D-ribulose-5-phosphate-3-epimerase isoform 1
MSTRG.1086.1	Ghicr24_D07G070700	trans	0.998	1.12685e-13		Adenine nucleotide alpha hydrolases-like superfamily protein, putative
MSTRG.1086.1	Ghicr24_D07G073000	trans	0.971	1.60222e-07		UDP-glucose 6-dehydrogenase
MSTRG.1086.1	Ghicr24_D07G074000	trans	0.981	1.79213e-08		Uncharacterized protein
MSTRG.1086.1	Ghicr24_D07G076100	trans	0.955	1.42133e-06		Delta(7)-sterol-C5(6)-desaturase
MSTRG.1086.1	Ghicr24_D07G077000	trans	0.985	5.85711e-09		Receptor-like kinase 1
MSTRG.1086.1	Ghicr24_D07G077400	trans	0.975	7.10917e-08		Glycosyl hydrolase family 81 protein
MSTRG.1086.1	Ghicr24_D07G077900	trans	0.982	1.35681e-08		Tetratricopeptide repeat-like superfamily protein
MSTRG.1086.1	Ghicr24_D07G078400	trans	0.993	1.19798e-10		Uncharacterized protein
MSTRG.1086.1	Ghicr24_D07G078500	trans	0.972	1.36832e-07		Alpha-expansin 13, putative
MSTRG.1086.1	Ghicr24_D07G079400	trans	0.985	6.67233e-09		MATE efflux family protein
MSTRG.1086.1	Ghicr24_D07G086800	trans	0.953	1.61616e-06		Eukaryotic aspartyl protease family protein isoform 1
MSTRG.1086.1	Ghicr24_D07G086900	trans	0.994	7.8765e-11		Cytochrome b561/ferric reductase transmembrane family protein, putative
MSTRG.1086.1	Ghicr24_D07G094200	trans	0.993	9.66265e-11		Endomembrane protein 70 protein family
MSTRG.1086.1	Ghicr24_D07G103900	trans	0.96	7.14394e-07		Uncharacterized protein isoform 1
MSTRG.1086.1	Ghicr24_D07G107200	trans	0.98	2.65698e-08		Pleiotropic drug resistance 3
MSTRG.1086.1	Ghicr24_D07G109300	trans	0.98	2.33927e-08		Ring/U-Box superfamily protein, putative isoform 1
MSTRG.1086.1	Ghicr24_D07G112500	trans	0.981	1.95391e-08		Jojoba acyl CoA reductase-related male sterility protein
MSTRG.1086.1	Ghicr24_D07G115300	trans	0.967	3.11499e-07		Uncharacterized protein
MSTRG.1086.1	Ghicr24_D07G159300	trans	0.968	2.4958e-07		HAD superfamily, subfamily IIIB acid phosphatase
MSTRG.1086.1	Ghicr24_D07G163100	trans	0.977	4.82491e-08		Uncharacterized protein
MSTRG.1086.1	Ghicr24_D07G164700	trans	0.993	1.62729e-10		Tetratricopeptide repeat-like superfamily protein
MSTRG.1086.1	Ghicr24_D07G165500	trans	0.987	2.73288e-09		Leucine-rich repeat protein kinase family protein isoform 1
MSTRG.1086.1	Ghicr24_D07G176000	trans	0.998	7.48592e-13		HnRNP isoform 1
MSTRG.1086.1	Ghicr24_D07G178800	trans	0.976	6.00823e-08	C3H	Zinc finger C-x8-C-x5-C-x3-H type family protein isoform 1
MSTRG.1086.1	Ghicr24_D07G187000	trans	0.952	1.8398e-06		Receptor-like kinase 1
MSTRG.1086.1	Ghicr24_D07G194700	trans	0.973	1.11297e-07		Uncharacterized protein
MSTRG.1086.1	Ghicr24_D07G195400	trans	0.954	1.51487e-06		Pleckstrin domain-containing protein isoform 2
MSTRG.1086.1	Ghicr24_D07G198200	trans	0.961	6.28761e-07	WRKY	WRKY transcription factor 58
MSTRG.1086.1	Ghicr24_D07G200500	trans	0.995	3.2777e-11		Cytochrome P450, putative
MSTRG.1086.1	Ghicr24_D07G205400	trans	0.965	3.78102e-07		Uncharacterized protein
MSTRG.1086.1	Ghicr24_D07G211900	trans	0.965	4.1075e-07		RAB GTPase A5B
MSTRG.1086.1	Ghicr24_D07G212900	trans	0.989	1.43792e-09		Fiber quinone-oxidoreductase
MSTRG.1086.1	Ghicr24_D07G213000	trans	0.984	7.32596e-09		Fiber quinone-oxidoreductase
MSTRG.1086.1	Ghicr24_D07G222500	trans	0.951	2.07978e-06		Nucleus-like protein
MSTRG.1086.1	Ghicr24_D07G229100	trans	0.97	1.871e-07		Non-intrinsic ABC protein 4
MSTRG.1086.1	Ghicr24_D07G234100	trans	0.996	9.89941e-12		Class III peroxidase
MSTRG.1086.1	Ghicr24_D07G242600	trans	0.959	8.90804e-07		Glyceraldehyde-3-phosphate dehydrogenase
MSTRG.1086.1	Ghicr24_D07G244300	trans	1	1.45624e-19		GDSL-like Lipase/Acylhydrolase superfamily protein
MSTRG.1086.1	Ghicr24_D07G245100	trans	0.97	1.92503e-07		SecE/sec61-gamma protein transport protein
MSTRG.1086.1	Ghicr24_D07G245600	trans	0.982	1.27473e-08		Major facilitator superfamily protein isoform 1
MSTRG.1086.1	Ghicr24_D08G001400	trans	0.959	9.023e-07		Plasma membrane intrinsic protein 2,4
MSTRG.1086.1	Ghicr24_D08G004900	trans	0.973	1.02642e-07		Uncharacterized protein
MSTRG.1086.1	Ghicr24_D08G005900	trans	0.983	1.24063e-08		CRINKLY4 related 3, putative
MSTRG.1086.1	Ghicr24_D08G010200	trans	0.968	2.58893e-07		Uncharacterized protein isoform 2
MSTRG.1086.1	Ghicr24_D08G010400	trans	0.963	5.16873e-07		Uncharacterized protein
MSTRG.1086.1	Ghicr24_D08G013500	trans	0.99	7.26456e-10		Mitochondrial substrate carrier family protein
MSTRG.1086.1	Ghicr24_D08G016300	trans	0.987	2.37337e-09		Lysophosphatidyl acyltransferase 2, putative isoform 2
MSTRG.1086.1	Ghicr24_D08G021100	trans	0.983	9.37302e-09		Fiber protein Fb15
MSTRG.1086.1	Ghicr24_D08G021400	trans	0.987	2.53308e-09		Core-2/I-branching beta-1,6-N-acetylglucosaminyltransferase family protein
MSTRG.1086.1	Ghicr24_D08G035800	trans	0.965	4.03378e-07		Transducin/WD40 repeat-like superfamily protein
MSTRG.1086.1	Ghicr24_D08G036200	trans	0.97	1.94182e-07		SEC7-like guanine nucleotide exchange family protein
MSTRG.1086.1	Ghicr24_D08G043200	trans	0.976	5.54633e-08		UDP-D-glucose pyrophosphorylase
MSTRG.1086.1	Ghicr24_D08G044500	trans	0.979	3.19077e-08		Putative uncharacterized protein
MSTRG.1086.1	Ghicr24_D08G050600	trans	0.987	3.29926e-09		Uncharacterized protein
MSTRG.1086.1	Ghicr24_D08G052400	trans	0.983	1.08279e-08		40S ribosomal protein S8
MSTRG.1086.1	Ghicr24_D08G053900	trans	0.982	1.25767e-08		HnRNP isoform 1
MSTRG.1086.1	Ghicr24_D08G062200	trans	0.967	2.83033e-07		Copper binding protein 3
MSTRG.1086.1	Ghicr24_D08G078100	trans	0.982	1.2569e-08		Phototropic-responsive NPH3 family protein isoform 1
MSTRG.1086.1	Ghicr24_D08G083300	trans	0.986	3.6153e-09		RING-H2 finger protein ATL5, putative
MSTRG.1086.1	Ghicr24_D08G086300	trans	0.961	7.08321e-07		Uncharacterized protein isoform 1
MSTRG.1086.1	Ghicr24_D08G087400	trans	0.993	1.76103e-10		LURP-one-related 1, putative
MSTRG.1086.1	Ghicr24_D08G090200	trans	0.988	2.28263e-09		Pyruvate kinase
MSTRG.1086.1	Ghicr24_D08G096200	trans	0.969	1.99123e-07		Fatty acid hydroxylase superfamily
MSTRG.1086.1	Ghicr24_D08G101100	trans	0.964	4.56544e-07		Uncharacterized protein
MSTRG.1086.1	Ghicr24_D08G109000	trans	0.987	3.24851e-09		HXXXD-type acyl-transferase family protein
MSTRG.1086.1	Ghicr24_D08G122400	trans	0.957	1.11415e-06		Uncharacterized protein
MSTRG.1086.1	Ghicr24_D08G123800	trans	0.976	5.98244e-08		Alpha/beta-Hydrolases superfamily protein isoform 1
MSTRG.1086.1	Ghicr24_D08G135500	trans	0.971	1.58125e-07		Kinesin-like protein
MSTRG.1086.1	Ghicr24_D08G136100	trans	0.988	1.94055e-09		Thioredoxin family protein
MSTRG.1086.1	Ghicr24_D08G142900	trans	0.996	1.32725e-11		SAUR3
MSTRG.1086.1	Ghicr24_D08G146600	trans	0.971	1.55862e-07		Uncharacterized protein isoform 2
MSTRG.1086.1	Ghicr24_D08G147600	trans	0.988	1.8954e-09		S-adenosyl-L-methionine-dependent methyltransferases superfamily protein
MSTRG.1086.1	Ghicr24_D08G147700	trans	0.966	3.30473e-07		S-adenosyl-L-methionine-dependent methyltransferases superfamily protein
MSTRG.1086.1	Ghicr24_D08G152400	trans	0.991	5.64701e-10		Cytochrome P450, family 86, subfamily A, polypeptide 8 isoform 1
MSTRG.1086.1	Ghicr24_D08G157900	trans	0.987	2.59708e-09		Cyclin p3,2
MSTRG.1086.1	Ghicr24_D08G158400	trans	0.982	1.59805e-08		Late cornified envelope protein 1E
MSTRG.1086.1	Ghicr24_D08G175800	trans	0.995	1.92784e-11		Uncharacterized protein isoform 1
MSTRG.1086.1	Ghicr24_D08G177400	trans	0.972	1.19887e-07		Uncharacterized protein
MSTRG.1086.1	Ghicr24_D08G184000	trans	0.963	5.2195e-07		Serine/threonine-protein kinase SAPK3 isoform 2
MSTRG.1086.1	Ghicr24_D08G186100	trans	0.95	2.23562e-06		HXXXD-type acyl-transferase family protein, putative
MSTRG.1086.1	Ghicr24_D08G187000	trans	0.973	1.07128e-07		Ubiquitin carboxyl-terminal hydrolase
MSTRG.1086.1	Ghicr24_D08G202100	trans	0.995	2.99974e-11		Tubulin beta-1
MSTRG.1086.1	Ghicr24_D08G202500	trans	0.96	7.47176e-07		C2 calcium/lipid-binding plant phosphoribosyltransferase family protein
MSTRG.1086.1	Ghicr24_D08G203300	trans	0.987	2.44185e-09		Beta-tubulin 1
MSTRG.1086.1	Ghicr24_D08G204300	trans	0.973	1.13791e-07		Aquaporin PIP1-2
MSTRG.1086.1	Ghicr24_D08G222300	trans	0.98	2.45362e-08		Ran-binding protein 1 b
MSTRG.1086.1	Ghicr24_D08G224800	trans	0.961	6.75199e-07		Uncharacterized protein
MSTRG.1086.1	Ghicr24_D08G227000	trans	0.978	4.36026e-08		Inorganic H pyrophosphatase family protein isoform 1
MSTRG.1086.1	Ghicr24_D08G232400	trans	0.963	4.89245e-07		RING/U-box superfamily protein, putative isoform 1
MSTRG.1086.1	Ghicr24_D08G241400	trans	0.954	1.57636e-06		Cobalamin-independent synthase family protein isoform 1
MSTRG.1086.1	Ghicr24_D08G243100	trans	0.982	1.63779e-08		MATE efflux family protein
MSTRG.1086.1	Ghicr24_D08G263200	trans	0.967	2.95417e-07		Uncharacterized protein
MSTRG.1086.1	Ghicr24_D08G270700	trans	0.987	2.71082e-09		Profilin
MSTRG.1086.1	Ghicr24_D08G275900	trans	0.99	9.45698e-10		Fatty acid/sphingolipid desaturase
MSTRG.1086.1	Ghicr24_D08G277100	trans	0.993	1.77808e-10		ENTH/VHS family protein
MSTRG.1086.1	Ghicr24_D08G277400	trans	0.975	6.80212e-08		Uncharacterized protein isoform 1
MSTRG.1086.1	Ghicr24_D08G278900	trans	0.994	6.12343e-11		Catalytics isoform 1
MSTRG.1086.1	Ghicr24_D08G281100	trans	0.978	3.98955e-08		Sucrose phosphate synthase
MSTRG.1086.1	Ghicr24_D09G012200	trans	0.992	2.45725e-10		EXS family protein isoform 1
MSTRG.1086.1	Ghicr24_D09G021600	trans	0.995	1.89393e-11		Glutaredoxin family protein, putative
MSTRG.1086.1	Ghicr24_D09G027700	trans	0.991	4.12226e-10		Cellulose-synthase-like C4 isoform 1
MSTRG.1086.1	Ghicr24_D09G047000	trans	0.988	1.86268e-09	HD-ZIP	Homeodomain protein BNLGHi6313
MSTRG.1086.1	Ghicr24_D09G058500	trans	0.999	1.50567e-14		Glycosyltransferase family 61 protein, putative
MSTRG.1086.1	Ghicr24_D09G065500	trans	0.985	5.51209e-09		3-ketoacyl-CoA synthase
MSTRG.1086.1	Ghicr24_D09G066100	trans	0.964	4.28204e-07		Uncharacterized protein
MSTRG.1086.1	Ghicr24_D09G087900	trans	0.969	2.08794e-07		Glycolate oxidase
MSTRG.1086.1	Ghicr24_D09G094900	trans	0.993	1.33015e-10		--
MSTRG.1086.1	Ghicr24_D09G100600	trans	0.981	1.82692e-08		Delta-15 fatty acid desaturase 3
MSTRG.1086.1	Ghicr24_D09G103600	trans	0.985	5.64406e-09		Cellulose synthase-like A02 isoform 1
MSTRG.1086.1	Ghicr24_D09G115600	trans	0.989	1.44384e-09		Fasciclin-like arabinogalactan protein 1
MSTRG.1086.1	Ghicr24_D09G126100	trans	0.986	4.55995e-09		Kinase family protein with leucine-rich repeat domain
MSTRG.1086.1	Ghicr24_D09G127500	trans	0.966	3.59442e-07		Tetratricopeptide repeat (TPR)-like superfamily protein
MSTRG.1086.1	Ghicr24_D09G129500	trans	0.993	1.01856e-10		Carbonic anhydrase, putative
MSTRG.1086.1	Ghicr24_D09G133300	trans	0.991	4.98109e-10		Uncharacterized protein
MSTRG.1086.1	Ghicr24_D09G133500	trans	0.992	3.0582e-10		Uncharacterized protein
MSTRG.1086.1	Ghicr24_D09G137500	trans	0.951	2.10582e-06		Transmembrane and coiled-coil domain-containing protein 1
MSTRG.1086.1	Ghicr24_D09G139900	trans	0.995	3.49638e-11		Aromatic and neutral transporter 1
MSTRG.1086.1	Ghicr24_D09G141300	trans	0.988	1.80225e-09		Glutaredoxin family protein, putative
MSTRG.1086.1	Ghicr24_D09G142600	trans	0.987	2.36791e-09		Leucine-rich repeat protein kinase family protein isoform 1
MSTRG.1086.1	Ghicr24_D09G143000	trans	0.974	8.70747e-08		Exocyst subunit exo70 family protein A2 isoform 1
MSTRG.1086.1	Ghicr24_D09G143300	trans	0.991	4.06998e-10		NDR1/HIN1-like 1
MSTRG.1086.1	Ghicr24_D09G143800	trans	0.984	7.04717e-09		Eukaryotic aspartyl protease family protein, putative isoform 1
MSTRG.1086.1	Ghicr24_D09G149300	trans	0.961	6.54761e-07		Monodehydroascorbate reductase, seedling isozyme
MSTRG.1086.1	Ghicr24_D09G158100	trans	0.971	1.53041e-07		Adenosine kinase
MSTRG.1086.1	Ghicr24_D09G160800	trans	0.996	5.86979e-12		Glycuronosyltransferase-like protein
MSTRG.1086.1	Ghicr24_D09G163900	trans	0.973	1.08219e-07		NAD(P)-binding Rossmann-fold superfamily protein isoform 1
MSTRG.1086.1	Ghicr24_D09G164200	trans	0.964	4.65139e-07		RHOMBOID-like 1
MSTRG.1086.1	Ghicr24_D09G166300	trans	0.985	5.78788e-09		ARF-GAP domain 7 isoform 1
MSTRG.1086.1	Ghicr24_D09G166400	trans	0.995	3.85161e-11		NAD(P)-binding Rossmann-fold superfamily protein isoform 1
MSTRG.1086.1	Ghicr24_D09G167500	trans	0.966	3.61698e-07		Nodulin MtN21 /EamA-like transporter family protein
MSTRG.1086.1	Ghicr24_D09G168600	trans	0.984	8.5593e-09		Lung seven transmembrane receptor family protein
MSTRG.1086.1	Ghicr24_D09G169100	trans	0.974	8.74468e-08		Phosphatase 2C family protein
MSTRG.1086.1	Ghicr24_D09G175800	trans	0.977	5.08093e-08		Thiamine pyrophosphate dependent pyruvate decarboxylase family protein
MSTRG.1086.1	Ghicr24_D09G182700	trans	0.983	1.23566e-08		Annexin
MSTRG.1086.1	Ghicr24_D09G191900	trans	0.968	2.42126e-07		Uncharacterized protein
MSTRG.1086.1	Ghicr24_D09G201700	trans	0.951	2.04439e-06		UDP-N-acetylglucosamine (UAA) transporter family isoform 1
MSTRG.1086.1	Ghicr24_D09G204300	trans	0.987	2.79737e-09		Cupredoxin superfamily protein isoform 1
MSTRG.1086.1	Ghicr24_D09G206100	trans	0.968	2.37359e-07		3-deoxy-d-arabino-heptulosonate 7-phosphate synthase isoform 1
MSTRG.1086.1	Ghicr24_D09G211400	trans	0.97	1.81247e-07		Pectate lyase
MSTRG.1086.1	Ghicr24_D09G214100	trans	0.987	2.36632e-09		Uncharacterized protein
MSTRG.1086.1	Ghicr24_D09G215300	trans	0.978	3.93944e-08		Adenosylhomocysteinase
MSTRG.1086.1	Ghicr24_D09G224200	trans	0.984	9.14207e-09		Pyrimidine 4 isoform 1
MSTRG.1086.1	Ghicr24_D09G224300	trans	0.98	2.60553e-08		D-mannose binding lectin protein with Apple-like carbohydrate-binding domain isoform 1
MSTRG.1086.1	Ghicr24_D09G227500	trans	0.99	9.04653e-10		SEY1
MSTRG.1086.1	Ghicr24_D09G229500	trans	0.982	1.33993e-08		Ovate family protein 12, putative
MSTRG.1086.1	Ghicr24_D09G230400	trans	0.986	3.69958e-09		Bifunctional inhibitor/lipid-transfer protein/seed storage 2S albumin superfamily protein, putative
MSTRG.1086.1	Ghicr24_D09G240900	trans	0.981	2.1462e-08		Cyclopropane fatty acid synthase
MSTRG.1086.1	Ghicr24_D09G241100	trans	0.987	3.40248e-09		Cyanate hydratase
MSTRG.1086.1	Ghicr24_D09G255900	trans	0.964	4.23424e-07		Eukaryotic translation initiation factor 5A
MSTRG.1086.1	Ghicr24_D09G256700	trans	0.987	2.99598e-09		Uncharacterized protein isoform 1
MSTRG.1086.1	Ghicr24_D10G008800	trans	0.986	4.07505e-09		CASP-like protein
MSTRG.1086.1	Ghicr24_D10G013700	trans	0.996	1.20915e-11		F11F12.2-like protein
MSTRG.1086.1	Ghicr24_D10G014900	trans	0.991	4.26997e-10		Kinase superfamily protein
MSTRG.1086.1	Ghicr24_D10G024500	trans	0.956	1.16046e-06		Clathrin light chain protein isoform 2
MSTRG.1086.1	Ghicr24_D10G028500	trans	0.977	5.19624e-08		E6-1 protein kinase
MSTRG.1086.1	Ghicr24_D10G029900	trans	0.986	4.06332e-09		Uncharacterized protein
MSTRG.1086.1	Ghicr24_D10G033500	trans	0.992	2.40647e-10		GDSL-like Lipase/Acylhydrolase superfamily protein
MSTRG.1086.1	Ghicr24_D10G034000	trans	0.999	3.22352e-15		Aquaporin NIP11
MSTRG.1086.1	Ghicr24_D10G040800	trans	0.99	9.28176e-10		Cytochrome B561-related protein, putative
MSTRG.1086.1	Ghicr24_D10G050000	trans	0.993	1.52158e-10		Strubbelig-receptor family 6
MSTRG.1086.1	Ghicr24_D10G051300	trans	0.966	3.21811e-07		Phosphatidylinositol-4-phosphate 5-kinase family protein, putative isoform 1
MSTRG.1086.1	Ghicr24_D10G060400	trans	0.951	1.97208e-06		Beta-galactosidase
MSTRG.1086.1	Ghicr24_D10G060700	trans	0.97	1.92291e-07		Receptor-like protein kinase-related family protein
MSTRG.1086.1	Ghicr24_D10G067400	trans	0.979	3.1782e-08		Nuclear pore complex protein NUP35
MSTRG.1086.1	Ghicr24_D10G077100	trans	0.977	4.83264e-08		SNARE-like superfamily protein isoform 1
MSTRG.1086.1	Ghicr24_D10G083700	trans	0.978	4.17489e-08		Uncharacterized protein
MSTRG.1086.1	Ghicr24_D10G086700	trans	0.98	2.57692e-08		Uncharacterized protein
MSTRG.1086.1	Ghicr24_D10G092900	trans	0.971	1.45518e-07		Peptidylprolyl cis/trans isomerase
MSTRG.1086.1	Ghicr24_D10G094000	trans	0.985	5.00995e-09		Sec14p-like phosphatidylinositol transfer family protein
MSTRG.1086.1	Ghicr24_D10G101200	trans	0.987	2.40275e-09		Uncharacterized protein
MSTRG.1086.1	Ghicr24_D10G107100	trans	0.985	6.22712e-09	ERF	Integrase-type DNA-binding superfamily protein, putative
MSTRG.1086.1	Ghicr24_D10G116000	trans	0.976	5.45391e-08		Trichome birefringence-like 39
MSTRG.1086.1	Ghicr24_D10G117400	trans	0.982	1.37377e-08		Leucine-rich repeat protein kinase family protein isoform 1
MSTRG.1086.1	Ghicr24_D10G120300	trans	0.989	1.38134e-09		Non-specific lipid-transfer protein
MSTRG.1086.1	Ghicr24_D10G120700	trans	0.996	4.4568e-12		Alpha-expansin 1
MSTRG.1086.1	Ghicr24_D10G121200	trans	0.998	6.66961e-13		2-oxoglutarate (2OG) and Fe(II)-dependent oxygenase superfamily protein, putative
MSTRG.1086.1	Ghicr24_D10G133700	trans	0.962	5.6804e-07		Calcium-binding EF-hand family protein
MSTRG.1086.1	Ghicr24_D10G135700	trans	0.98	2.15715e-08		Importin-7, putative isoform 1
MSTRG.1086.1	Ghicr24_D10G136300	trans	0.969	2.21698e-07		RAB GTPase A5E isoform 1
MSTRG.1086.1	Ghicr24_D10G143600	trans	0.957	1.02962e-06		Exostosin family protein
MSTRG.1086.1	Ghicr24_D10G145700	trans	0.961	6.43917e-07		Adenosylhomocysteinase
MSTRG.1086.1	Ghicr24_D10G152300	trans	0.98	2.61852e-08		Type 1 membrane protein, putative isoform 1
MSTRG.1086.1	Ghicr24_D10G156000	trans	0.969	2.10327e-07		GRIM-19 protein isoform 1
MSTRG.1086.1	Ghicr24_D10G157700	trans	0.989	1.4295e-09		3-ketoacyl-CoA synthase
MSTRG.1086.1	Ghicr24_D10G161500	trans	0.973	1.15187e-07		Cupredoxin superfamily protein, putative
MSTRG.1086.1	Ghicr24_D10G179400	trans	0.964	4.20317e-07		Serine/threonine-protein kinase PBS1
MSTRG.1086.1	Ghicr24_D10G182900	trans	0.98	2.41895e-08		Rapid alkalinization factor 1, putative
MSTRG.1086.1	Ghicr24_D10G183000	trans	0.958	1.0148e-06		Coffea canephora DH200=94 genomic scaffold, scaffold_653
MSTRG.1086.1	Ghicr24_D10G184600	trans	0.966	3.61811e-07		Multifunctional protein 2
MSTRG.1086.1	Ghicr24_D10G216500	trans	0.985	6.2489e-09		Deoxyhypusine synthase isoform 1
MSTRG.1086.1	Ghicr24_D10G218900	trans	0.974	9.70206e-08		NAD(P)-binding Rossmann-fold superfamily protein
MSTRG.1086.1	Ghicr24_D10G220400	trans	0.97	1.92393e-07		Anti-oxidant 1
MSTRG.1086.1	Ghicr24_D10G228700	trans	0.963	5.43907e-07		Calcium-dependent lipid-binding (CaLB domain) family protein isoform 1
MSTRG.1086.1	Ghicr24_D10G248600	trans	0.961	6.75131e-07		Trans-2-enoyl-CoA reductase
MSTRG.1086.1	Ghicr24_D10G248700	trans	0.969	2.13924e-07		Uncharacterized protein
MSTRG.1086.1	Ghicr24_D10G248900	trans	0.952	1.81271e-06		Uncharacterized protein
MSTRG.1086.1	Ghicr24_D10G249900	trans	0.985	4.9596e-09		Uncharacterized protein isoform 1
MSTRG.1086.1	Ghicr24_D10G256900	trans	0.951	2.04274e-06		Beta-1,3-N-acetylglucosaminyltransferase lunatic fringe, putative isoform 1
MSTRG.1086.1	Ghicr24_D10G276900	trans	0.993	1.36644e-10		Leucine-rich repeat protein kinase family protein isoform 1
MSTRG.1086.1	Ghicr24_D11G007400	trans	0.983	9.46085e-09		Uncharacterized protein
MSTRG.1086.1	Ghicr24_D11G008900	trans	0.992	2.20179e-10		Glucose-methanol-choline (GMC) oxidoreductase family protein, putative
MSTRG.1086.1	Ghicr24_D11G011300	trans	0.991	3.94153e-10		Transport protein SEC31
MSTRG.1086.1	Ghicr24_D11G015100	trans	0.989	1.12408e-09		Major facilitator superfamily protein
MSTRG.1086.1	Ghicr24_D11G019700	trans	0.976	6.60797e-08		Bifunctional inhibitor/lipid-transfer protein/seed storage 2S albumin superfamily protein, putative
MSTRG.1086.1	Ghicr24_D11G021100	trans	0.975	7.28697e-08		Elicitor-responsive protein, putative
MSTRG.1086.1	Ghicr24_D11G024300	trans	0.953	1.72399e-06		Pectin lyase-like superfamily protein
MSTRG.1086.1	Ghicr24_D11G027300	trans	0.97	1.95131e-07		Ras 5
MSTRG.1086.1	Ghicr24_D11G033600	trans	0.985	5.80851e-09		Calcineurin-like metallo-phosphoesterase superfamily protein isoform 1
MSTRG.1086.1	Ghicr24_D11G034300	trans	0.988	2.08819e-09	TCP	TCP domain-like protein I
MSTRG.1086.1	Ghicr24_D11G042600	trans	0.98	2.65038e-08		Calnexin 1
MSTRG.1086.1	Ghicr24_D11G046600	trans	0.952	1.89676e-06		S-adenosyl-L-methionine-dependent methyltransferases superfamily protein
MSTRG.1086.1	Ghicr24_D11G052200	trans	0.973	1.00688e-07		BTB and TAZ domain protein 4
MSTRG.1086.1	Ghicr24_D11G053100	trans	0.999	1.89867e-15		Xyloglucan endotransglucosylase/hydrolase
MSTRG.1086.1	Ghicr24_D11G056200	trans	0.953	1.72555e-06		Annexin
MSTRG.1086.1	Ghicr24_D11G058800	trans	0.988	1.85641e-09		Actin 1
MSTRG.1086.1	Ghicr24_D11G059000	trans	0.987	2.83396e-09		Actin 1
MSTRG.1086.1	Ghicr24_D11G061200	trans	0.989	1.4362e-09		S-adenosyl-L-methionine-dependent methyltransferases superfamily protein
MSTRG.1086.1	Ghicr24_D11G063500	trans	0.983	9.88621e-09		Xyloglucan endotransglucosylase/hydrolase
MSTRG.1086.1	Ghicr24_D11G063800	trans	0.978	3.85824e-08		ATP synthase subunit d, putative isoform 1
MSTRG.1086.1	Ghicr24_D11G068100	trans	0.977	4.60595e-08		DCD domain protein isoform 1
MSTRG.1086.1	Ghicr24_D11G068500	trans	0.977	5.42126e-08		Ankyrin repeat-containing protein, putative isoform 1
MSTRG.1086.1	Ghicr24_D11G071300	trans	0.976	6.44166e-08		Trichome birefringence-like 22, putative
MSTRG.1086.1	Ghicr24_D11G074900	trans	0.988	1.87534e-09		Copper binding protein 4
MSTRG.1086.1	Ghicr24_D11G076000	trans	0.959	8.6937e-07		UDP-glucose 6-dehydrogenase
MSTRG.1086.1	Ghicr24_D11G079500	trans	0.982	1.56664e-08		Mago nashi family protein
MSTRG.1086.1	Ghicr24_D11G084500	trans	0.968	2.63342e-07		Transketolase
MSTRG.1086.1	Ghicr24_D11G092200	trans	0.965	3.77401e-07		Downstream target of A 2
MSTRG.1086.1	Ghicr24_D11G108100	trans	0.987	2.99342e-09		Serine-type endopeptidase inhibitor
MSTRG.1086.1	Ghicr24_D11G115400	trans	0.993	1.39257e-10		Late embryogenesis abundant protein (LEA) family protein
MSTRG.1086.1	Ghicr24_D11G117900	trans	0.96	7.5109e-07		EXORDIUM like 2
MSTRG.1086.1	Ghicr24_D11G148400	trans	0.995	2.26939e-11		Auxin-responsive family protein
MSTRG.1086.1	Ghicr24_D11G149100	trans	0.972	1.20159e-07		Stomagen
MSTRG.1086.1	Ghicr24_D11G152500	trans	0.984	9.18267e-09		Uncharacterized protein
MSTRG.1086.1	Ghicr24_D11G158000	trans	0.995	2.89378e-11		HnRNP isoform 1
MSTRG.1086.1	Ghicr24_D11G161500	trans	0.984	7.30655e-09		Endoglucanase
MSTRG.1086.1	Ghicr24_D11G165200	trans	0.963	5.18446e-07		Uncharacterized protein
MSTRG.1086.1	Ghicr24_D11G174600	trans	0.972	1.18827e-07		HEAT repeat-containing protein
MSTRG.1086.1	Ghicr24_D11G175900	trans	0.975	7.12792e-08		Receptor-like kinase 1
MSTRG.1086.1	Ghicr24_D11G176400	trans	0.968	2.35539e-07		Putative uncharacterized protein
MSTRG.1086.1	Ghicr24_D11G178500	trans	0.971	1.49602e-07		UDP-glucose pyrophosphorylase
MSTRG.1086.1	Ghicr24_D11G186500	trans	0.976	5.97402e-08		NAD(P)-binding Rossmann-fold superfamily protein
MSTRG.1086.1	Ghicr24_D11G196600	trans	0.973	1.16986e-07		Quinone reductase family protein isoform 1
MSTRG.1086.1	Ghicr24_D11G205800	trans	0.987	2.60993e-09		PLC-like phosphodiesterases superfamily protein isoform 1
MSTRG.1086.1	Ghicr24_D11G207800	trans	0.957	1.10823e-06		Kinesin-like protein
MSTRG.1086.1	Ghicr24_D11G212700	trans	0.977	4.87972e-08		Phototropic-responsive NPH3 family protein
MSTRG.1086.1	Ghicr24_D11G212800	trans	0.992	2.01945e-10		Uncharacterized protein isoform 1
MSTRG.1086.1	Ghicr24_D11G214000	trans	0.975	7.4589e-08		Formin-like protein
MSTRG.1086.1	Ghicr24_D11G214400	trans	0.97	1.81951e-07		Voltage dependent anion channel 2
MSTRG.1086.1	Ghicr24_D11G215200	trans	0.958	9.79953e-07		Uncharacterized protein
MSTRG.1086.1	Ghicr24_D11G216500	trans	0.969	2.31638e-07		Uncharacterized protein
MSTRG.1086.1	Ghicr24_D11G217300	trans	0.952	1.91172e-06		Phloem protein 2-like a10, putative
MSTRG.1086.1	Ghicr24_D11G218500	trans	0.987	3.05028e-09		Uncharacterized protein isoform 1
MSTRG.1086.1	Ghicr24_D11G223100	trans	0.959	8.94262e-07		Uncharacterized protein
MSTRG.1086.1	Ghicr24_D11G226800	trans	0.962	5.52575e-07		Uncharacterized protein
MSTRG.1086.1	Ghicr24_D11G230900	trans	0.953	1.65584e-06		RAB GTPase H1E isoform 1
MSTRG.1086.1	Ghicr24_D11G231300	trans	0.964	4.41704e-07		Annexin
MSTRG.1086.1	Ghicr24_D11G233100	trans	0.992	3.31979e-10		Ubiquitin-like superfamily protein isoform 3
MSTRG.1086.1	Ghicr24_D11G236300	trans	0.959	8.16057e-07		Uncharacterized protein
MSTRG.1086.1	Ghicr24_D11G242600	trans	0.983	1.10422e-08		Actin
MSTRG.1086.1	Ghicr24_D11G244900	trans	0.989	1.05887e-09		SNARE-like superfamily protein
MSTRG.1086.1	Ghicr24_D11G260100	trans	0.986	3.70798e-09		Uncharacterized protein
MSTRG.1086.1	Ghicr24_D11G260200	trans	0.979	3.45783e-08		Uncharacterized protein
MSTRG.1086.1	Ghicr24_D11G261500	trans	0.96	7.31928e-07		Trafficking protein
MSTRG.1086.1	Ghicr24_D11G280900	trans	0.978	4.36825e-08		DNA-damage-repair/toleration protein (DRT102)
MSTRG.1086.1	Ghicr24_D11G290700	trans	0.983	1.02115e-08		Uncharacterized protein isoform 1
MSTRG.1086.1	Ghicr24_D11G293100	trans	0.975	7.98249e-08		Acyl-CoA binding protein 4 isoform 1
MSTRG.1086.1	Ghicr24_D11G294200	trans	0.976	6.27318e-08		Rapid alkalinization factor 1, putative
MSTRG.1086.1	Ghicr24_D11G294300	trans	0.979	2.77061e-08		Rubber elongation factor isoform 1
MSTRG.1086.1	Ghicr24_D11G294400	trans	0.972	1.39744e-07		Subunits of heterodimeric actin filament capping protein Capz superfamily isoform 1
MSTRG.1086.1	Ghicr24_D11G296000	trans	0.998	6.82133e-13		Alpha/beta-Hydrolases superfamily protein
MSTRG.1086.1	Ghicr24_D11G297000	trans	0.996	8.81715e-12		Phosphatase 2C family protein isoform 1
MSTRG.1086.1	Ghicr24_D11G301700	trans	0.968	2.49122e-07		Golgi apparatus membrane protein TVP23
MSTRG.1086.1	Ghicr24_D11G303500	trans	0.986	4.01587e-09		Chloride channel protein
MSTRG.1086.1	Ghicr24_D11G303800	trans	0.965	4.11017e-07		Uncharacterized protein
MSTRG.1086.1	Ghicr24_D11G305700	trans	0.987	2.78701e-09	ERF	ERF transcription factor
MSTRG.1086.1	Ghicr24_D11G317200	trans	0.988	1.63925e-09		Kinase superfamily protein isoform 1
MSTRG.1086.1	Ghicr24_D11G320100	trans	0.997	1.53205e-12		Leucine-rich repeat transmembrane protein kinase, putative isoform 2
MSTRG.1086.1	Ghicr24_D11G336600	trans	0.954	1.48143e-06		Acyl-CoA-binding protein
MSTRG.1086.1	Ghicr24_D11G338500	trans	0.983	1.07542e-08		Beta-tubulin 3
MSTRG.1086.1	Ghicr24_D11G339600	trans	0.979	2.80459e-08		--
MSTRG.1086.1	Ghicr24_D11G347800	trans	0.958	9.77114e-07		Remorin family protein
MSTRG.1086.1	Ghicr24_D11G348100	trans	0.961	7.08451e-07		Uncharacterized protein isoform 1
MSTRG.1086.1	Ghicr24_D11G356900	trans	0.968	2.53957e-07		Uncharacterized protein
MSTRG.1086.1	Ghicr24_D11G360000	trans	0.959	8.14787e-07		Fiber protein Fb17
MSTRG.1086.1	Ghicr24_D11G361500	trans	0.981	1.72751e-08		Poly(A) binding protein 7
MSTRG.1086.1	Ghicr24_D11G362200	trans	0.962	5.67696e-07		ARM repeat superfamily protein isoform 1
MSTRG.1086.1	Ghicr24_D11G362800	trans	0.993	1.32542e-10		S-adenosylmethionine synthase
MSTRG.1086.1	Ghicr24_D11G363000	trans	0.959	8.07254e-07		ATPase, AAA-type, CDC48 protein isoform 1
MSTRG.1086.1	Ghicr24_D11G365700	trans	0.971	1.53884e-07		Non-intrinsic ABC protein 9
MSTRG.1086.1	Ghicr24_D12G015600	trans	0.984	7.66164e-09		Uncharacterized protein
MSTRG.1086.1	Ghicr24_D12G015800	trans	0.979	2.86809e-08		Uncharacterized protein
MSTRG.1086.1	Ghicr24_D12G019400	trans	0.967	2.72885e-07		D-3-phosphoglycerate dehydrogenase isoform 1
MSTRG.1086.1	Ghicr24_D12G021200	trans	0.967	2.98983e-07	ERF	Longevity assurance protein 1-like protein
MSTRG.1086.1	Ghicr24_D12G023100	trans	0.996	1.25249e-11		Uncharacterized protein
MSTRG.1086.1	Ghicr24_D12G025700	trans	0.979	2.97211e-08		Cytochrome BC1 synthesis
MSTRG.1086.1	Ghicr24_D12G027900	trans	0.958	9.33114e-07		SAUR2
MSTRG.1086.1	Ghicr24_D12G030700	trans	0.986	4.46371e-09		Actin depolymerizing factor 5
MSTRG.1086.1	Ghicr24_D12G043300	trans	0.965	4.03038e-07		Uncharacterized protein
MSTRG.1086.1	Ghicr24_D12G043800	trans	0.979	2.80032e-08		Clathrin adaptor complexes medium subunit family protein isoform 1
MSTRG.1086.1	Ghicr24_D12G044100	trans	0.99	8.22678e-10		Peroxisomal 2,4-dienoyl-CoA reductase isoform 1
MSTRG.1086.1	Ghicr24_D12G047600	trans	0.97	1.79181e-07		Uncharacterized protein
MSTRG.1086.1	Ghicr24_D12G047700	trans	0.966	3.3764e-07		Uncharacterized protein
MSTRG.1086.1	Ghicr24_D12G052600	trans	0.978	3.87625e-08		Lipid transfer protein
MSTRG.1086.1	Ghicr24_D12G083100	trans	0.999	3.72935e-14		Serine-threonine protein kinase, plant-type, putative
MSTRG.1086.1	Ghicr24_D12G087900	trans	0.971	1.47117e-07		Galactosyl transferase GMA12/MNN10 family protein isoform 1
MSTRG.1086.1	Ghicr24_D12G089400	trans	0.958	9.3813e-07		Voltage dependent anion channel 2
MSTRG.1086.1	Ghicr24_D12G101100	trans	0.983	1.08022e-08		RAB GTPase G3A
MSTRG.1086.1	Ghicr24_D12G105100	trans	0.997	3.03979e-12		Uncharacterized protein
MSTRG.1086.1	Ghicr24_D12G109300	trans	0.982	1.41563e-08		Nucleoside diphosphate kinase
MSTRG.1086.1	Ghicr24_D12G109600	trans	0.986	4.01478e-09		Cyclin p4,1
MSTRG.1086.1	Ghicr24_D12G115400	trans	0.992	2.30407e-10		Calcium-dependent lipid-binding (CaLB domain) family protein isoform 1
MSTRG.1086.1	Ghicr24_D12G119500	trans	0.992	2.90462e-10		S-adenosyl-L-methionine-dependent methyltransferases superfamily protein
MSTRG.1086.1	Ghicr24_D12G120500	trans	0.961	6.41504e-07		Fringe-related protein, putative
MSTRG.1086.1	Ghicr24_D12G129300	trans	0.989	1.08514e-09		3-ketoacyl-CoA synthase
MSTRG.1086.1	Ghicr24_D12G132200	trans	0.955	1.39865e-06		Uncharacterized protein isoform 1
MSTRG.1086.1	Ghicr24_D12G132500	trans	0.982	1.26538e-08		Uncharacterized protein isoform 2
MSTRG.1086.1	Ghicr24_D12G132700	trans	0.966	3.22922e-07		Germin-like protein 16
MSTRG.1086.1	Ghicr24_D12G136300	trans	0.966	3.53207e-07		Putative uncharacterized protein
MSTRG.1086.1	Ghicr24_D12G139600	trans	0.964	4.5466e-07		Beta-xylosidase 2
MSTRG.1086.1	Ghicr24_D12G143300	trans	0.965	3.74113e-07		Uncharacterized protein
MSTRG.1086.1	Ghicr24_D12G154200	trans	0.955	1.3311e-06		Fasciclin-like arabinogalactan protein 1
MSTRG.1086.1	Ghicr24_D12G160500	trans	0.984	7.54148e-09		Uncharacterized protein
MSTRG.1086.1	Ghicr24_D12G166000	trans	0.991	3.99e-10		Caleosin-related family protein
MSTRG.1086.1	Ghicr24_D12G167400	trans	0.983	1.19261e-08		Glutamate decarboxylase
MSTRG.1086.1	Ghicr24_D12G179500	trans	0.95	2.23585e-06	TCP	BHLH
MSTRG.1086.1	Ghicr24_D12G182300	trans	0.966	3.2132e-07		Aluminum activated malate transporter family protein isoform 1
MSTRG.1086.1	Ghicr24_D12G186900	trans	0.986	4.63032e-09		Uncharacterized protein
MSTRG.1086.1	Ghicr24_D12G187200	trans	0.971	1.56969e-07		NADP-dependent oxidoreductase P1 isoform 3
MSTRG.1086.1	Ghicr24_D12G194500	trans	0.992	2.43395e-10		Uncharacterized protein
MSTRG.1086.1	Ghicr24_D12G196100	trans	0.997	9.65854e-13		Leucine-rich repeat family protein isoform 1
MSTRG.1086.1	Ghicr24_D12G200300	trans	0.98	2.65129e-08		Serine/threonine protein kinase
MSTRG.1086.1	Ghicr24_D12G202900	trans	0.986	3.67468e-09		Uncharacterized protein
MSTRG.1086.1	Ghicr24_D12G203100	trans	0.991	5.95121e-10		Pectate lyase
MSTRG.1086.1	Ghicr24_D12G203700	trans	0.973	1.10841e-07		GDSL-like Lipase/Acylhydrolase superfamily protein
MSTRG.1086.1	Ghicr24_D12G206000	trans	0.967	3.11241e-07		Gamma carbonic anhydrase like 1, CAL1 isoform 1
MSTRG.1086.1	Ghicr24_D12G211000	trans	0.974	8.3204e-08		Transferring glycosyl groups, putative
MSTRG.1086.1	Ghicr24_D12G213100	trans	0.968	2.57394e-07		Cyclin p4,1
MSTRG.1086.1	Ghicr24_D12G216300	trans	0.981	2.03955e-08		Vacuolar invertase 1
MSTRG.1086.1	Ghicr24_D12G219500	trans	0.984	8.21467e-09		Nine-cis-epoxycarotenoid dioxygenase 4
MSTRG.1086.1	Ghicr24_D12G220600	trans	0.961	6.60561e-07		Beta-galactosidase
MSTRG.1086.1	Ghicr24_D12G226100	trans	0.989	1.34868e-09		AT-hook DNA-binding family protein
MSTRG.1086.1	Ghicr24_D12G234800	trans	0.983	1.11662e-08		Nucleotide-diphospho-sugar transferases superfamily protein
MSTRG.1086.1	Ghicr24_D12G235500	trans	0.957	1.13899e-06		Beta vacuolar processing enzyme
MSTRG.1086.1	Ghicr24_D12G244200	trans	0.999	3.23705e-14		LIM-domain protein 11
MSTRG.1086.1	Ghicr24_D12G244300	trans	0.988	2.23596e-09		Remorin family protein
MSTRG.1086.1	Ghicr24_D12G251900	trans	0.977	5.33947e-08		Endoglucanase
MSTRG.1086.1	Ghicr24_D12G256500	trans	0.96	7.87938e-07		Uncharacterized protein
MSTRG.1086.1	Ghicr24_D12G256800	trans	0.992	2.78844e-10	NAC	NAC trascription factor 3
MSTRG.1086.1	Ghicr24_D12G263100	trans	0.983	1.22624e-08		Major facilitator superfamily protein
MSTRG.1086.1	Ghicr24_D12G264900	trans	0.996	6.88489e-12		IQ-domain 21, putative isoform 2
MSTRG.1086.1	Ghicr24_D12G265300	trans	0.982	1.34712e-08		Pectinesterase
MSTRG.1086.1	Ghicr24_D12G269700	trans	0.997	8.79188e-13		Reticulon-like protein
MSTRG.1086.1	Ghicr24_D12G272000	trans	0.981	1.67874e-08		Steroid binding protein, putative
MSTRG.1086.1	Ghicr24_D12G278500	trans	0.996	1.00085e-11		EXORDIUM like 3
MSTRG.1086.1	Ghicr24_D12G279600	trans	0.988	2.23618e-09		Eukaryotic aspartyl protease family protein
MSTRG.1086.1	Ghicr24_D12G284200	trans	0.996	7.12437e-12		Uncharacterized protein
MSTRG.1086.1	Ghicr24_D12G286800	trans	0.974	8.35916e-08		Glutamate decarboxylase
MSTRG.1086.1	Ghicr24_D12G287100	trans	0.963	5.19661e-07		Endosomal targeting BRO1-like domain-containing protein isoform 2
MSTRG.1086.1	Ghicr24_D12G291100	trans	0.98	2.18233e-08		LIM-domain protein 8
MSTRG.1086.1	Ghicr24_D13G001400	trans	0.99	9.67075e-10		Subtilisin-like serine endopeptidase family protein
MSTRG.1086.1	Ghicr24_D13G008000	trans	0.998	1.9331e-13		Cysteine/Histidine-rich C1 domain family protein, putative
MSTRG.1086.1	Ghicr24_D13G013000	trans	0.981	1.81911e-08		UMP-CMP kinase
MSTRG.1086.1	Ghicr24_D13G023100	trans	0.965	3.87359e-07		Vacuolar membrane ATPase 10
MSTRG.1086.1	Ghicr24_D13G024500	trans	0.997	1.07799e-12		Uncharacterized protein
MSTRG.1086.1	Ghicr24_D13G027400	trans	0.969	1.99508e-07		Leucine-rich repeat protein kinase family protein
MSTRG.1086.1	Ghicr24_D13G029900	trans	0.972	1.30862e-07		Xylulose kinase-1 isoform 2
MSTRG.1086.1	Ghicr24_D13G033900	trans	0.982	1.59455e-08		RAB GTPase G3F isoform 1
MSTRG.1086.1	Ghicr24_D13G042500	trans	0.955	1.31039e-06		Auxin-responsive GH3 family protein
MSTRG.1086.1	Ghicr24_D13G044000	trans	0.991	3.89331e-10		Phototropic-responsive NPH3 family protein isoform 1
MSTRG.1086.1	Ghicr24_D13G047200	trans	0.97	1.89997e-07		Amidase
MSTRG.1086.1	Ghicr24_D13G049100	trans	0.986	3.93799e-09		C6orf115, putative
MSTRG.1086.1	Ghicr24_D13G054200	trans	0.988	1.63046e-09		Pumilio 7 isoform 1
MSTRG.1086.1	Ghicr24_D13G057100	trans	0.952	1.84508e-06		Tonoplast monosaccharide transporter2
MSTRG.1086.1	Ghicr24_D13G073100	trans	0.99	6.51285e-10		Uncharacterized protein
MSTRG.1086.1	Ghicr24_D13G081700	trans	0.965	3.71283e-07		Early-responsive to dehydration stress protein (ERD4) isoform 1
MSTRG.1086.1	Ghicr24_D13G088100	trans	0.954	1.44966e-06		Sulfotransferase
MSTRG.1086.1	Ghicr24_D13G107800	trans	0.976	6.42743e-08		B-1,4-glucanase
MSTRG.1086.1	Ghicr24_D13G111200	trans	0.953	1.67338e-06		Hydroxyproline-rich glycoprotein family protein, putative isoform 2
MSTRG.1086.1	Ghicr24_D13G120400	trans	0.979	2.94955e-08		Kinesin-like protein
MSTRG.1086.1	Ghicr24_D13G122100	trans	0.997	1.13016e-12	bHLH	Secretion-associated RAS super family 2
MSTRG.1086.1	Ghicr24_D13G135900	trans	0.995	2.61797e-11		Uncharacterized protein
MSTRG.1086.1	Ghicr24_D13G139500	trans	0.966	3.56212e-07		Caspase, putative
MSTRG.1086.1	Ghicr24_D13G141300	trans	0.973	1.12749e-07		Lorelei-like-gpi-anchored protein 1
MSTRG.1086.1	Ghicr24_D13G143600	trans	0.984	8.55179e-09		RING/U-box domain-containing protein isoform 1
MSTRG.1086.1	Ghicr24_D13G151100	trans	0.959	8.40299e-07		Putative uncharacterized protein
MSTRG.1086.1	Ghicr24_D13G155000	trans	0.974	9.37395e-08		Glucose 6-phosphate/phosphate translocator 1 isoform 1
MSTRG.1086.1	Ghicr24_D13G160800	trans	0.985	5.99512e-09		COP1-interacting protein 7, putative isoform 1
MSTRG.1086.1	Ghicr24_D13G162200	trans	0.982	1.46484e-08		Proton pump interactor 1 isoform 1
MSTRG.1086.1	Ghicr24_D13G164500	trans	0.963	5.41993e-07		RAB GTPase A1F
MSTRG.1086.1	Ghicr24_D13G177100	trans	0.995	2.0903e-11		Uncharacterized protein
MSTRG.1086.1	Ghicr24_D13G177900	trans	0.989	1.02511e-09	MYB	Myb domain protein 60
MSTRG.1086.1	Ghicr24_D13G179600	trans	0.974	9.13069e-08		Uncharacterized protein
MSTRG.1086.1	Ghicr24_D13G180100	trans	0.998	7.39185e-14		Caffeic acid 3-O-methyltransferase 1 isoform 1
MSTRG.1086.1	Ghicr24_D13G181800	trans	0.998	6.18547e-13		Uncharacterized protein
MSTRG.1086.1	Ghicr24_D13G188700	trans	0.979	3.05862e-08		PITH domain-containing protein
MSTRG.1086.1	Ghicr24_D13G190300	trans	0.983	1.0135e-08		O-Glycosyl hydrolases family 17 protein
MSTRG.1086.1	Ghicr24_D13G192600	trans	0.963	5.4313e-07		40S ribosomal protein S27
MSTRG.1086.1	Ghicr24_D13G194100	trans	0.981	1.92791e-08		Importin subunit alpha
MSTRG.1086.1	Ghicr24_D13G198400	trans	0.973	1.0454e-07		Pectinacetylesterase family protein
MSTRG.1086.1	Ghicr24_D13G202400	trans	0.993	1.71676e-10		Octicosapeptide/Phox/Bem1p (PB1) domain-containing protein / tetratricopeptide repeat (TPR)-containing protein
MSTRG.1086.1	Ghicr24_D13G203600	trans	0.973	1.06105e-07		Nucleotide-sugar transporter family protein
MSTRG.1086.1	Ghicr24_D13G204000	trans	0.98	2.15527e-08		Low temperature and salt responsive protein family isoform 1
MSTRG.1086.1	Ghicr24_D13G214000	trans	0.983	1.23775e-08		Myosin family protein with Dil domain isoform 1
MSTRG.1086.1	Ghicr24_D13G216300	trans	0.982	1.56632e-08		Profilin
MSTRG.1086.1	Ghicr24_D13G218500	trans	0.986	4.16421e-09		Leucine-rich repeat protein kinase family protein
MSTRG.1086.1	Ghicr24_D13G223500	trans	0.997	3.39262e-12		Purple acid phosphatase
MSTRG.1086.1	Ghicr24_D13G225200	trans	0.989	1.02183e-09		Endomembrane protein 70 protein family
MSTRG.1086.1	Ghicr24_D13G229100	trans	0.989	1.54494e-09		ARM repeat superfamily protein isoform 1
MSTRG.1086.1	Ghicr24_D13G231700	trans	0.99	7.61507e-10		Calmodulin binding protein, putative
MSTRG.1086.1	Ghicr24_D13G232100	trans	0.981	1.95865e-08		Galactose oxidase/kelch repeat superfamily protein
MSTRG.1086.1	Ghicr24_D13G236700	trans	0.981	1.94568e-08		Calcium-dependent protein kinase 17
MSTRG.1086.1	Ghicr24_D13G240100	trans	0.979	3.39705e-08		Calmodulin 4
MSTRG.1086.1	Ghicr24_D13G243100	trans	0.959	8.14453e-07	bZIP	Basic-leucine zipper transcription factor family protein, putative
MSTRG.1086.1	Ghicr24_D13G245900	trans	0.987	3.44702e-09		Beta-tubulin 17
MSTRG.1086.1	Ghicr24_D13G248400	trans	0.967	2.71414e-07		Actin 3
MSTRG.1086.1	Ghicr24_D13G249100	trans	0.972	1.37172e-07		Actin depolymerizing factor 4
MSTRG.1086.1	Ghicr24_D13G249700	trans	0.992	2.04333e-10		Aquaporin TIP1;7
MSTRG.1086.1	Ghicr24_D13G253600	trans	0.957	1.02305e-06		Ran-binding protein 1 b
MSTRG.1086.1	Ghicr24_D13G254300	trans	0.964	4.18887e-07		Heat shock 70 kDa protein
MSTRG.11793.1	Ghicr24_A01G000800	trans	0.965	3.77958e-07		Uncharacterized protein
MSTRG.11793.1	Ghicr24_A01G000900	trans	0.99	7.1194e-10		3-ketoacyl-CoA synthase
MSTRG.11793.1	Ghicr24_A01G001000	trans	0.979	3.42503e-08		3-ketoacyl-CoA synthase 12
MSTRG.11793.1	Ghicr24_A01G002400	trans	0.995	2.80019e-11		PIP protein
MSTRG.11793.1	Ghicr24_A01G003600	trans	0.979	3.05076e-08		NADPH-dependent mannose-6-phosphate reductase
MSTRG.11793.1	Ghicr24_A01G003800	trans	0.985	6.55902e-09		Squalene synthase 1 isoform 1
MSTRG.11793.1	Ghicr24_A01G004200	trans	1	5.27728e-17		V-type proton ATPase subunit a
MSTRG.11793.1	Ghicr24_A01G008000	trans	0.99	8.70102e-10		Uncharacterized protein
MSTRG.11793.1	Ghicr24_A01G008600	trans	0.962	5.75257e-07		Leucine-rich repeat (LRR) family protein
MSTRG.11793.1	Ghicr24_A01G012200	trans	0.963	4.94854e-07		Galacturonosyltransferase 3 isoform 3
MSTRG.11793.1	Ghicr24_A01G016300	trans	0.999	1.59996e-15	bHLH	Basic helix-loop-helix DNA-binding superfamily protein
MSTRG.11793.1	Ghicr24_A01G023700	trans	0.961	7.06627e-07		Serine-threonine protein kinase, plant-type, putative isoform 2
MSTRG.11793.1	Ghicr24_A01G024800	trans	0.983	1.11226e-08		Aluminum induced protein with YGL and LRDR motifs isoform 1
MSTRG.11793.1	Ghicr24_A01G025400	trans	0.991	3.66312e-10		Indole-3-butyric acid response 10
MSTRG.11793.1	Ghicr24_A01G028100	trans	0.989	1.04336e-09		Rapid alkalinization factor 1, putative
MSTRG.11793.1	Ghicr24_A01G036300	trans	0.998	9.43874e-14		CASP-like protein
MSTRG.11793.1	Ghicr24_A01G036400	trans	0.968	2.56432e-07		ATP synthase delta-subunit protein
MSTRG.11793.1	Ghicr24_A01G039000	trans	0.978	3.68521e-08		Heat stress transcription factor B-4b, putative
MSTRG.11793.1	Ghicr24_A01G045000	trans	1	8.9035e-20		Trichome birefringence-like 42
MSTRG.11793.1	Ghicr24_A01G047800	trans	0.997	1.94016e-12		Disease resistance-responsive family protein
MSTRG.11793.1	Ghicr24_A01G056100	trans	0.994	5.37875e-11		Malate dehydrogenase
MSTRG.11793.1	Ghicr24_A01G061300	trans	0.97	1.74694e-07		Core-2/I-branching beta-1,6-N-acetylglucosaminyltransferase family protein isoform 1
MSTRG.11793.1	Ghicr24_A01G065300	trans	0.989	1.34461e-09		Fiber protein Fb34
MSTRG.11793.1	Ghicr24_A01G065400	trans	0.984	7.41614e-09		COP1-interacting protein 7, putative isoform 1
MSTRG.11793.1	Ghicr24_A01G066400	trans	0.988	1.87141e-09		Uncharacterized protein
MSTRG.11793.1	Ghicr24_A01G070900	trans	1	1.02571e-16		Benzoquinone reductase
MSTRG.11793.1	Ghicr24_A01G083500	trans	0.996	9.12327e-12		Glycosyltransferase family 61 protein
MSTRG.11793.1	Ghicr24_A01G087200	trans	0.996	9.161e-12		RNA-binding family protein isoform 6
MSTRG.11793.1	Ghicr24_A01G087400	trans	0.993	1.4784e-10		MAP kinase-like protein
MSTRG.11793.1	Ghicr24_A01G092100	trans	0.982	1.32488e-08		Nudix hydrolase
MSTRG.11793.1	Ghicr24_A01G095000	trans	0.996	1.33372e-11		Kinesin-like protein
MSTRG.11793.1	Ghicr24_A01G095700	trans	0.955	1.38452e-06		Cation exchanger 5, putative isoform 2
MSTRG.11793.1	Ghicr24_A01G108300	trans	0.987	2.68725e-09		Tonoplast monosaccharide transporter2 isoform 1
MSTRG.11793.1	Ghicr24_A01G108500	trans	0.997	1.04996e-12		Dolichyl-diphosphooligosaccharide--protein glycosyltransferase subunit 1
MSTRG.11793.1	Ghicr24_A01G113800	trans	0.961	6.5011e-07		Endoplasmin-like protein
MSTRG.11793.1	Ghicr24_A01G116000	trans	0.989	1.06533e-09		S-adenosyl-L-methionine-dependent methyltransferases superfamily protein
MSTRG.11793.1	Ghicr24_A01G116600	trans	0.998	2.64277e-13		Glyoxal oxidase-related protein
MSTRG.11793.1	Ghicr24_A01G117400	trans	0.961	6.47775e-07		Auxin-induced protein 5NG4, putative
MSTRG.11793.1	Ghicr24_A01G118600	trans	0.982	1.64454e-08		Phenylcoumaran benzylic ether reductase-like protein
MSTRG.11793.1	Ghicr24_A01G124500	trans	0.993	1.26894e-10		Sterol carrier protein 2
MSTRG.11793.1	Ghicr24_A01G144400	trans	0.999	3.29593e-14		Calcium dependent protein kinase 1
MSTRG.11793.1	Ghicr24_A01G145100	trans	0.98	2.64041e-08		Uncharacterized protein
MSTRG.11793.1	Ghicr24_A01G165500	trans	0.984	9.02471e-09		Uncharacterized protein
MSTRG.11793.1	Ghicr24_A01G166300	trans	0.964	4.49023e-07		Uncharacterized protein
MSTRG.11793.1	Ghicr24_A01G169600	trans	0.999	1.95862e-14		Uncharacterized protein
MSTRG.11793.1	Ghicr24_A01G171500	trans	0.996	8.78026e-12		Nuclear transport factor 2B
MSTRG.11793.1	Ghicr24_A01G172400	trans	0.995	2.02765e-11		Uncharacterized protein isoform 1
MSTRG.11793.1	Ghicr24_A01G179800	trans	0.991	3.76356e-10		Coffea canephora DH200=94 genomic scaffold, scaffold_74
MSTRG.11793.1	Ghicr24_A01G181600	trans	0.983	9.84588e-09		Triosephosphate isomerase
MSTRG.11793.1	Ghicr24_A01G182200	trans	0.987	3.29747e-09		Pollen protein Ole E I-like protein
MSTRG.11793.1	Ghicr24_A01G185800	trans	1	8.6915e-19		Beta-galactosidase
MSTRG.11793.1	Ghicr24_A01G187600	trans	1	1.79609e-19		Blue copper-like protein
MSTRG.11793.1	Ghicr24_A01G188600	trans	0.995	3.37786e-11		Iron regulated 1 protein
MSTRG.11793.1	Ghicr24_A01G200300	trans	0.999	1.44787e-14		Branched-chain-amino-acid aminotransferase
MSTRG.11793.1	Ghicr24_A01G206500	trans	0.997	8.19147e-13		3-ketoacyl-CoA synthase
MSTRG.11793.1	Ghicr24_A01G209900	trans	0.973	1.11781e-07		Aminoacylase-1
MSTRG.11793.1	Ghicr24_A01G211300	trans	0.968	2.57389e-07		Putative caffeic acid methyltransferase
MSTRG.11793.1	Ghicr24_A01G217700	trans	0.956	1.14317e-06		Uncharacterized protein
MSTRG.11793.1	Ghicr24_A01G219800	trans	0.967	2.94354e-07		Lysophosphatidic acid acyltransferase
MSTRG.11793.1	Ghicr24_A01G219900	trans	0.991	3.86379e-10		RING/FYVE/PHD zinc finger superfamily protein, putative isoform 1
MSTRG.11793.1	Ghicr24_A01G220600	trans	0.998	4.44737e-13		Uncharacterized protein
MSTRG.11793.1	Ghicr24_A01G220700	trans	0.993	1.25673e-10		Villin 2 isoform 1
MSTRG.11793.1	Ghicr24_A01G221300	trans	0.957	1.09196e-06		Pyridoxal phosphate (PLP)-dependent transferases superfamily protein
MSTRG.11793.1	Ghicr24_A01G230100	trans	0.975	8.13328e-08		Rho GTPase activating protein with PAK-box/P21-Rho-binding domain
MSTRG.11793.1	Ghicr24_A01G231000	trans	0.983	1.23054e-08		Ubiquinol-cytochrome C reductase UQCRX/QCR9-like family protein
MSTRG.11793.1	Ghicr24_A01G237200	trans	0.963	5.25118e-07		Alpha carbonic anhydrase 7 isoform 1
MSTRG.11793.1	Ghicr24_A01G239200	trans	0.999	2.34364e-14		PIP2 protein
MSTRG.11793.1	Ghicr24_A01G239300	trans	1	1.0192e-16		PIP2 protein
MSTRG.11793.1	Ghicr24_A01G239700	trans	0.986	4.44238e-09		Syntaxin of plants 71
MSTRG.11793.1	Ghicr24_A01G240500	trans	0.982	1.25982e-08		Uncharacterized protein
MSTRG.11793.1	Ghicr24_A01G241200	trans	0.972	1.2433e-07		Ribosomal protein S12/S23 family protein isoform 1
MSTRG.11793.1	Ghicr24_A01G245300	trans	0.998	1.99847e-13		Metallothionein-like protein
MSTRG.11793.1	Ghicr24_A01G245500	trans	0.999	2.19241e-15		Uncharacterized protein
MSTRG.11793.1	Ghicr24_A01G245600	trans	0.957	1.06696e-06		Uncharacterized protein
MSTRG.11793.1	Ghicr24_A01G249600	trans	0.962	5.61853e-07		Ran-binding protein 1 b isoform 1
MSTRG.11793.1	Ghicr24_A02G001400	trans	0.966	3.32158e-07		RNA-binding KH domain-containing protein
MSTRG.11793.1	Ghicr24_A02G004800	trans	0.952	1.78116e-06		Uncharacterized protein
MSTRG.11793.1	Ghicr24_A02G005800	trans	0.986	4.38176e-09		Zinc-binding dehydrogenase family protein isoform 1
MSTRG.11793.1	Ghicr24_A02G018100	trans	0.992	2.45252e-10		Immunoglobulin E-set superfamily protein isoform 1
MSTRG.11793.1	Ghicr24_A02G025900	trans	0.977	4.44479e-08		O-fucosyltransferase family protein isoform 1
MSTRG.11793.1	Ghicr24_A02G026500	trans	0.974	8.53005e-08		ER lumen protein-retaining receptor
MSTRG.11793.1	Ghicr24_A02G036800	trans	0.971	1.52839e-07		Photosystem I reaction center subunit II, chloroplast, putative
MSTRG.11793.1	Ghicr24_A02G045300	trans	0.999	7.06097e-16		Proline-rich protein
MSTRG.11793.1	Ghicr24_A02G047700	trans	0.993	1.59759e-10		Putative Ty-1 copia retrotransposon
MSTRG.11793.1	Ghicr24_A02G049000	trans	0.957	1.02793e-06		Eukaryotic initiation factor 4E protein
MSTRG.11793.1	Ghicr24_A02G051900	trans	0.984	8.77783e-09		RING/U-box superfamily protein, putative isoform 1
MSTRG.11793.1	Ghicr24_A02G053600	trans	0.989	1.45616e-09		Uncharacterized protein
MSTRG.11793.1	Ghicr24_A02G056000	trans	0.995	2.18726e-11		Rapid alkalinization factor 1, putative
MSTRG.11793.1	Ghicr24_A02G057000	trans	0.964	4.48541e-07		Uncharacterized protein
MSTRG.11793.1	Ghicr24_A02G059200	trans	1	1.99018e-16		VdI2
MSTRG.11793.1	Ghicr24_A02G065600	trans	0.985	6.48472e-09		Uncharacterized protein isoform 1
MSTRG.11793.1	Ghicr24_A02G088900	trans	0.999	7.07538e-16		Adenine nucleotide alpha hydrolases-like superfamily protein
MSTRG.11793.1	Ghicr24_A02G105900	trans	0.99	8.3326e-10		2-oxoglutarate (2OG) and Fe(II)-dependent oxygenase superfamily protein isoform 1
MSTRG.11793.1	Ghicr24_A02G109000	trans	0.997	1.07372e-12		Chloroplast biotin carboxylase
MSTRG.11793.1	Ghicr24_A02G114900	trans	0.971	1.51218e-07		Stellacyanin, putative isoform 1
MSTRG.11793.1	Ghicr24_A02G116100	trans	0.994	4.67104e-11	NAC	NAC trascription factor 1
MSTRG.11793.1	Ghicr24_A02G119200	trans	0.999	4.60641e-15		Endoglucanase
MSTRG.11793.1	Ghicr24_A02G119600	trans	0.998	4.13092e-13		Trichome birefringence-like 23
MSTRG.11793.1	Ghicr24_A02G124300	trans	0.992	1.89183e-10		Late embryogenesis abundant hydroxyproline-rich glycofamily protein, putative
MSTRG.11793.1	Ghicr24_A02G130000	trans	0.994	5.19588e-11		ATPase, F0/V0 complex, subunit C protein
MSTRG.11793.1	Ghicr24_A02G136600	trans	0.986	4.05598e-09		Villin 2 isoform 2
MSTRG.11793.1	Ghicr24_A02G141800	trans	0.98	2.29887e-08		PRA1 family protein
MSTRG.11793.1	Ghicr24_A02G142900	trans	0.999	6.0388e-15		Profilin
MSTRG.11793.1	Ghicr24_A02G148100	trans	0.991	5.36377e-10		Sulfate transporter 3,4
MSTRG.11793.1	Ghicr24_A02G151600	trans	0.994	5.87262e-11		Pleiotropic drug resistance 12
MSTRG.11793.1	Ghicr24_A02G153300	trans	0.999	7.08506e-16		Peroxidase
MSTRG.11793.1	Ghicr24_A02G153700	trans	0.974	8.39365e-08		Uncharacterized protein
MSTRG.11793.1	Ghicr24_A02G155900	trans	0.987	2.74465e-09		Cinnamoyl-CoA reductase 1
MSTRG.11793.1	Ghicr24_A02G161200	trans	0.992	2.87333e-10		Thioesterase superfamily protein isoform 1
MSTRG.11793.1	Ghicr24_A02G162900	trans	0.991	5.63894e-10		RING-H2 zinc finger protein RHA2a
MSTRG.11793.1	Ghicr24_A02G164800	trans	0.974	8.63593e-08		Stress enhanced protein 2
MSTRG.11793.1	Ghicr24_A02G179200	trans	0.982	1.43571e-08	bHLH	Basic helix-loop-helix DNA-binding superfamily protein, putative
MSTRG.11793.1	Ghicr24_A02G181500	trans	0.965	3.88291e-07		Squalene monooxygenase isoform 1
MSTRG.11793.1	Ghicr24_A02G183100	trans	0.997	2.32577e-12		Uncharacterized protein
MSTRG.11793.1	Ghicr24_A02G187700	trans	0.997	1.09532e-12		Kinesin-like protein
MSTRG.11793.1	Ghicr24_A02G193900	trans	0.975	7.28458e-08		CAP
MSTRG.11793.1	Ghicr24_A02G201800	trans	0.989	1.24537e-09		Aldehyde dehydrogenase
MSTRG.11793.1	Ghicr24_A02G202600	trans	0.963	4.93398e-07		V-type proton ATPase 16 kDa proteolipid subunit
MSTRG.11793.1	Ghicr24_A02G205500	trans	1	1.271e-18		GDSL-like Lipase/Acylhydrolase superfamily protein, putative isoform 1
MSTRG.11793.1	Ghicr24_A02G210600	trans	0.974	9.55548e-08	Nin-like	Rab escort protein
MSTRG.11793.1	Ghicr24_A02G211400	trans	0.985	5.90611e-09		Kinase superfamily protein isoform 1
MSTRG.11793.1	Ghicr24_A03G003900	trans	0.994	5.69331e-11		P-glycoprotein
MSTRG.11793.1	Ghicr24_A03G006200	trans	0.978	4.05219e-08		Duplicated homeodomain-like superfamily protein, putative
MSTRG.11793.1	Ghicr24_A03G019500	trans	0.999	4.09631e-14		UDP-L-rhamnose synthase
MSTRG.11793.1	Ghicr24_A03G029200	trans	0.992	2.85503e-10		Mitochondrial substrate carrier family protein
MSTRG.11793.1	Ghicr24_A03G029300	trans	0.961	6.47645e-07		Transcription factor Pur-alpha 1
MSTRG.11793.1	Ghicr24_A03G031500	trans	0.974	8.38172e-08		Methyltransferase-related protein, putative
MSTRG.11793.1	Ghicr24_A03G031700	trans	0.966	3.48582e-07		Uncharacterized protein
MSTRG.11793.1	Ghicr24_A03G033800	trans	0.993	1.09362e-10		Catalytics,transferases, S-malonyltransferases,binding isoform 1
MSTRG.11793.1	Ghicr24_A03G036500	trans	1	1.80097e-18		RING/U-box superfamily protein
MSTRG.11793.1	Ghicr24_A03G036800	trans	0.995	3.09543e-11		F10K1.18 protein, putative isoform 4
MSTRG.11793.1	Ghicr24_A03G038100	trans	0.981	1.95041e-08		Uncharacterized protein
MSTRG.11793.1	Ghicr24_A03G041900	trans	0.99	7.0525e-10		Putative non-LTR retroelement reverse transcriptase
MSTRG.11793.1	Ghicr24_A03G042800	trans	0.982	1.52791e-08		Uncharacterized protein
MSTRG.11793.1	Ghicr24_A03G046600	trans	0.964	4.31576e-07		Kinase
MSTRG.11793.1	Ghicr24_A03G047700	trans	0.999	8.24017e-15		Tonoplast intrinsic protein 1,3
MSTRG.11793.1	Ghicr24_A03G049700	trans	0.964	4.56885e-07		Uncharacterized protein
MSTRG.11793.1	Ghicr24_A03G050000	trans	0.989	1.46829e-09		Ubiquitin carrier protein 7 isoform 2
MSTRG.11793.1	Ghicr24_A03G052600	trans	0.997	7.73887e-13		3-ketoacyl-CoA reductase 1
MSTRG.11793.1	Ghicr24_A03G053400	trans	0.997	2.74228e-12		3-ketoacyl-CoA reductase 1
MSTRG.11793.1	Ghicr24_A03G078200	trans	0.996	1.01541e-11		Pectate lyase
MSTRG.11793.1	Ghicr24_A03G078700	trans	0.983	1.07883e-08		Nodulin-like / Major Facilitator Superfamily protein
MSTRG.11793.1	Ghicr24_A03G084700	trans	0.976	5.70692e-08	C2H2	ZPT4-4
MSTRG.11793.1	Ghicr24_A03G086400	trans	0.956	1.14831e-06		Uncharacterized protein
MSTRG.11793.1	Ghicr24_A03G087700	trans	0.978	4.335e-08	Dof	OBF binding protein 4, putative
MSTRG.11793.1	Ghicr24_A03G091500	trans	0.992	2.06188e-10		Putative uncharacterized protein
MSTRG.11793.1	Ghicr24_A03G093400	trans	0.993	1.71899e-10		Tubulin beta-7 chain
MSTRG.11793.1	Ghicr24_A03G094400	trans	0.998	2.9568e-13		--
MSTRG.11793.1	Ghicr24_A03G102800	trans	0.975	7.66386e-08		Uncharacterized protein isoform 3
MSTRG.11793.1	Ghicr24_A03G105400	trans	0.983	1.14938e-08		ABC transporter
MSTRG.11793.1	Ghicr24_A03G110700	trans	0.996	1.35162e-11		Uncharacterized protein isoform 1
MSTRG.11793.1	Ghicr24_A03G112500	trans	0.959	8.76014e-07		Polygalacturonase 2, putative
MSTRG.11793.1	Ghicr24_A03G113000	trans	0.959	8.03339e-07		Regulator of Vps4 activity in the MVB pathway protein, putative
MSTRG.11793.1	Ghicr24_A03G114500	trans	0.985	5.91122e-09		Tetratricopeptide repeat-like superfamily protein isoform 1
MSTRG.11793.1	Ghicr24_A03G123500	trans	0.971	1.58752e-07		Uncharacterized protein
MSTRG.11793.1	Ghicr24_A03G131800	trans	0.974	9.16482e-08		NADH dehydrogenase 1 beta subcomplex subunit 7 isoform 2
MSTRG.11793.1	Ghicr24_A03G137200	trans	0.996	8.71601e-12		Sec14p-like phosphatidylinositol transfer family protein
MSTRG.11793.1	Ghicr24_A03G149200	trans	0.993	1.69279e-10		Glyceraldehyde-3-phosphate dehydrogenase
MSTRG.11793.1	Ghicr24_A03G149300	trans	0.967	3.13468e-07		Glyceraldehyde-3-phosphate dehydrogenase
MSTRG.11793.1	Ghicr24_A03G151000	trans	0.987	3.11667e-09		3-ketoacyl-CoA reductase 2
MSTRG.11793.1	Ghicr24_A03G151100	trans	0.999	1.32667e-14		Putative uncharacterized protein
MSTRG.11793.1	Ghicr24_A03G156700	trans	0.989	1.3452e-09		MATE efflux family protein
MSTRG.11793.1	Ghicr24_A03G167600	trans	0.986	4.18382e-09		Vps51/Vps67 family (Components of vesicular transport) protein
MSTRG.11793.1	Ghicr24_A03G168900	trans	0.999	2.32328e-14		3-ketoacyl-CoA synthase
MSTRG.11793.1	Ghicr24_A03G177000	trans	0.999	7.97588e-15		Major facilitator superfamily protein isoform 1
MSTRG.11793.1	Ghicr24_A03G181400	trans	0.987	2.70681e-09		Two-pore channel 1
MSTRG.11793.1	Ghicr24_A03G187600	trans	0.974	8.87557e-08		Uncharacterized protein
MSTRG.11793.1	Ghicr24_A03G204500	trans	0.975	8.0816e-08		Carbonic anhydrase
MSTRG.11793.1	Ghicr24_A03G209600	trans	0.983	1.13985e-08		Lim protein 6
MSTRG.11793.1	Ghicr24_A03G212100	trans	1	4.80952e-18		Proline-rich cell wall protein
MSTRG.11793.1	Ghicr24_A03G222100	trans	0.965	4.0084e-07		RAB GTPase G3F isoform 1
MSTRG.11793.1	Ghicr24_A03G227500	trans	0.977	4.83071e-08		LYR family of Fe/S cluster biogenesis protein
MSTRG.11793.1	Ghicr24_A03G227800	trans	0.962	6.07067e-07		Vacuolar ATP synthase 16 kDa proteolipid subunit 1/3/5 family protein
MSTRG.11793.1	Ghicr24_A03G230800	trans	0.964	4.34299e-07		Putative uncharacterized protein
MSTRG.11793.1	Ghicr24_A03G231000	trans	0.999	3.53554e-14		SAUR-like auxin-responsive protein family
MSTRG.11793.1	Ghicr24_A03G233000	trans	0.965	3.95826e-07		Actin depolymerizing factor 5
MSTRG.11793.1	Ghicr24_A03G235900	trans	0.998	2.02976e-13		SAUR-like auxin-responsive protein family, putative
MSTRG.11793.1	Ghicr24_A03G236100	trans	0.994	6.28171e-11		SAUR-like auxin-responsive protein family, putative
MSTRG.11793.1	Ghicr24_A03G244800	trans	0.986	4.07996e-09		Lactoylglutathione lyase / glyoxalase I family protein
MSTRG.11793.1	Ghicr24_A03G246000	trans	0.96	7.2569e-07		Uncharacterized protein
MSTRG.11793.1	Ghicr24_A04G010400	trans	0.985	5.81865e-09		RNA-binding family protein isoform 6
MSTRG.11793.1	Ghicr24_A04G010900	trans	0.998	2.10827e-13		RmlC-like cupins superfamily protein
MSTRG.11793.1	Ghicr24_A04G011500	trans	0.998	3.13274e-13		Acyltransferase, putative
MSTRG.11793.1	Ghicr24_A04G011800	trans	0.969	2.2193e-07		Acyltransferase, putative
MSTRG.11793.1	Ghicr24_A04G012200	trans	0.988	1.91433e-09		ATP synthase subunit H family protein
MSTRG.11793.1	Ghicr24_A04G019200	trans	0.998	6.2391e-13		RING/U-box superfamily protein, putative isoform 1
MSTRG.11793.1	Ghicr24_A04G019900	trans	0.997	4.10198e-12		GDSL-like Lipase/Acylhydrolase superfamily protein, putative
MSTRG.11793.1	Ghicr24_A04G020900	trans	0.962	5.59048e-07		Transmembrane proteins 14C
MSTRG.11793.1	Ghicr24_A04G026500	trans	1	5.19349e-17		Benzoquinone reductase
MSTRG.11793.1	Ghicr24_A04G030100	trans	0.999	2.28903e-14		S-norcoclaurine synthase 1
MSTRG.11793.1	Ghicr24_A04G034400	trans	0.988	1.60197e-09		Uncharacterized protein
MSTRG.11793.1	Ghicr24_A04G046600	trans	0.964	4.48672e-07		AS1
MSTRG.11793.1	Ghicr24_A04G067000	trans	0.988	2.14783e-09		Actin-11
MSTRG.11793.1	Ghicr24_A04G074200	trans	0.996	5.07343e-12		GDSL esterase/lipase
MSTRG.11793.1	Ghicr24_A04G074400	trans	0.997	2.35112e-12		Uridine-ribohydrolase 1 isoform 1
MSTRG.11793.1	Ghicr24_A04G079500	trans	0.978	3.86496e-08	MYB_related	Starch branching enzyme 2.1 isoform 1
MSTRG.11793.1	Ghicr24_A04G090900	trans	0.978	4.32283e-08		IQ-domain 1
MSTRG.11793.1	Ghicr24_A04G092800	trans	0.98	2.43034e-08		Lung seven transmembrane receptor family protein
MSTRG.11793.1	Ghicr24_A04G094500	trans	0.98	2.51782e-08		Uncharacterized protein
MSTRG.11793.1	Ghicr24_A04G095400	trans	0.983	1.12183e-08		NAD(P)-binding Rossmann-fold superfamily protein isoform 1
MSTRG.11793.1	Ghicr24_A04G103900	trans	0.961	7.03782e-07		3-oxo-5-alpha-steroid 4-dehydrogenase family protein
MSTRG.11793.1	Ghicr24_A04G111600	trans	0.985	6.02036e-09		Uncharacterized protein isoform 2
MSTRG.11793.1	Ghicr24_A04G114800	trans	0.995	2.41665e-11		Adenine nucleotide alpha hydrolases-like superfamily protein
MSTRG.11793.1	Ghicr24_A04G122800	trans	0.996	1.24561e-11		Alpha/beta-Hydrolases superfamily protein isoform 1
MSTRG.11793.1	Ghicr24_A04G126500	trans	0.962	6.22165e-07		Uncharacterized protein
MSTRG.11793.1	Ghicr24_A04G138400	trans	0.997	7.87978e-13		Uncharacterized protein
MSTRG.11793.1	Ghicr24_A04G140100	trans	0.993	1.75644e-10		Alpha-tubulin
MSTRG.11793.1	Ghicr24_A04G141700	trans	0.991	4.89778e-10		GA-stimulated transcript-like protein 3
MSTRG.11793.1	Ghicr24_A04G142000	trans	0.978	3.9592e-08	MYB	Myb domain protein 73, putative
MSTRG.11793.1	Ghicr24_A04G146600	trans	0.998	7.23534e-14		Peptidyl-prolyl cis-trans isomerase
MSTRG.11793.1	Ghicr24_A04G146700	trans	0.983	1.02634e-08		Pollen protein Ole E I-like protein
MSTRG.11793.1	Ghicr24_A04G147200	trans	0.976	6.31757e-08		Uncharacterized protein
MSTRG.11793.1	Ghicr24_A04G147400	trans	0.986	3.48479e-09		Arginine decarboxylase
MSTRG.11793.1	Ghicr24_A04G160500	trans	0.956	1.14944e-06		Uncharacterized protein
MSTRG.11793.1	Ghicr24_A04G167100	trans	0.998	5.79718e-13		Lipid transfer protein
MSTRG.11793.1	Ghicr24_A04G169000	trans	0.988	1.57575e-09		Uncharacterized protein
MSTRG.11793.1	Ghicr24_A04G169700	trans	0.99	7.08316e-10		ENTH/ANTH/VHS superfamily protein
MSTRG.11793.1	Ghicr24_A04G169800	trans	0.991	4.89973e-10		Phosphoglucomutase/phosphomannomutase family protein isoform 1
MSTRG.11793.1	Ghicr24_A04G170000	trans	0.963	4.98773e-07		Caleosin-related family protein
MSTRG.11793.1	Ghicr24_A04G171300	trans	0.989	1.14714e-09		Kinase, putative
MSTRG.11793.1	Ghicr24_A05G006800	trans	0.995	2.27477e-11		CASP-like protein
MSTRG.11793.1	Ghicr24_A05G009400	trans	0.973	1.01642e-07		NAD(P)-binding Rossmann-fold superfamily protein
MSTRG.11793.1	Ghicr24_A05G013700	trans	0.979	3.45995e-08		Uncharacterized protein isoform 1
MSTRG.11793.1	Ghicr24_A05G016700	trans	0.988	2.07614e-09		Copper binding protein 5
MSTRG.11793.1	Ghicr24_A05G017000	trans	0.995	2.34038e-11	YABBY	Plant-specific transcription factor YABBY family protein isoform 1
MSTRG.11793.1	Ghicr24_A05G022900	trans	0.959	8.8453e-07		Pleiotropic drug resistance 4
MSTRG.11793.1	Ghicr24_A05G026200	trans	0.958	1.00396e-06		Uncharacterized protein isoform 1
MSTRG.11793.1	Ghicr24_A05G029600	trans	0.981	2.11107e-08		Uncharacterized protein
MSTRG.11793.1	Ghicr24_A05G034400	trans	0.957	1.03562e-06		Myosin family protein with Dil domain isoform 1
MSTRG.11793.1	Ghicr24_A05G034800	trans	0.965	3.86929e-07		Methionine S-methyltransferase, putative isoform 1
MSTRG.11793.1	Ghicr24_A05G035800	trans	0.989	1.08039e-09		UDP-Glycosyltransferase superfamily protein
MSTRG.11793.1	Ghicr24_A05G036200	trans	0.991	5.42323e-10		AGC isoform 1
MSTRG.11793.1	Ghicr24_A05G036900	trans	0.983	9.49631e-09		Myosin family protein with Dil domain isoform 1
MSTRG.11793.1	Ghicr24_A05G038200	trans	0.997	3.42714e-12		GLP3
MSTRG.11793.1	Ghicr24_A05G045800	trans	0.971	1.49471e-07		Calmodulin-binding family protein isoform 1
MSTRG.11793.1	Ghicr24_A05G049600	trans	0.992	2.8418e-10		Oleosin
MSTRG.11793.1	Ghicr24_A05G053800	trans	0.987	2.4219e-09		BURP domain-containing protein
MSTRG.11793.1	Ghicr24_A05G066300	trans	0.967	2.74094e-07		PAB-dependent poly(A)-specific ribonuclease subunit PAN3
MSTRG.11793.1	Ghicr24_A05G073400	trans	0.965	4.13325e-07		Aldehyde dehydrogenase family 3 member F1
MSTRG.11793.1	Ghicr24_A05G074400	trans	0.987	3.39826e-09		ABC-2 type transporter family protein isoform 1
MSTRG.11793.1	Ghicr24_A05G074700	trans	0.996	5.9846e-12		Heat shock protein DnaJ with tetratricopeptide repeat, putative isoform 1
MSTRG.11793.1	Ghicr24_A05G081100	trans	0.994	4.02649e-11		Glycosyl hydrolase family protein
MSTRG.11793.1	Ghicr24_A05G083800	trans	0.959	8.36766e-07		Eukaryotic aspartyl protease family protein, putative
MSTRG.11793.1	Ghicr24_A05G087200	trans	0.986	4.19294e-09	bZIP	Poly [ADP-ribose] polymerase 3, putative
MSTRG.11793.1	Ghicr24_A05G090200	trans	0.974	8.89099e-08		Ring/U-Box superfamily protein, putative isoform 1
MSTRG.11793.1	Ghicr24_A05G090300	trans	0.985	6.14065e-09		Late embryogenesis abundant (LEA) hydroxyproline-rich glycoprotein family, putative
MSTRG.11793.1	Ghicr24_A05G094100	trans	0.991	5.70859e-10	C2H2	Zinc finger family protein isoform 1
MSTRG.11793.1	Ghicr24_A05G097000	trans	0.987	2.59843e-09		Uncharacterized protein
MSTRG.11793.1	Ghicr24_A05G103300	trans	0.992	2.43427e-10		3-ketoacyl-CoA synthase
MSTRG.11793.1	Ghicr24_A05G105700	trans	0.962	6.13249e-07		Coffea canephora DH200=94 genomic scaffold, scaffold_36
MSTRG.11793.1	Ghicr24_A05G108100	trans	0.996	5.28809e-12		Plasma membrane intrinsic protein 2,4
MSTRG.11793.1	Ghicr24_A05G111200	trans	0.952	1.92984e-06		Uncharacterized protein
MSTRG.11793.1	Ghicr24_A05G111300	trans	0.993	1.47727e-10		Uncharacterized protein
MSTRG.11793.1	Ghicr24_A05G112200	trans	0.986	3.52464e-09		Ran-binding protein 1 b
MSTRG.11793.1	Ghicr24_A05G112300	trans	0.99	8.95137e-10		Kinase interacting family protein, putative isoform 2
MSTRG.11793.1	Ghicr24_A05G114200	trans	0.999	7.80029e-15		Uncharacterized protein
MSTRG.11793.1	Ghicr24_A05G114400	trans	0.992	3.40451e-10		Beta-tubulin 14
MSTRG.11793.1	Ghicr24_A05G119100	trans	0.982	1.65147e-08		Pleiotropic drug resistance 11
MSTRG.11793.1	Ghicr24_A05G120400	trans	0.983	9.99269e-09		HXXXD-type acyl-transferase family protein, putative
MSTRG.11793.1	Ghicr24_A05G121100	trans	0.97	1.88863e-07	AP2	AP2 domain-containing transcription factor, putative
MSTRG.11793.1	Ghicr24_A05G125100	trans	0.958	9.9533e-07		Serine/threonine-protein kinase PBS1 isoform 1
MSTRG.11793.1	Ghicr24_A05G127500	trans	0.995	2.47311e-11		Brassinosteroid insensitive 1-associated receptor kinase 1 isoform 1
MSTRG.11793.1	Ghicr24_A05G131700	trans	0.961	6.67512e-07		Myristoyl-acyl carrier thioesterase, chloroplastic-like protein
MSTRG.11793.1	Ghicr24_A05G133200	trans	0.988	2.05349e-09		Regulator of Vps4 activity in the MVB pathway protein, putative
MSTRG.11793.1	Ghicr24_A05G140900	trans	0.999	4.86184e-14		Uncharacterized protein
MSTRG.11793.1	Ghicr24_A05G151400	trans	0.966	3.45679e-07		Chaperone DnaJ-domain-containing protein, putative isoform 1
MSTRG.11793.1	Ghicr24_A05G154700	trans	0.985	5.08919e-09		3-ketoacyl-acyl carrier protein synthase I isoform 1
MSTRG.11793.1	Ghicr24_A05G156200	trans	0.978	3.84e-08		Uncharacterized protein
MSTRG.11793.1	Ghicr24_A05G157200	trans	0.963	4.89555e-07		Trehalose-6-phosphate synthase isoform 1
MSTRG.11793.1	Ghicr24_A05G158700	trans	0.996	8.90735e-12		Putative leucine-rich repeat family protein
MSTRG.11793.1	Ghicr24_A05G162000	trans	0.988	2.15192e-09		IQ-domain 9, putative isoform 1
MSTRG.11793.1	Ghicr24_A05G162600	trans	0.952	1.83635e-06		GDSL-like Lipase/Acylhydrolase superfamily protein, putative isoform 1
MSTRG.11793.1	Ghicr24_A05G164600	trans	0.998	4.20791e-13		E6-2 protein kinase
MSTRG.11793.1	Ghicr24_A05G170000	trans	0.983	9.99476e-09		Uncharacterized protein isoform 1
MSTRG.11793.1	Ghicr24_A05G170200	trans	0.98	2.7501e-08		CFE protein
MSTRG.11793.1	Ghicr24_A05G182400	trans	0.966	3.47215e-07		RAB GTPase B1C isoform 1
MSTRG.11793.1	Ghicr24_A05G185300	trans	0.98	2.69087e-08		Uncharacterized protein
MSTRG.11793.1	Ghicr24_A05G185900	trans	0.981	1.8499e-08		Uncharacterized protein
MSTRG.11793.1	Ghicr24_A05G186800	trans	0.963	5.23525e-07		SKU5 similar 5 isoform 1
MSTRG.11793.1	Ghicr24_A05G195100	trans	0.998	2.63148e-13		Beta-galactosidase
MSTRG.11793.1	Ghicr24_A05G196100	trans	0.997	2.89244e-12		TRAM, LAG1 and CLN8 (TLC) lipid-sensing domain containing protein
MSTRG.11793.1	Ghicr24_A05G197700	trans	0.961	6.35257e-07		Glycosyl hydrolase superfamily protein
MSTRG.11793.1	Ghicr24_A05G198800	trans	0.991	4.64491e-10		3-ketoacyl-CoA synthase
MSTRG.11793.1	Ghicr24_A05G202700	trans	0.998	7.20961e-13		Disease resistance-responsive family protein
MSTRG.11793.1	Ghicr24_A05G211800	trans	0.993	1.03133e-10	ERF	Dehydration responsive element binding protein
MSTRG.11793.1	Ghicr24_A05G215100	trans	0.997	1.55449e-12		NAD(P)-binding Rossmann-fold superfamily protein
MSTRG.11793.1	Ghicr24_A05G215200	trans	0.966	3.23956e-07		NAD(P)-binding Rossmann-fold superfamily protein
MSTRG.11793.1	Ghicr24_A05G216100	trans	0.996	7.66663e-12		Glycosyl hydrolase family 35 protein, putative
MSTRG.11793.1	Ghicr24_A05G222400	trans	0.995	3.81452e-11		Alpha-tubulin 10
MSTRG.11793.1	Ghicr24_A05G224000	trans	0.986	3.94016e-09		Phosphoglycerate mutase family protein isoform 1
MSTRG.11793.1	Ghicr24_A05G229300	trans	0.982	1.59846e-08		FH interacting protein 1
MSTRG.11793.1	Ghicr24_A05G229800	trans	0.961	6.35436e-07		Purine permease 3
MSTRG.11793.1	Ghicr24_A05G231800	trans	0.981	1.87811e-08		SGNH hydrolase-type esterase superfamily protein, putative
MSTRG.11793.1	Ghicr24_A05G234500	trans	0.995	2.06935e-11		Myosin heavy chain-related protein
MSTRG.11793.1	Ghicr24_A05G235200	trans	0.985	6.67906e-09		Annexin
MSTRG.11793.1	Ghicr24_A05G238500	trans	0.999	2.1053e-14		Short-chain dehydrogenase, putative
MSTRG.11793.1	Ghicr24_A05G242200	trans	0.987	2.76503e-09		Nodulin family protein
MSTRG.11793.1	Ghicr24_A05G242300	trans	0.992	2.52047e-10		Nodulin family protein
MSTRG.11793.1	Ghicr24_A05G256600	trans	0.984	9.13728e-09		Uncharacterized protein
MSTRG.11793.1	Ghicr24_A05G261200	trans	0.998	2.93404e-13		SKU5 similar 5 isoform 1
MSTRG.11793.1	Ghicr24_A05G269900	trans	0.986	4.08083e-09		Domain of Uncharacterized protein function (DUF303)
MSTRG.11793.1	Ghicr24_A05G275100	trans	0.976	6.64579e-08		Uncharacterized protein
MSTRG.11793.1	Ghicr24_A05G275200	trans	0.978	4.2486e-08		Uncharacterized protein
MSTRG.11793.1	Ghicr24_A05G275400	trans	0.99	9.61801e-10		S-adenosyl-L-methionine-dependent methyltransferases superfamily protein isoform 1
MSTRG.11793.1	Ghicr24_A05G275900	trans	0.996	8.73709e-12		Peptidases, putative
MSTRG.11793.1	Ghicr24_A05G276800	trans	0.955	1.33298e-06		Pollen-specific protein C13, putative
MSTRG.11793.1	Ghicr24_A05G282200	trans	0.985	5.56821e-09	MIKC_MADS	MADS-box protein MADS5
MSTRG.11793.1	Ghicr24_A05G287300	trans	0.99	7.6958e-10		Uncharacterized protein
MSTRG.11793.1	Ghicr24_A05G287600	trans	0.986	4.39487e-09		Superoxide dismutase
MSTRG.11793.1	Ghicr24_A05G287900	trans	0.994	7.05637e-11		Alpha-expansin 2
MSTRG.11793.1	Ghicr24_A05G300600	trans	0.986	3.83112e-09		Auxin efflux carrier family protein
MSTRG.11793.1	Ghicr24_A05G309600	trans	0.988	2.05811e-09		CRINKLY4 related 2
MSTRG.11793.1	Ghicr24_A05G310500	trans	1	4.96537e-18		RNA-binding family protein isoform 1
MSTRG.11793.1	Ghicr24_A05G320800	trans	0.984	7.63627e-09		Uncharacterized protein
MSTRG.11793.1	Ghicr24_A05G323800	trans	0.986	4.09674e-09		Adenine nucleotide alpha hydrolases-like superfamily protein isoform 1
MSTRG.11793.1	Ghicr24_A05G346900	trans	0.982	1.47539e-08		Pyruvate dehydrogenase E1 component subunit alpha
MSTRG.11793.1	Ghicr24_A05G353400	trans	0.951	2.11349e-06		Phosphoinositide phospholipase C
MSTRG.11793.1	Ghicr24_A05G354400	trans	0.999	2.224e-15		Uncharacterized protein
MSTRG.11793.1	Ghicr24_A05G355400	trans	0.971	1.65098e-07		Leucine-rich repeat protein kinase family protein isoform 1
MSTRG.11793.1	Ghicr24_A05G366500	trans	0.974	8.70539e-08		Glyceraldehyde-3-phosphate dehydrogenase
MSTRG.11793.1	Ghicr24_A05G370900	trans	0.959	8.56241e-07		Carboxypeptidase
MSTRG.11793.1	Ghicr24_A05G377200	trans	0.989	1.10228e-09		Uncharacterized protein
MSTRG.11793.1	Ghicr24_A05G379400	trans	0.994	5.63545e-11		Sulfate transporter 4.1 isoform 1
MSTRG.11793.1	Ghicr24_A05G379500	trans	0.989	9.96687e-10		Beta-hexosaminidase
MSTRG.11793.1	Ghicr24_A05G384300	trans	0.977	5.0578e-08		Uncharacterized protein
MSTRG.11793.1	Ghicr24_A05G385300	trans	0.978	3.54873e-08		Plant protein 1589 of Uncharacterized protein function
MSTRG.11793.1	Ghicr24_A05G388400	trans	0.998	6.73785e-13		Trichome birefringence-like 22, putative
MSTRG.11793.1	Ghicr24_A05G392300	trans	0.978	4.05878e-08		Glutaredoxin family protein, putative
MSTRG.11793.1	Ghicr24_A05G392400	trans	0.953	1.61923e-06		Uncharacterized protein
MSTRG.11793.1	Ghicr24_A05G392800	trans	0.963	5.26297e-07		Keratin-associated protein 10-6 isoform 1
MSTRG.11793.1	Ghicr24_A05G393500	trans	0.988	2.27326e-09		GA-stimulated transcript-like protein 5
MSTRG.11793.1	Ghicr24_A05G394300	trans	0.996	5.27317e-12		Defective in cullin neddylation protein
MSTRG.11793.1	Ghicr24_A05G397900	trans	0.974	9.75132e-08		Plant calmodulin-binding protein-related, putative isoform 1
MSTRG.11793.1	Ghicr24_A05G410000	trans	0.978	3.99897e-08		Endoplasmic reticulum vesicle transporter protein isoform 1
MSTRG.11793.1	Ghicr24_A05G411100	trans	0.959	8.60442e-07		Transporter associated with antigen processing protein 2
MSTRG.11793.1	Ghicr24_A05G412700	trans	0.998	1.35909e-13		Fatty acid amide hydrolase
MSTRG.11793.1	Ghicr24_A05G421200	trans	0.974	8.61941e-08		Uncharacterized protein
MSTRG.11793.1	Ghicr24_A05G422500	trans	0.988	2.20314e-09		Kunitz family trypsin and protease inhibitor protein, putative
MSTRG.11793.1	Ghicr24_A05G423100	trans	0.974	9.04831e-08		4-hydroxy-4-methyl-2-oxoglutarate aldolase
MSTRG.11793.1	Ghicr24_A05G428000	trans	0.999	4.82684e-14		Cytochrome P450-like protein
MSTRG.11793.1	Ghicr24_A05G429800	trans	0.985	5.69864e-09		Sulfotransferase
MSTRG.11793.1	Ghicr24_A05G438500	trans	0.991	3.87217e-10		Uncharacterized protein
MSTRG.11793.1	Ghicr24_A05G439400	trans	0.988	1.59346e-09		Flavonoid 3-glucosyltransferase
MSTRG.11793.1	Ghicr24_A05G445300	trans	0.97	1.90865e-07		Kinase superfamily protein, putative
MSTRG.11793.1	Ghicr24_A06G001700	trans	0.97	1.9258e-07		SKP1-like protein
MSTRG.11793.1	Ghicr24_A06G004200	trans	0.975	7.40746e-08		Uncharacterized protein
MSTRG.11793.1	Ghicr24_A06G009900	trans	0.968	2.43739e-07		Major facilitator superfamily protein isoform 1
MSTRG.11793.1	Ghicr24_A06G022200	trans	0.995	2.78494e-11		Domain of Uncharacterized protein function (DUF303)
MSTRG.11793.1	Ghicr24_A06G023900	trans	0.989	1.18123e-09		Glycosyl hydrolase family 35 protein, putative
MSTRG.11793.1	Ghicr24_A06G024400	trans	0.978	4.30427e-08		Uncharacterized protein
MSTRG.11793.1	Ghicr24_A06G025200	trans	0.982	1.63419e-08		LIM domain protein LIM-2
MSTRG.11793.1	Ghicr24_A06G029300	trans	0.986	4.58605e-09		Sucrose transporter 4
MSTRG.11793.1	Ghicr24_A06G034400	trans	0.994	5.02472e-11		Uncharacterized protein
MSTRG.11793.1	Ghicr24_A06G039700	trans	0.994	7.8394e-11		Pumilio 7, putative
MSTRG.11793.1	Ghicr24_A06G042500	trans	0.997	2.6016e-12		Uncharacterized protein isoform 1
MSTRG.11793.1	Ghicr24_A06G046900	trans	0.996	7.73003e-12		Ufm1
MSTRG.11793.1	Ghicr24_A06G051600	trans	0.995	3.75895e-11		Beta-galactosidase
MSTRG.11793.1	Ghicr24_A06G052300	trans	0.989	1.05287e-09		Cyclin A1,1, putative
MSTRG.11793.1	Ghicr24_A06G054700	trans	0.988	2.27309e-09		BEL1-like homeodomain protein 8, putative
MSTRG.11793.1	Ghicr24_A06G057000	trans	0.996	6.52817e-12		Uncharacterized protein
MSTRG.11793.1	Ghicr24_A06G059500	trans	0.979	3.40832e-08		Heptahelical transmembrane protein1 isoform 1
MSTRG.11793.1	Ghicr24_A06G077500	trans	0.992	2.042e-10		Uncharacterized protein
MSTRG.11793.1	Ghicr24_A06G078000	trans	0.998	1.07718e-13		Early nodulin-like protein 22, putative
MSTRG.11793.1	Ghicr24_A06G080300	trans	0.978	3.55063e-08		Uncharacterized protein isoform 1
MSTRG.11793.1	Ghicr24_A06G081700	trans	0.993	9.29087e-11		Acid phosphatase, putative isoform 1
MSTRG.11793.1	Ghicr24_A06G084500	trans	0.97	1.78791e-07		Mechanosensitive channel of small conductance-like 10, putative isoform 1
MSTRG.11793.1	Ghicr24_A06G086500	trans	0.98	2.33037e-08		Copper transporter 5
MSTRG.11793.1	Ghicr24_A06G087000	trans	0.996	8.32398e-12		Inter-alpha-trypsin inhibitor heavy chain-related isoform 1
MSTRG.11793.1	Ghicr24_A06G089900	trans	0.987	3.02468e-09		Alpha/beta-Hydrolases superfamily protein isoform 1
MSTRG.11793.1	Ghicr24_A06G110900	trans	0.976	5.53814e-08		Nucleotide-sugar transporter family protein
MSTRG.11793.1	Ghicr24_A06G114900	trans	0.994	7.73726e-11		PPPDE thiol peptidase family protein, putative
MSTRG.11793.1	Ghicr24_A06G118700	trans	0.98	2.27966e-08		ARM repeat superfamily protein isoform 1
MSTRG.11793.1	Ghicr24_A06G124700	trans	0.982	1.29922e-08		Endoglucanase
MSTRG.11793.1	Ghicr24_A06G128200	trans	0.961	7.00123e-07		Cellulose synthase
MSTRG.11793.1	Ghicr24_A06G133800	trans	0.989	1.36562e-09		Uncharacterized protein isoform 1
MSTRG.11793.1	Ghicr24_A06G142000	trans	0.961	7.05155e-07		GDSL-like Lipase/Acylhydrolase superfamily protein
MSTRG.11793.1	Ghicr24_A06G150600	trans	0.989	1.13048e-09		CBS domain-containing protein
MSTRG.11793.1	Ghicr24_A06G151500	trans	0.969	2.06183e-07		Uncharacterized protein
MSTRG.11793.1	Ghicr24_A06G153200	trans	0.987	3.01457e-09		Xylem bark cysteine peptidase 3 isoform 1
MSTRG.11793.1	Ghicr24_A06G158800	trans	0.984	7.58728e-09		S-adenosyl-L-methionine-dependent methyltransferases superfamily protein isoform 1
MSTRG.11793.1	Ghicr24_A06G169100	trans	0.988	1.8587e-09		Major facilitator superfamily protein
MSTRG.11793.1	Ghicr24_A06G171000	trans	0.99	6.65188e-10		Xyloglucan endotransglucosylase/hydrolase
MSTRG.11793.1	Ghicr24_A06G172700	trans	0.99	6.00794e-10		Cytochrome P450, family 77, subfamily B, polypeptide 1
MSTRG.11793.1	Ghicr24_A06G175100	trans	0.989	1.04893e-09		Aminomethyltransferase
MSTRG.11793.1	Ghicr24_A06G175700	trans	0.989	1.43122e-09		B-cell receptor-associated 31-like
MSTRG.11793.1	Ghicr24_A06G179000	trans	0.994	4.67654e-11		RPM1 interacting protein 4, putative
MSTRG.11793.1	Ghicr24_A06G180400	trans	0.967	3.12856e-07		Uncharacterized protein
MSTRG.11793.1	Ghicr24_A06G182100	trans	0.988	1.83344e-09		RNA-binding family protein isoform 3
MSTRG.11793.1	Ghicr24_A06G194800	trans	0.993	1.67302e-10		WAP four-disulfide core domain protein 8, putative
MSTRG.11793.1	Ghicr24_A06G196100	trans	1	2.06168e-17		Alpha/beta-Hydrolases superfamily protein
MSTRG.11793.1	Ghicr24_A06G204300	trans	0.957	1.08886e-06		Polyphenol oxidase-7
MSTRG.11793.1	Ghicr24_A06G207100	trans	0.971	1.5633e-07		Uncharacterized protein isoform 1
MSTRG.11793.1	Ghicr24_A06G212500	trans	0.982	1.35564e-08		Leucine-rich repeat protein kinase family protein, putative isoform 1
MSTRG.11793.1	Ghicr24_A06G221200	trans	0.977	5.10595e-08		Putative ribosomal protein L28
MSTRG.11793.1	Ghicr24_A06G222000	trans	0.981	2.00816e-08		Protein ROOT HAIR DEFECTIVE 3 homolog
MSTRG.11793.1	Ghicr24_A07G002800	trans	0.969	1.98469e-07		Fatty acyl-ACP thioesterases B isoform 2
MSTRG.11793.1	Ghicr24_A07G002900	trans	0.996	4.99059e-12		--
MSTRG.11793.1	Ghicr24_A07G005600	trans	0.99	6.72425e-10		Uncharacterized protein
MSTRG.11793.1	Ghicr24_A07G009600	trans	0.981	1.88904e-08		Uncharacterized protein
MSTRG.11793.1	Ghicr24_A07G012600	trans	0.993	1.26277e-10		Uncharacterized protein
MSTRG.11793.1	Ghicr24_A07G013900	trans	0.99	7.70242e-10		Myosin family protein with Dil domain isoform 1
MSTRG.11793.1	Ghicr24_A07G030900	trans	0.978	4.26862e-08		Cytosol aminopeptidase family protein
MSTRG.11793.1	Ghicr24_A07G033900	trans	0.996	1.17231e-11		Uncharacterized protein isoform 1
MSTRG.11793.1	Ghicr24_A07G038600	trans	0.993	1.16908e-10		UDP-sugar transporter, putative
MSTRG.11793.1	Ghicr24_A07G041000	trans	0.989	1.34778e-09		Glycosyl hydrolase superfamily protein
MSTRG.11793.1	Ghicr24_A07G044600	trans	0.993	1.12404e-10		Cytochrome P450 704C1
MSTRG.11793.1	Ghicr24_A07G045100	trans	0.968	2.66751e-07		B12D protein
MSTRG.11793.1	Ghicr24_A07G047700	trans	0.992	2.14928e-10		GroES-like zinc-binding alcohol dehydrogenase family protein
[truncated: 38,758 more rows]

## Sheet: fl_0 vs fl_-2
LncRNA_ID	Target_gene_ID	Target_type	Pearson correlation coefficient	p-value	transcription factor	functional description
MSTRG.35237.1	Ghicr24_D07G168200	trans	0.971	1.65088e-07		Sulfate/thiosulfate import ATP-binding protein cysA, putative
MSTRG.42456.8	Ghicr24_D10G063500	trans	0.954	1.54692e-06		Peptidase M20/M25/M40 family protein
MSTRG.42456.8	Ghicr24_D11G172500	trans	0.968	2.61748e-07		Mannose-6-phosphate isomerase
MSTRG.42456.8	Ghicr24_A12G052300	trans	-0.957	1.0923e-06		Pectin lyase-like superfamily protein isoform 1
MSTRG.4679.2	Ghicr24_D06G235700	trans	0.963	4.90306e-07		Ralf-like 4, putative
MSTRG.35237.1	Ghicr24_D05G227200	cis				Trehalose 6-phosphate phosphatase

## Sheet: fl_5 vs fl_0
LncRNA_ID	Target_gene_ID	Target_type	Pearson correlation coefficient	p-value	transcription factor	functional description
MSTRG.43991.2	Ghicr24_A01G049500	trans	0.955	1.33467e-06		Kinase superfamily protein, putative isoform 2
MSTRG.43991.2	Ghicr24_A05G183300	trans	0.955	1.34881e-06		S-acyltransferase
MSTRG.43991.2	Ghicr24_A09G262900	trans	0.953	1.73262e-06		Arginine methyltransferase 4A isoform 1
MSTRG.43991.2	Ghicr24_A12G087700	trans	0.959	8.27541e-07		D5-type cyclin, putative
MSTRG.43991.2	Ghicr24_A13G115400	trans	0.963	5.34405e-07		MATE efflux family protein
MSTRG.43991.2	Ghicr24_Contig00693G000600	trans	0.957	1.09414e-06		Histone H3 K4-specific methyltransferase SET7/9 family protein
MSTRG.43991.2	Ghicr24_D03G158800	trans	0.972	1.36071e-07		Allergen-related
MSTRG.43991.2	Ghicr24_D04G039000	trans	0.951	2.13924e-06		Rhamnose synthase
MSTRG.43991.2	Ghicr24_D04G084500	trans	0.952	1.83022e-06		Leucine-rich repeat protein kinase family protein isoform 1
MSTRG.43991.2	Ghicr24_D08G239700	trans	0.979	2.82094e-08		Serine-threonine protein kinase, plant-type, putative
MSTRG.43991.2	Ghicr24_D11G201000	trans	0.963	5.35457e-07		Nbs-lrr resistance protein, putative
MSTRG.43991.2	Ghicr24_D11G367600	trans	0.961	6.62022e-07	MYB	Duplicated homeodomain-like superfamily protein
MSTRG.43991.2	Ghicr24_D12G198600	trans	0.953	1.59063e-06		Galactose oxidase/kelch repeat superfamily protein isoform 1
MSTRG.4679.2	Ghicr24_D06G235700	trans	0.963	4.90306e-07		Ralf-like 4, putative
MSTRG.43076.2	Ghicr24_D09G152100	cis				Allantoin permease
MSTRG.36559.1	Ghicr24_A05G158200	trans	-0.951	2.08463e-06		Uncharacterized protein
MSTRG.36559.1	Ghicr24_A13G054800	trans	-0.964	4.47481e-07	bHLH	BHLH transcription factor
MSTRG.36559.1	Ghicr24_D03G030300	trans	-0.952	1.78357e-06	GRF	Growth-regulating factor 1, putative isoform 1
MSTRG.36559.1	Ghicr24_D03G086600	trans	-0.959	8.61043e-07		Uncharacterized protein isoform 1
MSTRG.36559.1	Ghicr24_D08G115500	trans	-0.957	1.11581e-06		IQ-domain 17, putative
MSTRG.36559.1	Ghicr24_D08G199700	trans	-0.958	9.1377e-07		Putative uncharacterized protein
MSTRG.36559.1	Ghicr24_D08G242500	trans	-0.961	7.02752e-07	Dof	Cycling DOF factor 2, putative isoform 1
MSTRG.36559.1	Ghicr24_D09G146500	trans	-0.951	2.05063e-06		Cell wall invertase 2 isoform 1
MSTRG.36559.1	Ghicr24_D11G224300	trans	-0.98	2.55428e-08		ROP binding protein kinases 1, putative
MSTRG.43703.1	Ghicr24_A11G187300	trans	-0.951	2.0332e-06		MLO-like protein
MSTRG.43703.1	Ghicr24_D04G005300	trans	-0.964	4.29323e-07		HXXXD-type acyl-transferase family protein, putative
MSTRG.50994.1	Ghicr24_A11G187300	trans	-0.98	2.23391e-08		MLO-like protein
MSTRG.4705.1	Ghicr24_A03G209200	cis				Lipid transfer protein
MSTRG.12634.1	Ghicr24_A01G005000	trans	0.952	1.92998e-06		3-ketoacyl-CoA synthase
MSTRG.12634.1	Ghicr24_A01G053800	trans	0.986	4.88411e-09		Epidermis-specific secreted glycoprotein EP1-like protein
MSTRG.12634.1	Ghicr24_A01G064900	trans	0.951	1.95415e-06		S-norcoclaurine synthase 1
MSTRG.12634.1	Ghicr24_A01G065600	trans	0.958	9.2473e-07	NAC	NAC domain protein NAC4
MSTRG.12634.1	Ghicr24_A01G068900	trans	0.979	3.29068e-08		Uncharacterized protein
MSTRG.12634.1	Ghicr24_A01G095400	trans	0.958	9.8492e-07		BTB/POZ domain-containing protein
MSTRG.12634.1	Ghicr24_A01G110400	trans	0.98	2.34966e-08		Ser/Thr-rich protein T10 in DGCR region
MSTRG.12634.1	Ghicr24_A01G110800	trans	0.951	1.98717e-06		Hedgehog receptor, putative isoform 1
MSTRG.12634.1	Ghicr24_A01G115200	trans	0.978	3.94379e-08		Polyprotein
MSTRG.12634.1	Ghicr24_A01G131600	trans	0.968	2.44624e-07	bHLH	Beta HLH protein 93
MSTRG.12634.1	Ghicr24_A01G133000	trans	0.959	8.74014e-07		HXXXD-type acyl-transferase family protein, putative
MSTRG.12634.1	Ghicr24_A01G139700	trans	0.953	1.68956e-06		Alkaline/neutral invertase isoform 1
MSTRG.12634.1	Ghicr24_A01G157200	trans	0.983	9.52076e-09		Purple acid phosphatase 3 isoform 1
MSTRG.12634.1	Ghicr24_A01G168000	trans	0.98	2.42987e-08		Uncharacterized protein isoform 1
MSTRG.12634.1	Ghicr24_A01G171900	trans	0.96	7.60027e-07		Fbox protein isoform 1
MSTRG.12634.1	Ghicr24_A01G189300	trans	0.952	1.90444e-06		ACT-like protein tyrosine kinase family protein isoform 1
MSTRG.12634.1	Ghicr24_A01G190600	trans	0.994	6.1852e-11		Lysine histidine transporter-like 8, putative isoform 1
MSTRG.12634.1	Ghicr24_A01G204600	trans	0.953	1.61316e-06		Uncharacterized protein
MSTRG.12634.1	Ghicr24_A01G208600	trans	0.973	1.04531e-07	bZIP	BZIP transcription factor family protein
MSTRG.12634.1	Ghicr24_A01G215400	trans	0.956	1.2751e-06		Alpha-L-arabinofuranosidase 1
MSTRG.12634.1	Ghicr24_A01G246100	trans	0.986	3.7253e-09		HSP20-like chaperones superfamily protein
MSTRG.12634.1	Ghicr24_A01G253900	trans	0.965	3.85908e-07		Signal transducer and transcription activator isoform 1
MSTRG.12634.1	Ghicr24_A02G004400	trans	0.968	2.48194e-07		ARM repeat superfamily protein, putative
MSTRG.12634.1	Ghicr24_A02G057100	trans	0.966	3.44141e-07		Uncharacterized protein isoform 1
MSTRG.12634.1	Ghicr24_A02G064300	trans	0.97	1.75981e-07	MYB	Myb domain protein 112 isoform 1
MSTRG.12634.1	Ghicr24_A02G072400	trans	0.983	9.73863e-09		Sucrose-proton symporter 2 isoform 1
MSTRG.12634.1	Ghicr24_A02G088300	trans	0.957	1.08658e-06		GDSL-like Lipase/Acylhydrolase superfamily protein
MSTRG.12634.1	Ghicr24_A02G096300	trans	0.987	3.24326e-09		Uncharacterized protein
MSTRG.12634.1	Ghicr24_A02G124400	trans	0.956	1.23362e-06		Respiratory burst oxidase protein A
MSTRG.12634.1	Ghicr24_A02G134200	trans	0.962	6.07777e-07		Pathogen-related protein isoform 1
MSTRG.12634.1	Ghicr24_A02G134500	trans	0.982	1.44292e-08		JHL06B08.8 protein
MSTRG.12634.1	Ghicr24_A02G180700	trans	0.965	3.87122e-07	HD-ZIP	Homeodomain-leucine zipper protein HD4
MSTRG.12634.1	Ghicr24_A02G191900	trans	0.955	1.33477e-06	G2-like	MYB
MSTRG.12634.1	Ghicr24_A02G195000	trans	0.954	1.51396e-06		Coiled-coil domain-containing protein 109A, putative
MSTRG.12634.1	Ghicr24_A02G197100	trans	0.953	1.70469e-06		Uncharacterized protein
MSTRG.12634.1	Ghicr24_A02G200400	trans	0.956	1.17196e-06		P-loop containing nucleoside triphosphate hydrolases superfamily protein, putative isoform 2
MSTRG.12634.1	Ghicr24_A02G209500	trans	0.962	5.56635e-07		Calcium-dependent phosphotriesterase superfamily protein, putative
MSTRG.12634.1	Ghicr24_A03G023200	trans	0.975	8.03182e-08		Uncharacterized protein
MSTRG.12634.1	Ghicr24_A03G031900	trans	0.99	9.09871e-10	LBD	LOB domain-containing protein 15, putative
MSTRG.12634.1	Ghicr24_A03G051100	trans	0.965	3.78756e-07	Dof	OBF-binding protein 3, putative isoform 1
MSTRG.12634.1	Ghicr24_A03G051700	trans	0.981	2.0069e-08		Uncharacterized protein isoform 1
MSTRG.12634.1	Ghicr24_A03G069100	trans	0.956	1.25554e-06		Uncharacterized protein isoform 2
MSTRG.12634.1	Ghicr24_A03G079400	trans	0.965	3.70674e-07		Major facilitator superfamily protein, putative
MSTRG.12634.1	Ghicr24_A03G095800	trans	0.994	7.09666e-11	SRS	SHI-related sequence 7, putative
MSTRG.12634.1	Ghicr24_A03G115000	trans	0.981	2.00012e-08	HD-ZIP	HD domain class transcription factor
MSTRG.12634.1	Ghicr24_A03G138400	trans	0.95	2.18094e-06		2-oxoglutarate and Fe(II)-dependent oxygenase superfamily protein, putative
MSTRG.12634.1	Ghicr24_A03G160500	trans	0.957	1.08453e-06		Carbonic anhydrase
MSTRG.12634.1	Ghicr24_A03G165000	trans	0.984	8.87634e-09	C2H2	C2H2 and C2HC zinc fingers superfamily protein, putative
MSTRG.12634.1	Ghicr24_A03G182000	trans	0.958	9.19589e-07		RING membrane-anchor 1, putative isoform 1
MSTRG.12634.1	Ghicr24_A03G187400	trans	0.983	1.07254e-08		Auxin-responsive GH3 family protein
MSTRG.12634.1	Ghicr24_A03G206900	trans	0.95	2.20349e-06		Polyol/monosaccharide transporter 5
MSTRG.12634.1	Ghicr24_A03G207400	trans	0.983	9.69975e-09		UPF0496 protein
MSTRG.12634.1	Ghicr24_A03G209400	trans	0.97	1.93923e-07		Coffea canephora DH200=94 genomic scaffold, scaffold_1
MSTRG.12634.1	Ghicr24_A03G226900	trans	0.983	9.66707e-09	GATA	GATA transcription factor 5, putative
MSTRG.12634.1	Ghicr24_A04G097200	trans	0.97	1.87022e-07		Putative metallothionin 2a
MSTRG.12634.1	Ghicr24_A04G118900	trans	0.955	1.39016e-06	NAC	NAC domain protein 7
MSTRG.12634.1	Ghicr24_A04G121800	trans	0.977	5.09458e-08		Polyketide cyclase/dehydrase and lipid transport superfamily protein
MSTRG.12634.1	Ghicr24_A04G122500	trans	0.97	1.74738e-07		RING membrane-anchor 1, putative isoform 1
MSTRG.12634.1	Ghicr24_A04G145500	trans	0.978	3.53722e-08		RmlC-like cupins superfamily protein
MSTRG.12634.1	Ghicr24_A04G149600	trans	0.971	1.56684e-07		FAD/NAD(P)-binding oxidoreductase family protein, putative
MSTRG.12634.1	Ghicr24_A04G167500	trans	0.958	1.00457e-06		Uncharacterized protein isoform 1
MSTRG.12634.1	Ghicr24_A05G017500	trans	0.951	2.11341e-06		Uncharacterized protein isoform 1
MSTRG.12634.1	Ghicr24_A05G035000	trans	0.974	8.42587e-08		Major facilitator superfamily protein, putative isoform 1
MSTRG.12634.1	Ghicr24_A05G052100	trans	0.987	2.37079e-09	ERF	Integrase-type DNA-binding superfamily protein
MSTRG.12634.1	Ghicr24_A05G053300	trans	0.965	3.94526e-07		Sulfite exporter TauE/SafE family protein
MSTRG.12634.1	Ghicr24_A05G060100	trans	0.975	8.03317e-08		Kinase superfamily protein isoform 1
MSTRG.12634.1	Ghicr24_A05G085400	trans	0.955	1.41985e-06		Uncharacterized protein
MSTRG.12634.1	Ghicr24_A05G086100	trans	0.981	1.79898e-08		Glycosyl hydrolase superfamily protein isoform 1
MSTRG.12634.1	Ghicr24_A05G090000	trans	0.981	1.68748e-08		Uncharacterized protein
MSTRG.12634.1	Ghicr24_A05G106300	trans	0.984	7.99891e-09	EIL	Ethylene insensitive 3 family protein
MSTRG.12634.1	Ghicr24_A05G115500	trans	0.985	5.82739e-09		BnaC07g08230D protein
MSTRG.12634.1	Ghicr24_A05G136700	trans	0.988	1.73275e-09		ABC-2 and Plant PDR ABC-type transporter family protein isoform 1
MSTRG.12634.1	Ghicr24_A05G140200	trans	0.983	1.02051e-08		Beta-galactosidase
MSTRG.12634.1	Ghicr24_A05G141500	trans	0.981	1.80785e-08		Uncharacterized protein
MSTRG.12634.1	Ghicr24_A05G163800	trans	0.976	6.24017e-08	NAC	NAC domain protein NAC27
MSTRG.12634.1	Ghicr24_A05G171900	trans	0.961	6.54682e-07	MYB	MYB-like 102
MSTRG.12634.1	Ghicr24_A05G179400	trans	0.996	1.30515e-11		ACC oxidase 1
MSTRG.12634.1	Ghicr24_A05G184800	trans	0.967	2.79284e-07		HXXXD-type acyl-transferase family protein, putative
MSTRG.12634.1	Ghicr24_A05G187700	trans	0.959	8.71915e-07		Major facilitator superfamily protein isoform 3
MSTRG.12634.1	Ghicr24_A05G189000	trans	0.977	5.11047e-08		Uncharacterized protein
MSTRG.12634.1	Ghicr24_A05G190800	trans	0.994	7.35506e-11		Pathogenesis-related thaumatin superfamily protein
MSTRG.12634.1	Ghicr24_A05G201600	trans	0.96	7.94006e-07	NAC	NAC domain-containing protein 72, putative isoform 1
MSTRG.12634.1	Ghicr24_A05G203400	trans	0.956	1.26196e-06		Kinase superfamily protein
MSTRG.12634.1	Ghicr24_A05G214500	trans	0.965	4.13114e-07	M-type_MADS	AGAMOUS-like 104
MSTRG.12634.1	Ghicr24_A05G221000	trans	0.957	1.11093e-06		Branched-chain-amino-acid aminotransferase
MSTRG.12634.1	Ghicr24_A05G222600	trans	0.958	9.15134e-07		Leucine-rich repeat transmembrane protein kinase family protein
MSTRG.12634.1	Ghicr24_A05G230800	trans	0.975	7.39183e-08		Uncharacterized protein
MSTRG.12634.1	Ghicr24_A05G251100	trans	0.955	1.40932e-06		Glycolipid transfer protein 2, putative isoform 1
MSTRG.12634.1	Ghicr24_A05G258500	trans	0.972	1.26585e-07		Leucine-rich receptor-like protein kinase family protein isoform 1
MSTRG.12634.1	Ghicr24_A05G265200	trans	0.975	7.06367e-08		DNA polymerase epsilon catalytic subunit A, putative
MSTRG.12634.1	Ghicr24_A05G362200	trans	0.966	3.57401e-07	WRKY	WRKY transcription factor 99
MSTRG.12634.1	Ghicr24_A05G364200	trans	0.963	4.93325e-07		Chloride channel protein
MSTRG.12634.1	Ghicr24_A05G393700	trans	0.976	6.1866e-08		Amino acid transporter isoform 2
MSTRG.12634.1	Ghicr24_A05G405400	trans	0.985	5.02196e-09		Uncharacterized protein
MSTRG.12634.1	Ghicr24_A05G433600	trans	0.981	1.79432e-08		AZA-guanine resistant1
MSTRG.12634.1	Ghicr24_A05G437400	trans	0.981	2.00687e-08		Uncharacterized protein
MSTRG.12634.1	Ghicr24_A06G001400	trans	0.978	3.5364e-08		Expansin 11, ALPHA 1.14,EXPA11
MSTRG.12634.1	Ghicr24_A06G002800	trans	0.963	4.96762e-07		Pathogenesis-related thaumatin superfamily protein
MSTRG.12634.1	Ghicr24_A06G029600	trans	0.99	6.38752e-10		Nbs-lrr resistance protein, putative
MSTRG.12634.1	Ghicr24_A06G036700	trans	0.953	1.62918e-06	HD-ZIP	Homeobox protein 6, putative
MSTRG.12634.1	Ghicr24_A06G040400	trans	0.961	6.54443e-07		Trehalose 6-phosphate phosphatase
MSTRG.12634.1	Ghicr24_A06G051100	trans	0.95	2.22469e-06		HSP40/DnaJ peptide-binding protein, putative
MSTRG.12634.1	Ghicr24_A06G057200	trans	0.954	1.42987e-06		Senescence-related gene 1
MSTRG.12634.1	Ghicr24_A06G068500	trans	0.954	1.49499e-06		Aldehyde dehydrogenase 2C4
MSTRG.12634.1	Ghicr24_A06G091800	trans	0.979	3.06745e-08		Bifunctional lysine-ketoglutarate reductase/saccharopine dehydrogenase
MSTRG.12634.1	Ghicr24_A06G093200	trans	0.982	1.38238e-08		Ferredoxin-related
MSTRG.12634.1	Ghicr24_A06G155100	trans	0.969	2.15242e-07		B-cell lymphoma 6 protein, putative
MSTRG.12634.1	Ghicr24_A06G156500	trans	0.95	2.2447e-06	NAC	NAC domain protein NAC56
MSTRG.12634.1	Ghicr24_A06G164800	trans	0.959	8.67045e-07		Phloem protein 2-A10, putative
MSTRG.12634.1	Ghicr24_A06G178700	trans	0.952	1.81215e-06		ACC oxidase 2
MSTRG.12634.1	Ghicr24_A06G189500	trans	0.956	1.17748e-06		Leucine-rich repeat protein kinase family protein isoform 1
MSTRG.12634.1	Ghicr24_A06G211000	trans	0.981	1.7915e-08		CBL-interacting serine/threonine-protein kinase 1 isoform 1
MSTRG.12634.1	Ghicr24_A06G226700	trans	0.958	9.1906e-07		Alpha/beta-Hydrolases superfamily protein isoform 1
MSTRG.12634.1	Ghicr24_A07G011000	trans	0.981	1.79926e-08		Uncharacterized protein isoform 1
MSTRG.12634.1	Ghicr24_A07G011400	trans	0.969	2.17703e-07		Polyamine oxidase 5
MSTRG.12634.1	Ghicr24_A07G013300	trans	0.98	2.24871e-08		Phosphatase 2C family protein, putative isoform 1
MSTRG.12634.1	Ghicr24_A07G026300	trans	0.98	2.17051e-08		Tocopherol cyclase, chloroplast / vitamin E deficient 1 (VTE1) / sucrose export defective 1 (SXD1) isoform 1
MSTRG.12634.1	Ghicr24_A07G088800	trans	0.958	9.46111e-07		BnaCnng71320D protein
MSTRG.12634.1	Ghicr24_A07G164200	trans	0.955	1.32373e-06	NAC	NAC domain protein, IPR003441
MSTRG.12634.1	Ghicr24_A07G189800	trans	0.958	1.00859e-06		Kinase superfamily protein isoform 1
MSTRG.12634.1	Ghicr24_A07G195800	trans	0.97	1.72535e-07		Transmembrane amino acid transporter family protein isoform 1
MSTRG.12634.1	Ghicr24_A07G196000	trans	0.958	9.20964e-07	bZIP	Basic leucine-zipper 42
MSTRG.12634.1	Ghicr24_A07G207100	trans	0.957	1.0322e-06		Ribonuclease 3-like protein 3, putative
MSTRG.12634.1	Ghicr24_A07G219000	trans	0.977	4.7105e-08		UDP-xylose phenolic glycosyltransferase, putative
MSTRG.12634.1	Ghicr24_A07G232400	trans	0.973	1.12676e-07		Zinc finger protein 6, putative
MSTRG.12634.1	Ghicr24_A07G239100	trans	0.992	2.50771e-10	NAC	NAC domain protein 17
MSTRG.12634.1	Ghicr24_A07G245500	trans	0.957	1.01705e-06		Aldehyde dehydrogenase 2B4 isoform 1
MSTRG.12634.1	Ghicr24_A07G249900	trans	0.955	1.37348e-06		HXXXD-type acyl-transferase family protein, putative
MSTRG.12634.1	Ghicr24_A07G250700	trans	0.977	5.12497e-08		RING domain ligase2 isoform 1
MSTRG.12634.1	Ghicr24_A07G254100	trans	0.959	8.64475e-07		Chloride channel protein
MSTRG.12634.1	Ghicr24_A08G020400	trans	0.969	2.17962e-07		Plasma membrane ATPase 4 isoform 1
MSTRG.12634.1	Ghicr24_A08G024200	trans	0.976	5.6814e-08		1-deoxy-D-xylulose-5-phosphate synthase
MSTRG.12634.1	Ghicr24_A08G024600	trans	0.99	6.56052e-10	C2H2	Zinc finger protein 2, putative
MSTRG.12634.1	Ghicr24_A08G069800	trans	0.974	8.70306e-08		Bax inhibitor-1 family protein
MSTRG.12634.1	Ghicr24_A08G082900	trans	0.962	6.239e-07		Alpha/beta-Hydrolases superfamily protein
MSTRG.12634.1	Ghicr24_A08G095100	trans	0.95	2.17401e-06		Raffinose synthase family protein isoform 1
MSTRG.12634.1	Ghicr24_A08G099000	trans	0.958	9.13224e-07		Glutamine dumper 4
MSTRG.12634.1	Ghicr24_A08G099500	trans	0.97	1.90607e-07		Trehalose phosphatase/synthase 11
MSTRG.12634.1	Ghicr24_A08G110500	trans	0.953	1.68304e-06		SAUR family protein
MSTRG.12634.1	Ghicr24_A08G142300	trans	0.967	2.99598e-07		Uncharacterized protein
MSTRG.12634.1	Ghicr24_A08G156300	trans	0.978	3.89454e-08		Pheophytinase
MSTRG.12634.1	Ghicr24_A08G156900	trans	0.962	5.61288e-07		Uncharacterized protein
MSTRG.12634.1	Ghicr24_A08G161500	trans	0.983	1.15996e-08		Don-glucosyltransferase 1, putative
MSTRG.12634.1	Ghicr24_A08G169200	trans	0.971	1.46073e-07		Acyl:coa ligase
MSTRG.12634.1	Ghicr24_A08G188600	trans	0.979	3.02629e-08	WRKY	WRKY transcription factor 28
MSTRG.12634.1	Ghicr24_A08G192200	trans	0.957	1.05665e-06		Peptidyl-prolyl cis-trans isomerase
MSTRG.12634.1	Ghicr24_A08G208200	trans	0.99	8.74697e-10		Cytochrome P450 94A1
MSTRG.12634.1	Ghicr24_A08G217200	trans	0.957	1.11702e-06	EIL	Ethylene insensitive 3 family protein
MSTRG.12634.1	Ghicr24_A08G221700	trans	0.992	3.08784e-10		Tetratricopeptide repeat (TPR)-containing protein
MSTRG.12634.1	Ghicr24_A08G221900	trans	0.983	1.13283e-08	GRAS	GRAS family transcription factor, putative
MSTRG.12634.1	Ghicr24_A08G235900	trans	0.958	9.19167e-07	WRKY	WRKY transcription factor 23
MSTRG.12634.1	Ghicr24_A09G016100	trans	0.977	4.91619e-08		Ribosomal protein L34e superfamily protein, putative
MSTRG.12634.1	Ghicr24_A09G042600	trans	0.958	9.41906e-07		UPF0392 protein RCOM_0530710 isoform 2
MSTRG.12634.1	Ghicr24_A09G063300	trans	0.973	1.08821e-07	MYB	Myb domain protein 62, putative
MSTRG.12634.1	Ghicr24_A09G065000	trans	0.971	1.60528e-07		RING/U-box superfamily protein, putative isoform 2
MSTRG.12634.1	Ghicr24_A09G076600	trans	0.955	1.31383e-06		Caleosin-related family protein, putative
MSTRG.12634.1	Ghicr24_A09G079000	trans	0.973	9.88358e-08		Tubby-like F-box protein
MSTRG.12634.1	Ghicr24_A09G080000	trans	0.952	1.77879e-06		Multifunctional protein 2
MSTRG.12634.1	Ghicr24_A09G084000	trans	0.983	1.09438e-08		Glycosyl hydrolase superfamily protein isoform 1
MSTRG.12634.1	Ghicr24_A09G084700	trans	0.952	1.94267e-06		Nucleotide-sugar transporter family protein isoform 1
MSTRG.12634.1	Ghicr24_A09G087700	trans	0.984	8.33252e-09		--
MSTRG.12634.1	Ghicr24_A09G098800	trans	0.954	1.44612e-06		Oxidative stress 3, putative isoform 2
MSTRG.12634.1	Ghicr24_A09G107800	trans	0.959	8.59617e-07		Asparagine synthetase
MSTRG.12634.1	Ghicr24_A09G108000	trans	0.973	9.99358e-08		Asparagine synthetase
MSTRG.12634.1	Ghicr24_A09G135500	trans	0.963	5.21804e-07		Carboxypeptidase
MSTRG.12634.1	Ghicr24_A09G143700	trans	0.982	1.38476e-08		Calcium-dependent protein kinase 19
MSTRG.12634.1	Ghicr24_A09G158500	trans	0.951	1.95579e-06		A20/AN1-like zinc finger family protein, putative isoform 1
MSTRG.12634.1	Ghicr24_A09G208600	trans	0.972	1.28406e-07		Polyketide cyclase/dehydrase and lipid transport superfamily protein
MSTRG.12634.1	Ghicr24_A09G256300	trans	0.978	3.71284e-08		Uncharacterized protein
MSTRG.12634.1	Ghicr24_A09G257300	trans	0.968	2.48978e-07		CASP-like protein
MSTRG.12634.1	Ghicr24_A09G261500	trans	0.954	1.57147e-06		Lipoamide acyltransferase component of branched-chain alpha-keto acid dehydrogenase isoform 1
MSTRG.12634.1	Ghicr24_A09G273500	trans	0.988	2.10841e-09		Clp ATPase isoform 1
MSTRG.12634.1	Ghicr24_A10G012300	trans	0.985	6.06272e-09	WRKY	WRKY transcription factor 90
MSTRG.12634.1	Ghicr24_A10G023300	trans	0.977	4.97836e-08		F-box family protein, putative
MSTRG.12634.1	Ghicr24_A10G031200	trans	0.979	3.44456e-08		MLO-like protein
MSTRG.12634.1	Ghicr24_A10G033600	trans	0.952	1.80166e-06		SGNH hydrolase-type esterase superfamily protein isoform 1
MSTRG.12634.1	Ghicr24_A10G036500	trans	0.977	5.05942e-08		RING/FYVE/PHD-type zinc finger family protein isoform 1
MSTRG.12634.1	Ghicr24_A10G046800	trans	0.98	2.211e-08		Uncharacterized protein
MSTRG.12634.1	Ghicr24_A10G050600	trans	0.987	3.14284e-09		Leucine-rich repeat transmembrane protein kinase
MSTRG.12634.1	Ghicr24_A10G069500	trans	0.952	1.7766e-06		Methyl esterase 12 isoform 2
MSTRG.12634.1	Ghicr24_A10G074200	trans	0.953	1.72091e-06		YELLOW STRIPE like 6
MSTRG.12634.1	Ghicr24_A10G080600	trans	0.98	2.50837e-08		Uncharacterized protein
MSTRG.12634.1	Ghicr24_A10G083700	trans	0.962	6.22004e-07		Serine/threonine-protein kinase
MSTRG.12634.1	Ghicr24_A10G096600	trans	0.969	2.16675e-07	HSF	Heat shock transcription factor
MSTRG.12634.1	Ghicr24_A10G101400	trans	0.986	4.4572e-09		FAD-linked oxidases family protein
MSTRG.12634.1	Ghicr24_A10G105800	trans	0.968	2.41346e-07		Uncharacterized protein
MSTRG.12634.1	Ghicr24_A10G124500	trans	0.978	3.94001e-08		Uncharacterized protein
MSTRG.12634.1	Ghicr24_A10G124700	trans	0.985	5.37351e-09	HSF	Heat stress transcription factor A-6b, putative
MSTRG.12634.1	Ghicr24_A10G125100	trans	0.972	1.3248e-07		ARM repeat superfamily protein
MSTRG.12634.1	Ghicr24_A10G134300	trans	0.963	5.45224e-07		Cytochrome P450
MSTRG.12634.1	Ghicr24_A10G154200	trans	0.978	3.55846e-08		Uncharacterized protein
MSTRG.12634.1	Ghicr24_A10G162800	trans	0.976	5.46361e-08		Class III peroxidase
MSTRG.12634.1	Ghicr24_A10G166400	trans	0.964	4.49759e-07		Uncharacterized protein
MSTRG.12634.1	Ghicr24_A10G169800	trans	0.98	2.50978e-08		GroES-like zinc-binding alcohol dehydrogenase family protein
MSTRG.12634.1	Ghicr24_A10G188200	trans	0.961	6.75035e-07		Periplasmic beta-glucosidase, putative
MSTRG.12634.1	Ghicr24_A10G201200	trans	0.964	4.50313e-07		Peroxidase superfamily protein
MSTRG.12634.1	Ghicr24_A10G203600	trans	0.959	8.18059e-07		ABC1-like kinase
MSTRG.12634.1	Ghicr24_A10G217800	trans	0.953	1.65925e-06		NAD(P)-binding Rossmann-fold superfamily protein, putative
MSTRG.12634.1	Ghicr24_A10G221500	trans	0.957	1.06058e-06	C2H2	C2H2-type zinc finger family protein, putative
MSTRG.12634.1	Ghicr24_A10G227800	trans	0.988	2.05245e-09		Patatin
MSTRG.12634.1	Ghicr24_A10G237900	trans	0.952	1.85403e-06	C2H2	Zinc finger family protein
MSTRG.12634.1	Ghicr24_A10G261000	trans	0.959	8.54089e-07		Uncharacterized protein isoform 1
MSTRG.12634.1	Ghicr24_A11G016400	trans	0.964	4.6112e-07	HD-ZIP	NAD(P)-linked oxidoreductase superfamily protein
MSTRG.12634.1	Ghicr24_A11G019400	trans	0.955	1.37441e-06		Serine/threonine-protein kinase fray2 isoform 1
MSTRG.12634.1	Ghicr24_A11G032100	trans	0.978	3.79773e-08		Phospholipid/glycerol acyltransferase family protein isoform 1
MSTRG.12634.1	Ghicr24_A11G048400	trans	0.964	4.52043e-07		Peroxidase superfamily protein
MSTRG.12634.1	Ghicr24_A11G050700	trans	0.97	1.95824e-07		Methyl esterase 10, putative
MSTRG.12634.1	Ghicr24_A11G065500	trans	0.965	3.64604e-07		Chromatin assembly factor 1 subunit A, putative
MSTRG.12634.1	Ghicr24_A11G067800	trans	0.978	3.76612e-08		TRAM, LAG1 and CLN8 (TLC) lipid-sensing domain containing protein isoform 1
MSTRG.12634.1	Ghicr24_A11G076300	trans	0.953	1.70594e-06	NAC	NAC domain protein 12
MSTRG.12634.1	Ghicr24_A11G090600	trans	0.951	2.14561e-06		Xylem serine peptidase 1 isoform 1
MSTRG.12634.1	Ghicr24_A11G094700	trans	0.996	1.00589e-11		C2 calcium/lipid-binding plant phosphoribosyltransferase family protein isoform 1
MSTRG.12634.1	Ghicr24_A11G104500	trans	0.955	1.32693e-06		Regulatory component of ABA receptor 1
MSTRG.12634.1	Ghicr24_A11G116700	trans	0.976	6.47929e-08	MYB	Myb-like transcription factor Myb 5
MSTRG.12634.1	Ghicr24_A11G119400	trans	0.954	1.5135e-06		RING/FYVE/PHD zinc finger-containing protein, putative
MSTRG.12634.1	Ghicr24_A11G123100	trans	0.988	1.92688e-09		Uncharacterized protein
MSTRG.12634.1	Ghicr24_A11G129900	trans	0.966	3.29475e-07		E3 Ubiquitin ligase family protein isoform 1
MSTRG.12634.1	Ghicr24_A11G133500	trans	0.994	6.28553e-11		Late embryogenesis abundant protein D-34, putative isoform 1
MSTRG.12634.1	Ghicr24_A11G133600	trans	0.962	6.12199e-07		Late embryogenesis abundant protein D-34, putative isoform 1
MSTRG.12634.1	Ghicr24_A11G133700	trans	0.974	8.22317e-08		Uncharacterized protein
MSTRG.12634.1	Ghicr24_A11G133800	trans	0.968	2.65554e-07		Uncharacterized protein isoform 1
MSTRG.12634.1	Ghicr24_A11G181000	trans	0.974	9.44264e-08		Trichome birefringence-like 19
MSTRG.12634.1	Ghicr24_A11G181100	trans	0.966	3.31656e-07		Trichome birefringence-like 21, putative
MSTRG.12634.1	Ghicr24_A11G193900	trans	0.969	2.11495e-07		Alpha/beta-Hydrolases superfamily protein isoform 1
MSTRG.12634.1	Ghicr24_A11G217800	trans	0.973	1.11425e-07		Acyl-coenzyme A oxidase
MSTRG.12634.1	Ghicr24_A11G222000	trans	0.964	4.78349e-07		White-brown complex protein 11 isoform 4
MSTRG.12634.1	Ghicr24_A11G270600	trans	0.972	1.36877e-07	NAC	NAC protein 8
MSTRG.12634.1	Ghicr24_A11G294600	trans	0.986	4.78073e-09		Autophagy 18 H
MSTRG.12634.1	Ghicr24_A11G296100	trans	0.966	3.24656e-07		Phosphoglycerate mutase family protein isoform 1
MSTRG.12634.1	Ghicr24_A11G300700	trans	0.977	4.81657e-08	C2H2	C2H2 and C2HC zinc fingers superfamily protein, putative isoform 1
MSTRG.12634.1	Ghicr24_A11G334300	trans	0.959	8.85418e-07		Uncharacterized protein
MSTRG.12634.1	Ghicr24_A11G354800	trans	0.953	1.64614e-06		Haloacid dehalogenase-like hydrolase superfamily protein isoform 2
MSTRG.12634.1	Ghicr24_A12G006900	trans	0.986	3.96554e-09		Kinase family protein
MSTRG.12634.1	Ghicr24_A12G017000	trans	0.969	2.30723e-07		Nicotinamidase 1 isoform 1
MSTRG.12634.1	Ghicr24_A12G024200	trans	0.977	5.23391e-08		3-methylcrotonyl-CoA carboxylase
MSTRG.12634.1	Ghicr24_A12G026700	trans	0.974	8.63775e-08		Methyl esterase 10, putative isoform 1
MSTRG.12634.1	Ghicr24_A12G029800	trans	0.962	6.05333e-07		Adenine nucleotide alpha hydrolases-like superfamily protein isoform 1
MSTRG.12634.1	Ghicr24_A12G056100	trans	0.971	1.52629e-07		Polyprotein
MSTRG.12634.1	Ghicr24_A12G078900	trans	0.965	3.69409e-07		Nicotinate phosphoribosyltransferase 2 isoform 2
MSTRG.12634.1	Ghicr24_A12G117700	trans	0.969	2.24867e-07		Phloem protein 2-A13
MSTRG.12634.1	Ghicr24_A12G140900	trans	0.965	3.96616e-07		Adenine nucleotide alpha hydrolases-like superfamily protein
MSTRG.12634.1	Ghicr24_A12G146000	trans	0.985	6.08399e-09		SPX domain-containing protein
MSTRG.12634.1	Ghicr24_A12G157800	trans	0.982	1.51182e-08		Nudix hydrolase
MSTRG.12634.1	Ghicr24_A12G162000	trans	0.952	1.79716e-06		Cysteine-rich RLK (RECEPTOR-like protein kinase) 2 isoform 3
MSTRG.12634.1	Ghicr24_A12G180300	trans	0.97	1.85853e-07		Magnesium transporter 3 isoform 1
MSTRG.12634.1	Ghicr24_A12G184500	trans	0.974	9.42309e-08		Ribonuclease 3
MSTRG.12634.1	Ghicr24_A12G205800	trans	0.983	1.17998e-08		Sulfotransferase
MSTRG.12634.1	Ghicr24_A12G208900	trans	0.993	1.112e-10		HCP-like superfamily protein with MYND-type zinc finger
MSTRG.12634.1	Ghicr24_A12G243700	trans	0.985	5.13781e-09		AT-hook DNA-binding family protein
MSTRG.12634.1	Ghicr24_A12G247300	trans	0.951	2.00138e-06		CASP-like protein
MSTRG.12634.1	Ghicr24_A12G247400	trans	0.956	1.18766e-06		UDP-D-glucose/UDP-D-galactose 4-epimerase 1 isoform 1
MSTRG.12634.1	Ghicr24_A12G252700	trans	0.981	1.98097e-08		Beta-hydroxylase 1, 1,B1,chy1,BCH1
MSTRG.12634.1	Ghicr24_A12G255100	trans	0.987	2.85476e-09		Galactose mutarotase-like superfamily protein
MSTRG.12634.1	Ghicr24_A12G255900	trans	0.965	3.77334e-07		Transmembrane amino acid transporter family protein
MSTRG.12634.1	Ghicr24_A12G262900	trans	0.954	1.57767e-06		Glucan endo-1,3-beta-glucosidase 11 isoform 3
MSTRG.12634.1	Ghicr24_A13G016800	trans	0.959	8.6699e-07		Sugar beet HS1 PRO-1 2
MSTRG.12634.1	Ghicr24_A13G040000	trans	0.963	5.23241e-07		Polyprotein
MSTRG.12634.1	Ghicr24_A13G040100	trans	0.96	7.48196e-07		Alpha/beta-Hydrolases superfamily protein, putative
MSTRG.12634.1	Ghicr24_A13G062300	trans	0.958	9.45311e-07		Xyloglucan endotransglucosylase/hydrolase
MSTRG.12634.1	Ghicr24_A13G120100	trans	0.959	8.10845e-07	NAC	NAC domain protein NAC6
MSTRG.12634.1	Ghicr24_A13G141100	trans	0.956	1.18907e-06		SEC14 cytosolic factor family protein / phosphoglyceride transfer family protein isoform 1
MSTRG.12634.1	Ghicr24_A13G144700	trans	0.987	2.54043e-09		SAUR-like auxin-responsive protein family
MSTRG.12634.1	Ghicr24_A13G149800	trans	0.976	6.55781e-08		Organic cation/carnitine transporter 3
MSTRG.12634.1	Ghicr24_A13G151200	trans	0.98	2.41097e-08		Eukaryotic aspartyl protease family protein, putative
MSTRG.12634.1	Ghicr24_A13G158500	trans	0.962	5.74348e-07		Serine acetyltransferase 3, mitochondrial, putative
MSTRG.12634.1	Ghicr24_A13G170800	trans	0.992	2.25294e-10		Tyrosine transaminase family protein
MSTRG.12634.1	Ghicr24_A13G191500	trans	0.954	1.56138e-06	NAC	NAC domain containing protein 47, putative isoform 2
MSTRG.12634.1	Ghicr24_A13G193900	trans	0.981	1.69988e-08		Vacuolar protein sorting-associated protein 62
MSTRG.12634.1	Ghicr24_A13G215300	trans	0.973	1.03997e-07		Cysteine-rich RLK 34, putative isoform 1
MSTRG.12634.1	Ghicr24_A13G217700	trans	0.973	1.16059e-07		Glycosyl hydrolases family 32 protein
MSTRG.12634.1	Ghicr24_A13G218600	trans	0.959	8.71525e-07		Uncharacterized protein isoform 1
MSTRG.12634.1	Ghicr24_A13G223400	trans	0.958	9.12135e-07		Uncharacterized protein
MSTRG.12634.1	Ghicr24_A13G224500	trans	0.961	6.8559e-07		Cytidine deaminase
MSTRG.12634.1	Ghicr24_A13G230200	trans	0.95	2.18961e-06		Plant heme oxygenase family protein isoform 1
MSTRG.12634.1	Ghicr24_A13G257300	trans	0.98	2.46743e-08		NAD(P)-binding Rossmann-fold superfamily protein isoform 1
MSTRG.12634.1	Ghicr24_A13G264700	trans	0.989	1.14733e-09		Mitogen-activated protein kinase kinase kinase 13, putative
MSTRG.12634.1	Ghicr24_Contig00364G000400	trans	0.965	3.98987e-07		Cytochrome P450
MSTRG.12634.1	Ghicr24_Contig00548G001200	trans	0.971	1.45021e-07		CP12 domain-containing protein 1
MSTRG.12634.1	Ghicr24_Contig00555G000500	trans	0.977	5.27068e-08		Cellulose synthase like G2
MSTRG.12634.1	Ghicr24_Contig00869_ERROPOS589100+G000600	trans	0.975	6.88866e-08		ABI five binding protein 3, putative
MSTRG.12634.1	Ghicr24_Contig00877_ERROPOS718945G000700	trans	0.964	4.41551e-07	ERF	Integrase-type DNA-binding superfamily protein, putative
MSTRG.12634.1	Ghicr24_Contig01788_ERROPOS2512867G000300	trans	0.96	7.6403e-07		NAD(P)-binding Rossmann-fold superfamily protein, putative
MSTRG.12634.1	Ghicr24_Contig02015G000400	trans	0.953	1.64844e-06		Beta glucosidase 41 isoform 1
MSTRG.12634.1	Ghicr24_Contig02028G000200	trans	0.954	1.48892e-06		Beta-amylase
MSTRG.12634.1	Ghicr24_Contig03277G000100	trans	0.991	4.99049e-10		SAUR family protein, putative
MSTRG.12634.1	Ghicr24_Contig03280G002200	trans	0.977	4.86419e-08		Uncharacterized protein
MSTRG.12634.1	Ghicr24_Contig03452G000800	trans	0.993	1.14834e-10		Gibberellic acid receptor
MSTRG.12634.1	Ghicr24_Contig03452G001300	trans	0.953	1.72983e-06		Kinase family protein
MSTRG.12634.1	Ghicr24_D01G014400	trans	0.962	5.6153e-07		Uncharacterized protein
MSTRG.12634.1	Ghicr24_D01G026200	trans	0.959	8.29535e-07		Mevalonate/galactokinase family protein isoform 1
MSTRG.12634.1	Ghicr24_D01G033100	trans	0.989	1.00046e-09		Nine-cis-epoxycarotenoid dioxygenase 3
MSTRG.12634.1	Ghicr24_D01G043400	trans	0.978	3.75017e-08		Uncharacterized protein
MSTRG.12634.1	Ghicr24_D01G063800	trans	0.958	9.13207e-07	NAC	NAC domain protein NAC4
MSTRG.12634.1	Ghicr24_D01G085500	trans	0.987	2.72921e-09		--
MSTRG.12634.1	Ghicr24_D01G091000	trans	0.952	1.93902e-06		RING/U-box domain-containing protein isoform 2
MSTRG.12634.1	Ghicr24_D01G092200	trans	0.958	9.56282e-07		BTB/POZ domain-containing protein
MSTRG.12634.1	Ghicr24_D01G103600	trans	0.994	6.18872e-11		Ser/Thr-rich protein T10 in DGCR region
MSTRG.12634.1	Ghicr24_D01G110700	trans	0.982	1.28831e-08		Uncharacterized protein
MSTRG.12634.1	Ghicr24_D01G137600	trans	0.954	1.55186e-06		Alkaline/neutral invertase isoform 1
MSTRG.12634.1	Ghicr24_D01G155400	trans	0.976	6.62829e-08		Purple acid phosphatase 3 isoform 1
MSTRG.12634.1	Ghicr24_D01G157300	trans	0.983	1.1059e-08		Peptide transporter 2 isoform 1
MSTRG.12634.1	Ghicr24_D01G188500	trans	0.984	6.86865e-09		Lysine histidine transporter-like 8, putative isoform 1
MSTRG.12634.1	Ghicr24_D01G219100	trans	0.971	1.64048e-07		Short chain alcohol dehydrogenase, putative
MSTRG.12634.1	Ghicr24_D02G005200	trans	0.983	1.10745e-08		ARM repeat superfamily protein, putative
MSTRG.12634.1	Ghicr24_D02G015900	trans	0.95	2.18555e-06		--
MSTRG.12634.1	Ghicr24_D02G043800	trans	0.973	1.00246e-07		CBL-interacting protein kinase 7, putative
MSTRG.12634.1	Ghicr24_D02G057800	trans	0.953	1.75784e-06		Uncharacterized protein isoform 1
MSTRG.12634.1	Ghicr24_D02G064600	trans	0.974	9.05651e-08		Uncharacterized protein
MSTRG.12634.1	Ghicr24_D02G080300	trans	0.972	1.31557e-07		Protein phosphatase 2c, putative
MSTRG.12634.1	Ghicr24_D02G086100	trans	0.984	7.20732e-09		GDSL-like Lipase/Acylhydrolase superfamily protein
MSTRG.12634.1	Ghicr24_D02G106300	trans	0.979	3.07966e-08	SRS	SHI-related sequence 7, putative
MSTRG.12634.1	Ghicr24_D02G133800	trans	0.957	1.02741e-06		Ketose-bisphosphate aldolase class-II family protein isoform 1
MSTRG.12634.1	Ghicr24_D02G133900	trans	0.958	9.58837e-07		Outer arm dynein light chain 1 protein, putative isoform 4
MSTRG.12634.1	Ghicr24_D02G138200	trans	0.973	1.18218e-07		Uncharacterized protein
MSTRG.12634.1	Ghicr24_D02G138300	trans	0.959	8.54767e-07	ZF-HD	Homeobox protein 34, putative
MSTRG.12634.1	Ghicr24_D02G139500	trans	0.951	2.05724e-06	NAC	NAC domain protein 9
MSTRG.12634.1	Ghicr24_D02G155200	trans	0.984	8.56623e-09		Uncharacterized protein
MSTRG.12634.1	Ghicr24_D02G160300	trans	0.972	1.26863e-07		Uncharacterized protein
MSTRG.12634.1	Ghicr24_D02G174200	trans	0.974	8.55343e-08		Uncharacterized protein
MSTRG.12634.1	Ghicr24_D02G191800	trans	0.994	9.03487e-11		Sugar transporter SWEET
MSTRG.12634.1	Ghicr24_D02G193700	trans	0.968	2.34441e-07	ERF	AP2 6l, putative
MSTRG.12634.1	Ghicr24_D02G202500	trans	0.969	2.18262e-07		D6-type cyclin
MSTRG.12634.1	Ghicr24_D02G204100	trans	0.971	1.61634e-07		Auxin-responsive GH3 family protein
MSTRG.12634.1	Ghicr24_D03G018400	trans	0.96	7.49791e-07		Kinase superfamily protein
MSTRG.12634.1	Ghicr24_D03G018900	trans	0.984	7.7709e-09	B3	AP2/B3-like transcriptional factor family protein, putative
MSTRG.12634.1	Ghicr24_D03G024900	trans	0.96	7.93882e-07	WRKY	WRKY15
MSTRG.12634.1	Ghicr24_D03G031400	trans	0.954	1.43433e-06	HD-ZIP	Homeodomain-leucine zipper protein HD4
MSTRG.12634.1	Ghicr24_D03G050700	trans	0.969	2.00332e-07		Cytochrome P450, family 87, subfamily A, polypeptide 6, putative
MSTRG.12634.1	Ghicr24_D03G062000	trans	0.991	4.0121e-10		Aquaporin TIP2;3
MSTRG.12634.1	Ghicr24_D03G080500	trans	0.963	4.8772e-07		JHL06B08.8 protein
MSTRG.12634.1	Ghicr24_D03G137600	trans	0.971	1.64555e-07		Kinase 1B isoform 1
MSTRG.12634.1	Ghicr24_D03G158400	trans	0.953	1.66104e-06		Methyltransferase-related protein, putative
MSTRG.12634.1	Ghicr24_D03G163600	trans	0.992	3.28355e-10		UDP-glucosyl transferase 74B1, putative
MSTRG.12634.1	Ghicr24_D03G164800	trans	0.997	2.45815e-12		Haloacid dehalogenase-like hydrolase (HAD) superfamily protein
MSTRG.12634.1	Ghicr24_D03G169400	trans	0.966	3.55215e-07	HB-other	KNOTTED-like homeobox of 7
MSTRG.12634.1	Ghicr24_D03G170900	trans	0.967	3.11547e-07		Cytochrome P450, putative
MSTRG.12634.1	Ghicr24_D04G013700	trans	0.992	3.25457e-10	LBD	LOB domain-containing protein 15
MSTRG.12634.1	Ghicr24_D04G042600	trans	0.956	1.23948e-06	TCP	Plastid transcription factor 1, putative isoform 1
MSTRG.12634.1	Ghicr24_D04G048800	trans	0.993	1.33623e-10		Amino acid transporter isoform 2
MSTRG.12634.1	Ghicr24_D04G055200	trans	0.967	2.96119e-07		Nodulin MtN21 /EamA-like transporter family protein, putative isoform 1
MSTRG.12634.1	Ghicr24_D04G081200	trans	0.953	1.69057e-06	WRKY	WRKY transcription factor 99
MSTRG.12634.1	Ghicr24_D04G082100	trans	0.959	8.0423e-07		Peroxidase superfamily protein
MSTRG.12634.1	Ghicr24_D04G083600	trans	0.984	8.71698e-09		Chloride channel protein
MSTRG.12634.1	Ghicr24_D04G085200	trans	0.979	3.15459e-08		BnaC09g01390D protein
MSTRG.12634.1	Ghicr24_D04G097000	trans	0.99	7.22884e-10		VQ motif-containing protein, putative
MSTRG.12634.1	Ghicr24_D04G125600	trans	0.979	3.03074e-08		Uncharacterized protein
MSTRG.12634.1	Ghicr24_D04G137400	trans	0.979	3.0627e-08		Uncharacterized protein
MSTRG.12634.1	Ghicr24_D04G152400	trans	0.964	4.33575e-07		Glutathione S-transferase family protein
MSTRG.12634.1	Ghicr24_D04G156900	trans	0.973	1.11906e-07	NAC	NAC domain protein NAC52
MSTRG.12634.1	Ghicr24_D04G160600	trans	0.96	7.53895e-07		RING membrane-anchor 1, putative isoform 1
MSTRG.12634.1	Ghicr24_D04G179500	trans	0.951	1.99562e-06		Leucine-rich repeat family protein, putative
MSTRG.12634.1	Ghicr24_D04G188200	trans	0.968	2.54224e-07		Expansin-like protein isoform 1
MSTRG.12634.1	Ghicr24_D05G001100	trans	0.959	8.8744e-07		Branched-chain alpha-keto acid decarboxylase E1 beta subunit, BETA1 isoform 1
MSTRG.12634.1	Ghicr24_D05G014300	trans	0.959	8.51502e-07		Monogalactosyldiacylglycerol synthase 2
MSTRG.12634.1	Ghicr24_D05G048800	trans	0.973	9.84895e-08		Sulfite exporter TauE/SafE family protein
MSTRG.12634.1	Ghicr24_D05G052700	trans	0.967	2.74304e-07		Hydroxycinnamoyl CoA shikimate/quinate hydroxycinnamoyltransferase, putative isoform 1
MSTRG.12634.1	Ghicr24_D05G055400	trans	0.97	1.82635e-07		Kinase superfamily protein isoform 1
MSTRG.12634.1	Ghicr24_D05G098900	trans	0.974	8.94347e-08	EIL	Ethylene insensitive 3 family protein
MSTRG.12634.1	Ghicr24_D05G101500	trans	0.985	5.53778e-09		Pleckstrin (PH) and lipid-binding START domains-containing protein isoform 1
MSTRG.12634.1	Ghicr24_D05G105000	trans	0.97	1.76779e-07		Mitogen-activated protein kinase kinase kinase 13, putative
MSTRG.12634.1	Ghicr24_D05G109900	trans	0.977	4.83536e-08		BnaCnng65050D protein
MSTRG.12634.1	Ghicr24_D05G124800	trans	0.966	3.44807e-07		Pyridoxal phosphate (PLP)-dependent transferases superfamily protein isoform 1
MSTRG.12634.1	Ghicr24_D05G130500	trans	0.987	2.80391e-09	MYB_related	Myb-like transcription factor family protein
MSTRG.12634.1	Ghicr24_D05G133700	trans	0.988	1.64775e-09		Beta-galactosidase
MSTRG.12634.1	Ghicr24_D05G142500	trans	0.99	7.96846e-10		Glucose-6-phosphate 1-epimerase, putative
MSTRG.12634.1	Ghicr24_D05G149700	trans	0.97	1.7239e-07		Purine permease 10, putative
MSTRG.12634.1	Ghicr24_D05G149900	trans	0.962	5.50675e-07	WRKY	WRKY transcription factor 74
MSTRG.12634.1	Ghicr24_D05G158200	trans	0.982	1.58536e-08	NAC	NAC domain protein NAC27
MSTRG.12634.1	Ghicr24_D05G163700	trans	0.953	1.66131e-06		Putative uncharacterized protein
MSTRG.12634.1	Ghicr24_D05G173700	trans	0.988	1.80205e-09		ACC oxidase 1
MSTRG.12634.1	Ghicr24_D05G179000	trans	0.967	2.99782e-07		HXXXD-type acyl-transferase family protein, putative
MSTRG.12634.1	Ghicr24_D05G180000	trans	0.965	3.99105e-07		Lysine decarboxylase family protein, putative isoform 1
MSTRG.12634.1	Ghicr24_D05G183100	trans	0.963	5.45911e-07		Uncharacterized protein
MSTRG.12634.1	Ghicr24_D05G183500	trans	0.988	2.26449e-09		JHL20J20.8 protein
MSTRG.12634.1	Ghicr24_D05G184600	trans	0.986	3.99428e-09		Pathogenesis-related thaumatin superfamily protein
MSTRG.12634.1	Ghicr24_D05G195500	trans	0.973	1.04641e-07	NAC	NAC domain-containing protein 72, putative isoform 1
MSTRG.12634.1	Ghicr24_D05G197100	trans	0.96	7.48309e-07		Kinase superfamily protein
MSTRG.12634.1	Ghicr24_D05G197700	trans	0.983	1.03839e-08		Cytochrome P450 82A3, putative
MSTRG.12634.1	Ghicr24_D05G201200	trans	0.964	4.70483e-07		Uncharacterized protein isoform 1
MSTRG.12634.1	Ghicr24_D05G201900	trans	0.979	3.26896e-08		Alpha-amylase-like isoform 1
MSTRG.12634.1	Ghicr24_D05G202100	trans	0.957	1.04475e-06		Thioredoxin superfamily protein isoform 1
MSTRG.12634.1	Ghicr24_D05G205300	trans	0.951	2.14619e-06		Granulin repeat cysteine protease family protein
MSTRG.12634.1	Ghicr24_D05G212700	trans	0.96	7.19775e-07		Branched-chain-amino-acid aminotransferase
MSTRG.12634.1	Ghicr24_D05G215800	trans	0.968	2.52833e-07		Phosphoglycerate mutase family protein, putative isoform 1
MSTRG.12634.1	Ghicr24_D05G219000	trans	0.953	1.72952e-06		Carbonic anhydrase
MSTRG.12634.1	Ghicr24_D05G222000	trans	0.962	6.1585e-07		Uncharacterized protein
MSTRG.12634.1	Ghicr24_D05G246700	trans	0.961	6.52752e-07		Secretory laccase, putative isoform 1
MSTRG.12634.1	Ghicr24_D05G250900	trans	0.99	6.31296e-10		Leucine-rich receptor-like protein kinase family protein isoform 1
MSTRG.12634.1	Ghicr24_D05G265200	trans	0.964	4.35753e-07	bHLH	Putative uncharacterized protein
MSTRG.12634.1	Ghicr24_D05G283700	trans	0.971	1.4505e-07		Uncharacterized protein
MSTRG.12634.1	Ghicr24_D05G293400	trans	0.968	2.32699e-07		Transmembrane amino acid transporter family protein isoform 3
MSTRG.12634.1	Ghicr24_D05G300200	trans	0.954	1.51628e-06		F-box family protein
MSTRG.12634.1	Ghicr24_D05G304400	trans	0.957	1.09713e-06		Ferritin
MSTRG.12634.1	Ghicr24_D06G011600	trans	0.981	2.01849e-08		Lysophosphatidyl acyltransferase 4
MSTRG.12634.1	Ghicr24_D06G019400	trans	0.986	3.74379e-09		Calcium-binding EF-hand family protein, putative
MSTRG.12634.1	Ghicr24_D06G021700	trans	0.988	1.7417e-09		Subtilisin-like serine endopeptidase family protein
MSTRG.12634.1	Ghicr24_D06G029900	trans	0.988	1.9325e-09		Amino acid permease 6
MSTRG.12634.1	Ghicr24_D06G031800	trans	0.969	2.17079e-07		Zinc finger family protein
MSTRG.12634.1	Ghicr24_D06G034900	trans	0.972	1.20039e-07	HD-ZIP	Homeobox protein 6, putative
MSTRG.12634.1	Ghicr24_D06G044700	trans	0.985	5.1202e-09		6-phosphogluconolactonase
MSTRG.12634.1	Ghicr24_D06G048700	trans	0.986	4.69127e-09		Aldehyde dehydrogenase
MSTRG.12634.1	Ghicr24_D06G048800	trans	0.979	3.33937e-08		HSP40/DnaJ peptide-binding protein, putative
MSTRG.12634.1	Ghicr24_D06G070900	trans	0.973	1.03365e-07		Phosphatase 2c, putative isoform 1
MSTRG.12634.1	Ghicr24_D06G074100	trans	0.96	7.99432e-07		Oxidative stress 3
MSTRG.12634.1	Ghicr24_D06G077800	trans	0.951	2.1366e-06	MYB_related	Myb-like transcription factor family protein, putative
MSTRG.12634.1	Ghicr24_D06G091400	trans	0.981	1.99416e-08		Bifunctional lysine-ketoglutarate reductase/saccharopine dehydrogenase
MSTRG.12634.1	Ghicr24_D06G119200	trans	0.962	6.03557e-07		Plasma membrane ATPase 4 isoform 1
MSTRG.12634.1	Ghicr24_D06G120700	trans	0.979	3.39887e-08		Arabinose kinase isoform 1
MSTRG.12634.1	Ghicr24_D06G122600	trans	0.969	2.14738e-07		Beta-Amyrin Synthase isoform 1
MSTRG.12634.1	Ghicr24_D06G138100	trans	0.981	1.77487e-08		Cysteine-rich RLK 29
MSTRG.12634.1	Ghicr24_D06G155800	trans	0.955	1.40598e-06		B-cell lymphoma 6 protein, putative
MSTRG.12634.1	Ghicr24_D06G163800	trans	0.95	2.21882e-06		Phloem protein 2-A10, putative
MSTRG.12634.1	Ghicr24_D06G180800	trans	0.964	4.66407e-07		Tonoplast dicarboxylate transporter isoform 2
MSTRG.12634.1	Ghicr24_D07G005600	trans	0.984	8.2027e-09		Uncharacterized protein
MSTRG.12634.1	Ghicr24_D07G009700	trans	0.959	8.82838e-07		Oxidative stress 3
MSTRG.12634.1	Ghicr24_D07G011900	trans	0.969	2.02945e-07		Polyamine oxidase 5
MSTRG.12634.1	Ghicr24_D07G012300	trans	0.975	7.55608e-08		Uncharacterized protein isoform 1
MSTRG.12634.1	Ghicr24_D07G013600	trans	0.994	5.56244e-11		Phosphatase 2C family protein, putative isoform 1
MSTRG.12634.1	Ghicr24_D07G031800	trans	0.965	3.67494e-07	ERF	Integrase-type DNA-binding superfamily protein
MSTRG.12634.1	Ghicr24_D07G043400	trans	0.97	1.92016e-07		Trichome birefringence-like 18 isoform 1
MSTRG.12634.1	Ghicr24_D07G057600	trans	0.984	8.00963e-09		Malate synthase
MSTRG.12634.1	Ghicr24_D07G104900	trans	0.969	2.3008e-07		Maternal effect embryo arrest 60
MSTRG.12634.1	Ghicr24_D07G108500	trans	0.988	1.6966e-09		Asparagine synthetase
MSTRG.12634.1	Ghicr24_D07G108600	trans	0.982	1.49227e-08	C2H2	C2H2-type zinc finger family protein, putative
MSTRG.12634.1	Ghicr24_D07G110000	trans	0.991	4.29757e-10		Eukaryotic aspartyl protease family protein isoform 1
MSTRG.12634.1	Ghicr24_D07G113500	trans	0.971	1.61375e-07		CER1 protein isoform 1
MSTRG.12634.1	Ghicr24_D07G113600	trans	0.96	7.49118e-07	bZIP	BZIP transcription factor family protein isoform 1
MSTRG.12634.1	Ghicr24_D07G134100	trans	0.976	5.67886e-08		CP12 domain-containing protein 1
MSTRG.12634.1	Ghicr24_D07G157700	trans	0.956	1.19779e-06	NAC	NAC domain protein, IPR003441
MSTRG.12634.1	Ghicr24_D07G174400	trans	0.973	1.13513e-07		Kinase superfamily protein isoform 1
MSTRG.12634.1	Ghicr24_D07G229000	trans	0.981	2.04086e-08	NAC	NAC domain protein 17
MSTRG.12634.1	Ghicr24_D07G244100	trans	0.975	8.11902e-08		Chloride channel protein
MSTRG.12634.1	Ghicr24_D08G023100	trans	0.984	8.82878e-09		Plasma membrane ATPase 4 isoform 1
MSTRG.12634.1	Ghicr24_D08G026500	trans	0.955	1.37279e-06		1-deoxy-D-xylulose-5-phosphate synthase
MSTRG.12634.1	Ghicr24_D08G026900	trans	0.965	3.81638e-07	C2H2	Zinc finger protein 2, putative
MSTRG.12634.1	Ghicr24_D08G068500	trans	0.956	1.24573e-06		Bax inhibitor-1 family protein
MSTRG.12634.1	Ghicr24_D08G083000	trans	0.981	1.95965e-08		Alpha/beta-Hydrolases superfamily protein
MSTRG.12634.1	Ghicr24_D08G085300	trans	0.995	2.67841e-11		Apoplastic anionic gaiacol peroxidase
MSTRG.12634.1	Ghicr24_D08G086400	trans	0.965	3.68181e-07		Amino acid permease family protein
MSTRG.12634.1	Ghicr24_D08G094800	trans	0.964	4.45939e-07		Glutamine dumper 4
MSTRG.12634.1	Ghicr24_D08G095500	trans	0.971	1.59817e-07		Trehalose phosphatase/synthase 11
MSTRG.12634.1	Ghicr24_D08G098100	trans	0.968	2.44534e-07		MLO-like protein
MSTRG.12634.1	Ghicr24_D08G101500	trans	0.983	1.19034e-08		Uncharacterized protein
MSTRG.12634.1	Ghicr24_D08G155600	trans	0.972	1.33328e-07		Uncharacterized protein
MSTRG.12634.1	Ghicr24_D08G162500	trans	0.981	1.77256e-08		Uncharacterized protein
MSTRG.12634.1	Ghicr24_D08G178700	trans	0.982	1.42768e-08		Plant intracellular ras group-related LRR 4 isoform 1
MSTRG.12634.1	Ghicr24_D08G180100	trans	0.971	1.6092e-07		Nitrate transporter 1.5
MSTRG.12634.1	Ghicr24_D08G187300	trans	0.96	7.41185e-07	ERF	AP2/ERF domain-containing transcription factor, putative
MSTRG.12634.1	Ghicr24_D08G191400	trans	0.957	1.06936e-06	WRKY	WRKY transcription factor 28
MSTRG.12634.1	Ghicr24_D08G193600	trans	0.967	2.9847e-07		Plant invertase/pectin methylesterase inhibitor superfamily protein, putative
MSTRG.12634.1	Ghicr24_D08G195000	trans	0.971	1.67118e-07		Peptidyl-prolyl cis-trans isomerase
MSTRG.12634.1	Ghicr24_D08G200700	trans	0.956	1.16122e-06		UDP-D-glucose/UDP-D-galactose 4-epimerase 1 isoform 1
MSTRG.12634.1	Ghicr24_D08G205700	trans	0.972	1.39841e-07		GID1-3
MSTRG.12634.1	Ghicr24_D08G210600	trans	0.971	1.53913e-07		Cytochrome P450 94A1
MSTRG.12634.1	Ghicr24_D08G212300	trans	0.974	9.13804e-08		IQ motif and SEC7 domain-containing protein 2
MSTRG.12634.1	Ghicr24_D08G217800	trans	0.969	1.97969e-07	EIL	Ethylene insensitive 3 family protein
MSTRG.12634.1	Ghicr24_D08G223200	trans	0.984	7.09183e-09		Tetratricopeptide repeat (TPR)-containing protein
MSTRG.12634.1	Ghicr24_D08G227800	trans	0.953	1.58794e-06		DNA polymerase III polC-type, putative isoform 1
MSTRG.12634.1	Ghicr24_D08G251400	trans	0.973	9.86667e-08		YELLOW STRIPE like 5
MSTRG.12634.1	Ghicr24_D08G274600	trans	0.98	2.73908e-08		RING/U-box superfamily protein, putative
MSTRG.12634.1	Ghicr24_D09G011500	trans	0.975	7.50876e-08	WRKY	WRKY3 transcription factor
MSTRG.12634.1	Ghicr24_D09G032300	trans	0.963	4.88814e-07		Oleosin
MSTRG.12634.1	Ghicr24_D09G039700	trans	0.973	1.1734e-07		Cc-nbs-lrr resistance protein, putative isoform 2
MSTRG.12634.1	Ghicr24_D09G057800	trans	0.99	6.59273e-10		RING/U-box superfamily protein, putative isoform 2
MSTRG.12634.1	Ghicr24_D09G064200	trans	0.991	4.01033e-10		Survival protein SurE-like phosphatase/nucleotidase, putative isoform 1
MSTRG.12634.1	Ghicr24_D09G070600	trans	0.953	1.75538e-06		Tubby-like F-box protein
MSTRG.12634.1	Ghicr24_D09G075900	trans	0.971	1.66445e-07		Carboxypeptidase
MSTRG.12634.1	Ghicr24_D09G076000	trans	0.993	1.68895e-10		Glycosyl hydrolase superfamily protein isoform 2
MSTRG.12634.1	Ghicr24_D09G076100	trans	0.971	1.62712e-07	MYB	Myb domain protein 112 isoform 1
MSTRG.12634.1	Ghicr24_D09G091900	trans	0.953	1.60813e-06		Oxidative stress 3, putative isoform 2
MSTRG.12634.1	Ghicr24_D09G097500	trans	0.955	1.28513e-06		Serine carboxypeptidase S28 family protein
MSTRG.12634.1	Ghicr24_D09G099600	trans	0.978	4.27538e-08		Asparagine synthetase
MSTRG.12634.1	Ghicr24_D09G107600	trans	0.984	7.83973e-09	MYB	Duplicated homeodomain-like superfamily protein, putative
MSTRG.12634.1	Ghicr24_D09G112700	trans	0.963	5.01083e-07	MYB	Duplicated homeodomain-like superfamily protein isoform 1
MSTRG.12634.1	Ghicr24_D09G112800	trans	0.954	1.52897e-06		ABA aldehyde oxidase isoform 1
MSTRG.12634.1	Ghicr24_D09G113500	trans	0.963	5.12929e-07		RING/U-box superfamily protein
MSTRG.12634.1	Ghicr24_D09G115000	trans	0.985	6.50631e-09		Uncharacterized protein
MSTRG.12634.1	Ghicr24_D09G153500	trans	0.96	7.71212e-07		Major facilitator superfamily protein
MSTRG.12634.1	Ghicr24_D09G164900	trans	0.955	1.28941e-06		Poltergeist like 4, putative
MSTRG.12634.1	Ghicr24_D09G212600	trans	0.96	7.14031e-07		Acyl activating enzyme 5
MSTRG.12634.1	Ghicr24_D09G224100	trans	0.961	6.54324e-07		Acyl-CoA N-acyltransferases (NAT) superfamily protein, putative
MSTRG.12634.1	Ghicr24_D09G236700	trans	0.95	2.20859e-06		Cellulose synthase like G2
MSTRG.12634.1	Ghicr24_D09G236800	trans	0.955	1.3221e-06		Cellulose synthase like G2
MSTRG.12634.1	Ghicr24_D09G237200	trans	0.953	1.6562e-06		Ethylene receptor 2-1
MSTRG.12634.1	Ghicr24_D09G245400	trans	0.974	8.59246e-08		Uncharacterized protein
MSTRG.12634.1	Ghicr24_D09G261800	trans	0.977	4.45703e-08		Clp ATPase isoform 1
MSTRG.12634.1	Ghicr24_D10G010000	trans	0.991	4.50738e-10		Uncharacterized protein
MSTRG.12634.1	Ghicr24_D10G012300	trans	0.983	9.97483e-09	WRKY	WRKY transcription factor 90
MSTRG.12634.1	Ghicr24_D10G015100	trans	0.952	1.9072e-06		Beta glucosidase 46 isoform 1
MSTRG.12634.1	Ghicr24_D10G018600	trans	0.992	2.92607e-10		3S-linalool/(E)-nerolidol /(E,E)-geranyl linalool synthase, putative
MSTRG.12634.1	Ghicr24_D10G034400	trans	0.979	2.81825e-08		RING/FYVE/PHD-type zinc finger family protein isoform 1
MSTRG.12634.1	Ghicr24_D10G044800	trans	0.971	1.52977e-07		Uncharacterized protein
MSTRG.12634.1	Ghicr24_D10G054700	trans	0.973	1.12466e-07		RELA/SPOT
MSTRG.12634.1	Ghicr24_D10G069300	trans	0.976	5.87332e-08		Uncharacterized protein
MSTRG.12634.1	Ghicr24_D10G085300	trans	0.965	3.87803e-07		Major facilitator superfamily protein
MSTRG.12634.1	Ghicr24_D10G091000	trans	0.996	7.83025e-12		Uncharacterized protein isoform 2
MSTRG.12634.1	Ghicr24_D10G097800	trans	0.963	5.33756e-07		Putative uncharacterized protein
MSTRG.12634.1	Ghicr24_D10G097900	trans	0.953	1.63751e-06	HSF	Heat shock transcription factor
MSTRG.12634.1	Ghicr24_D10G104000	trans	0.974	9.51568e-08	bZIP	BZIP transcription factor family protein isoform 1
MSTRG.12634.1	Ghicr24_D10G114400	trans	0.978	4.05266e-08		GroES-like zinc-binding alcohol dehydrogenase family protein
MSTRG.12634.1	Ghicr24_D10G149900	trans	0.974	8.50671e-08		Cytochrome P450
MSTRG.12634.1	Ghicr24_D10G160600	trans	0.981	1.98108e-08		ARM repeat superfamily protein
MSTRG.12634.1	Ghicr24_D10G190500	trans	0.952	1.85503e-06		Periplasmic beta-glucosidase, putative
MSTRG.12634.1	Ghicr24_D10G203800	trans	0.954	1.50173e-06		Peroxidase superfamily protein
MSTRG.12634.1	Ghicr24_D10G205900	trans	0.96	8.00134e-07		ABC1-like kinase
MSTRG.12634.1	Ghicr24_D10G217100	trans	0.955	1.27669e-06		Cytochrome P450, putative
MSTRG.12634.1	Ghicr24_D10G222100	trans	0.974	8.17099e-08		Cytochrome P450 71A1
MSTRG.12634.1	Ghicr24_D10G230300	trans	0.976	5.73181e-08		Patatin
MSTRG.12634.1	Ghicr24_D10G242900	trans	0.953	1.75439e-06	C2H2	Zinc finger family protein
MSTRG.12634.1	Ghicr24_D10G243700	trans	0.951	1.94871e-06		Putative 21 kDa trypsin inhibitor
MSTRG.12634.1	Ghicr24_D11G049000	trans	0.962	6.09e-07		Methyl esterase 10, putative
MSTRG.12634.1	Ghicr24_D11G089500	trans	0.961	6.55124e-07		Peroxin 11c isoform 1
MSTRG.12634.1	Ghicr24_D11G114200	trans	0.968	2.52644e-07	WRKY	WRKY DNA-binding protein 23, putative
MSTRG.12634.1	Ghicr24_D11G124800	trans	0.963	4.84877e-07		E3 Ubiquitin ligase family protein isoform 1
MSTRG.12634.1	Ghicr24_D11G176900	trans	0.981	2.00325e-08		Trichome birefringence-like 19
MSTRG.12634.1	Ghicr24_D11G213200	trans	0.954	1.5764e-06	LBD	LOB domain-containing protein 38
MSTRG.12634.1	Ghicr24_D11G228800	trans	0.97	1.95161e-07		White-brown complex protein 11 isoform 4
MSTRG.12634.1	Ghicr24_D11G234100	trans	0.982	1.579e-08		Acyl-coenzyme A oxidase
MSTRG.12634.1	Ghicr24_D11G256500	trans	0.968	2.66218e-07		Sulfotransferase
MSTRG.12634.1	Ghicr24_D11G265200	trans	0.953	1.71723e-06	NAC	NAC domain protein NAC5
MSTRG.12634.1	Ghicr24_D11G280300	trans	0.96	7.66223e-07		Lysine/ornithine decarboxylase
MSTRG.12634.1	Ghicr24_D11G288500	trans	0.976	6.20175e-08		Phosphoglycerate mutase family protein isoform 1
MSTRG.12634.1	Ghicr24_D11G290500	trans	0.974	9.24584e-08		Amidase 1
MSTRG.12634.1	Ghicr24_D11G303900	trans	0.975	7.14283e-08		Cysteine/Histidine-rich C1 domain family protein, putative
MSTRG.12634.1	Ghicr24_D11G319900	trans	0.963	5.17051e-07		Leucine-rich repeat transmembrane protein kinase, putative isoform 1
MSTRG.12634.1	Ghicr24_D11G366400	trans	0.983	9.43371e-09		SUPERMAN-like zinc finger protein
MSTRG.12634.1	Ghicr24_D12G013600	trans	0.962	6.0593e-07		Nicotinamidase 1 isoform 1
MSTRG.12634.1	Ghicr24_D12G017900	trans	0.975	7.56142e-08		Zinc finger protein 7, putative
MSTRG.12634.1	Ghicr24_D12G019800	trans	0.995	1.9096e-11		UDP-glycosyltransferase 73B4, putative
MSTRG.12634.1	Ghicr24_D12G020800	trans	0.982	1.27323e-08	bZIP	Abscisic acid responsive element-binding factor 1, putative isoform 1
MSTRG.12634.1	Ghicr24_D12G039900	trans	0.952	1.78949e-06		Cytochrome P450, putative
MSTRG.12634.1	Ghicr24_D12G085500	trans	0.955	1.34322e-06	MYB	Myb domain protein 84, putative
MSTRG.12634.1	Ghicr24_D12G112100	trans	0.987	2.59656e-09		Pheophytinase
MSTRG.12634.1	Ghicr24_D12G117100	trans	0.984	8.56537e-09		Phloem protein 2-A13
MSTRG.12634.1	Ghicr24_D12G125400	trans	0.989	1.3727e-09		Tetratricopeptide repeat (TPR)-like superfamily protein, putative isoform 2
MSTRG.12634.1	Ghicr24_D12G127900	trans	0.968	2.47263e-07	HD-ZIP	Homeobox 7
MSTRG.12634.1	Ghicr24_D12G128800	trans	0.98	2.29477e-08	bHLH	Basic helix-loop-helix family protein
MSTRG.12634.1	Ghicr24_D12G129600	trans	0.985	6.50529e-09		D-arabinono-1,4-lactone oxidase family protein
MSTRG.12634.1	Ghicr24_D12G137200	trans	0.959	8.45994e-07	WRKY	WRKY transcription factor 104
MSTRG.12634.1	Ghicr24_D12G139200	trans	0.992	3.10509e-10		Adenine nucleotide alpha hydrolases-like superfamily protein
MSTRG.12634.1	Ghicr24_D12G183000	trans	0.958	9.48648e-07	bZIP	BZIP transcription factor family protein isoform 1
MSTRG.12634.1	Ghicr24_D12G193500	trans	0.96	7.08649e-07	NAC	NAC domain protein, IPR003441
MSTRG.12634.1	Ghicr24_D12G205100	trans	0.972	1.4083e-07		HCP-like superfamily protein with MYND-type zinc finger
MSTRG.12634.1	Ghicr24_D12G257100	trans	0.985	5.73036e-09		Glucan endo-1,3-beta-glucosidase 11 isoform 3
MSTRG.12634.1	Ghicr24_D12G260200	trans	0.993	1.05715e-10		Uncharacterized protein
MSTRG.12634.1	Ghicr24_D12G280700	trans	0.971	1.56504e-07	MYB	MYB146
MSTRG.12634.1	Ghicr24_D12G287900	trans	0.981	2.09451e-08		U-box domain-containing protein 19, putative
MSTRG.12634.1	Ghicr24_D13G017200	trans	0.962	5.72082e-07		Sugar beet HS1 PRO-1 2
MSTRG.12634.1	Ghicr24_D13G022800	trans	0.954	1.44623e-06		Cytochrome P450 superfamily protein, putative isoform 1
MSTRG.12634.1	Ghicr24_D13G038800	trans	0.956	1.17113e-06		PLC-like phosphodiesterases superfamily protein
MSTRG.12634.1	Ghicr24_D13G061700	trans	0.985	6.29877e-09		Receptor like protein 1, putative
MSTRG.12634.1	Ghicr24_D13G075900	trans	0.955	1.29931e-06		Galactose oxidase/kelch repeat superfamily protein isoform 1
MSTRG.12634.1	Ghicr24_D13G091500	trans	0.97	1.85803e-07		Ras-related small GTP-binding family protein, putative
MSTRG.12634.1	Ghicr24_D13G111100	trans	0.974	9.2962e-08	NAC	NAC domain protein NAC6
MSTRG.12634.1	Ghicr24_D13G126100	trans	0.951	2.12237e-06		O-acyltransferase family protein
MSTRG.12634.1	Ghicr24_D13G138900	trans	0.957	1.09573e-06		Organic cation/carnitine transporter 3
MSTRG.12634.1	Ghicr24_D13G147700	trans	0.986	3.46423e-09		Serine acetyltransferase 3, mitochondrial, putative
MSTRG.12634.1	Ghicr24_D13G158400	trans	0.951	2.06203e-06		Beta glucosidase 41 isoform 1
MSTRG.12634.1	Ghicr24_D13G159500	trans	0.958	9.80263e-07		Cytochrome c-type biogenesis ccda chloroplastic protein isoform 1
MSTRG.12634.1	Ghicr24_D13G163500	trans	0.954	1.43182e-06		Tyrosine transaminase family protein
MSTRG.12634.1	Ghicr24_D13G163600	trans	0.956	1.14533e-06		Uncharacterized protein isoform 1
MSTRG.12634.1	Ghicr24_D13G188200	trans	0.967	2.77012e-07		Auxin-responsive protein
MSTRG.12634.1	Ghicr24_D13G189800	trans	0.953	1.6218e-06		Uncharacterized protein
MSTRG.12634.1	Ghicr24_D13G199700	trans	0.969	2.00454e-07		RING/U-box superfamily protein, putative isoform 1
MSTRG.12634.1	Ghicr24_D13G205600	trans	0.988	2.07218e-09		Cysteine-rich RLK 34, putative isoform 1
MSTRG.12634.1	Ghicr24_D13G205700	trans	0.978	3.91555e-08		Cysteine-rich RLK 34, putative isoform 1
MSTRG.12634.1	Ghicr24_D13G208600	trans	0.958	9.5714e-07		Glycosyl hydrolases family 32 protein
MSTRG.12634.1	Ghicr24_D13G209500	trans	0.986	4.59314e-09		Uncharacterized protein isoform 1
MSTRG.12634.1	Ghicr24_D13G214100	trans	0.967	2.9082e-07		Uncharacterized protein
MSTRG.12634.1	Ghicr24_D13G221800	trans	0.952	1.92563e-06		Plant heme oxygenase family protein isoform 1
MSTRG.12634.1	Ghicr24_D13G232300	trans	0.965	3.7232e-07		Uncharacterized protein
MSTRG.12634.1	Ghicr24_D13G253500	trans	0.959	8.21119e-07		Mitogen-activated protein kinase kinase kinase 13, putative
MSTRG.1284.1	Ghicr24_A01G005000	trans	0.978	4.21933e-08		3-ketoacyl-CoA synthase
MSTRG.1284.1	Ghicr24_A01G044300	trans	0.982	1.2979e-08		Disease resistance protein family, putative
MSTRG.1284.1	Ghicr24_A01G051400	trans	0.97	1.80527e-07		Pathogenesis-related family protein isoform 1
MSTRG.1284.1	Ghicr24_A01G053800	trans	0.96	7.96301e-07		Epidermis-specific secreted glycoprotein EP1-like protein
MSTRG.1284.1	Ghicr24_A01G064900	trans	0.975	7.7468e-08		S-norcoclaurine synthase 1
MSTRG.1284.1	Ghicr24_A01G065600	trans	0.968	2.6018e-07	NAC	NAC domain protein NAC4
MSTRG.1284.1	Ghicr24_A01G068900	trans	0.982	1.46574e-08		Uncharacterized protein
MSTRG.1284.1	Ghicr24_A01G095400	trans	0.975	7.27853e-08		BTB/POZ domain-containing protein
MSTRG.1284.1	Ghicr24_A01G112000	trans	0.981	1.72318e-08		Major facilitator superfamily protein isoform 1
MSTRG.1284.1	Ghicr24_A01G127800	trans	0.963	5.00713e-07		Uncharacterized protein
MSTRG.1284.1	Ghicr24_A01G131600	trans	0.989	1.34633e-09	bHLH	Beta HLH protein 93
MSTRG.1284.1	Ghicr24_A01G133000	trans	0.994	6.98177e-11		HXXXD-type acyl-transferase family protein, putative
MSTRG.1284.1	Ghicr24_A01G139700	trans	0.971	1.62231e-07		Alkaline/neutral invertase isoform 1
MSTRG.1284.1	Ghicr24_A01G157200	trans	0.977	5.24467e-08		Purple acid phosphatase 3 isoform 1
MSTRG.1284.1	Ghicr24_A01G168000	trans	0.954	1.44695e-06		Uncharacterized protein isoform 1
MSTRG.1284.1	Ghicr24_A01G171100	trans	0.957	1.09403e-06	WRKY	WRKY transcription factor 15
MSTRG.1284.1	Ghicr24_A01G171700	trans	0.992	3.35302e-10		Histidine kinase 1
MSTRG.1284.1	Ghicr24_A01G171900	trans	0.963	5.20459e-07		Fbox protein isoform 1
MSTRG.1284.1	Ghicr24_A01G188900	trans	0.994	6.82369e-11		Uncharacterized protein
MSTRG.1284.1	Ghicr24_A01G189300	trans	0.955	1.34395e-06		ACT-like protein tyrosine kinase family protein isoform 1
MSTRG.1284.1	Ghicr24_A01G190600	trans	0.963	5.38932e-07		Lysine histidine transporter-like 8, putative isoform 1
MSTRG.1284.1	Ghicr24_A01G204600	trans	0.989	1.28007e-09		Uncharacterized protein
MSTRG.1284.1	Ghicr24_A01G208600	trans	0.951	1.9901e-06	bZIP	BZIP transcription factor family protein
MSTRG.1284.1	Ghicr24_A01G215400	trans	0.977	5.01417e-08		Alpha-L-arabinofuranosidase 1
MSTRG.1284.1	Ghicr24_A01G225000	trans	0.988	1.76707e-09	TALE	BEL1-like homeodomain protein 1 isoform 1
MSTRG.1284.1	Ghicr24_A01G226100	trans	0.964	4.34675e-07		NDR1/HIN1-like 1
MSTRG.1284.1	Ghicr24_A01G253900	trans	0.985	5.63092e-09		Signal transducer and transcription activator isoform 1
MSTRG.1284.1	Ghicr24_A02G005500	trans	0.962	6.0667e-07		Pyrimidine 4 isoform 1
MSTRG.1284.1	Ghicr24_A02G007000	trans	0.992	3.15379e-10		UDP-glucosyltransferase 74F2, putative
MSTRG.1284.1	Ghicr24_A02G022200	trans	0.955	1.29156e-06		Selenium-binding protein 2 isoform 1
MSTRG.1284.1	Ghicr24_A02G035500	trans	0.99	9.43548e-10		Aluminum induced protein with YGL and LRDR motifs
MSTRG.1284.1	Ghicr24_A02G038800	trans	0.955	1.29541e-06		Non-specific lipid-transfer protein, putative isoform 1
MSTRG.1284.1	Ghicr24_A02G057100	trans	0.995	1.87777e-11		Uncharacterized protein isoform 1
MSTRG.1284.1	Ghicr24_A02G064300	trans	0.978	3.79798e-08	MYB	Myb domain protein 112 isoform 1
MSTRG.1284.1	Ghicr24_A02G072400	trans	0.961	6.75364e-07		Sucrose-proton symporter 2 isoform 1
MSTRG.1284.1	Ghicr24_A02G089100	trans	0.981	1.70771e-08		Nodulin MtN21 /EamA-like transporter family protein
MSTRG.1284.1	Ghicr24_A02G096300	trans	0.975	7.50245e-08		Uncharacterized protein
MSTRG.1284.1	Ghicr24_A02G096600	trans	0.992	1.99779e-10		ZCF37, putative
MSTRG.1284.1	Ghicr24_A02G124400	trans	0.966	3.22339e-07		Respiratory burst oxidase protein A
MSTRG.1284.1	Ghicr24_A02G134200	trans	0.986	3.99049e-09		Pathogen-related protein isoform 1
MSTRG.1284.1	Ghicr24_A02G134500	trans	0.988	2.24022e-09		JHL06B08.8 protein
MSTRG.1284.1	Ghicr24_A02G162400	trans	0.957	1.08468e-06		Heavy metal transport/detoxification domain-containing protein
MSTRG.1284.1	Ghicr24_A02G180700	trans	0.983	1.09092e-08	HD-ZIP	Homeodomain-leucine zipper protein HD4
MSTRG.1284.1	Ghicr24_A02G191900	trans	0.97	1.88802e-07	G2-like	MYB
MSTRG.1284.1	Ghicr24_A02G197100	trans	0.995	1.63699e-11		Uncharacterized protein
MSTRG.1284.1	Ghicr24_A02G200400	trans	0.96	7.81881e-07		P-loop containing nucleoside triphosphate hydrolases superfamily protein, putative isoform 2
MSTRG.1284.1	Ghicr24_A02G208400	trans	0.96	7.64816e-07		F-box protein
MSTRG.1284.1	Ghicr24_A02G209500	trans	0.989	1.41035e-09		Calcium-dependent phosphotriesterase superfamily protein, putative
MSTRG.1284.1	Ghicr24_A03G018400	trans	0.971	1.53371e-07		Non-yellowing 1 isoform 1
MSTRG.1284.1	Ghicr24_A03G018700	trans	0.97	1.86345e-07	TALE	KNOTTED-like homeobox of 7
MSTRG.1284.1	Ghicr24_A03G023200	trans	0.988	2.15428e-09		Uncharacterized protein
MSTRG.1284.1	Ghicr24_A03G031900	trans	0.976	6.55734e-08	LBD	LOB domain-containing protein 15, putative
MSTRG.1284.1	Ghicr24_A03G032000	trans	0.976	5.46546e-08		Class III peroxidase
MSTRG.1284.1	Ghicr24_A03G051100	trans	0.965	4.15095e-07	Dof	OBF-binding protein 3, putative isoform 1
MSTRG.1284.1	Ghicr24_A03G051700	trans	0.989	1.08205e-09		Uncharacterized protein isoform 1
MSTRG.1284.1	Ghicr24_A03G053000	trans	0.955	1.28472e-06		Kinase 1B isoform 1
MSTRG.1284.1	Ghicr24_A03G054700	trans	0.975	8.05895e-08		Ubiquitin fusion degradation UFD1 family protein isoform 1
MSTRG.1284.1	Ghicr24_A03G069100	trans	0.979	3.29365e-08		Uncharacterized protein isoform 2
MSTRG.1284.1	Ghicr24_A03G095800	trans	0.976	6.402e-08	SRS	SHI-related sequence 7, putative
MSTRG.1284.1	Ghicr24_A03G118400	trans	0.984	9.36863e-09	NAC	NAC domain protein 9
MSTRG.1284.1	Ghicr24_A03G138400	trans	0.996	1.18398e-11		2-oxoglutarate and Fe(II)-dependent oxygenase superfamily protein, putative
MSTRG.1284.1	Ghicr24_A03G160500	trans	0.961	6.59265e-07		Carbonic anhydrase
MSTRG.1284.1	Ghicr24_A03G165000	trans	0.965	3.90555e-07	C2H2	C2H2 and C2HC zinc fingers superfamily protein, putative
MSTRG.1284.1	Ghicr24_A03G182000	trans	0.983	1.07573e-08		RING membrane-anchor 1, putative isoform 1
MSTRG.1284.1	Ghicr24_A03G186000	trans	0.961	6.40855e-07		Cytochrome b6-f complex iron-sulfur subunit
MSTRG.1284.1	Ghicr24_A03G187400	trans	0.964	4.43992e-07		Auxin-responsive GH3 family protein
MSTRG.1284.1	Ghicr24_A03G206200	trans	0.996	4.41185e-12		Octicosapeptide/Phox/Bem1p family protein, putative isoform 1
MSTRG.1284.1	Ghicr24_A03G206900	trans	0.993	1.38818e-10		Polyol/monosaccharide transporter 5
MSTRG.1284.1	Ghicr24_A03G207400	trans	0.96	7.14673e-07		UPF0496 protein
MSTRG.1284.1	Ghicr24_A03G209400	trans	0.98	2.74725e-08		Coffea canephora DH200=94 genomic scaffold, scaffold_1
MSTRG.1284.1	Ghicr24_A03G226900	trans	0.974	8.81984e-08	GATA	GATA transcription factor 5, putative
MSTRG.1284.1	Ghicr24_A03G236700	trans	0.994	8.09617e-11		Expansin-like protein isoform 1
MSTRG.1284.1	Ghicr24_A03G239700	trans	0.959	8.80753e-07		Uncharacterized protein isoform 1
MSTRG.1284.1	Ghicr24_A03G246900	trans	0.971	1.50174e-07		Kinase superfamily protein isoform 1
MSTRG.1284.1	Ghicr24_A04G034000	trans	0.96	7.43579e-07		Metallothionein-like
MSTRG.1284.1	Ghicr24_A04G106100	trans	0.955	1.36304e-06		RING/U-box superfamily protein
MSTRG.1284.1	Ghicr24_A04G118900	trans	0.972	1.40243e-07	NAC	NAC domain protein 7
MSTRG.1284.1	Ghicr24_A04G121800	trans	0.986	4.59727e-09		Polyketide cyclase/dehydrase and lipid transport superfamily protein
MSTRG.1284.1	Ghicr24_A04G122500	trans	0.994	8.97604e-11		RING membrane-anchor 1, putative isoform 1
MSTRG.1284.1	Ghicr24_A04G136100	trans	0.954	1.53294e-06		RING/U-box superfamily protein, putative
MSTRG.1284.1	Ghicr24_A04G145500	trans	0.991	4.02988e-10		RmlC-like cupins superfamily protein
MSTRG.1284.1	Ghicr24_A04G149600	trans	0.969	1.97589e-07		FAD/NAD(P)-binding oxidoreductase family protein, putative
MSTRG.1284.1	Ghicr24_A04G150800	trans	0.973	1.01645e-07		Expansin-like protein isoform 1
MSTRG.1284.1	Ghicr24_A04G167500	trans	0.969	2.27151e-07		Uncharacterized protein isoform 1
MSTRG.1284.1	Ghicr24_A05G002000	trans	0.976	6.45565e-08		Branched-chain alpha-keto acid decarboxylase E1 beta subunit, BETA1 isoform 1
MSTRG.1284.1	Ghicr24_A05G017500	trans	0.979	3.44449e-08		Uncharacterized protein isoform 1
MSTRG.1284.1	Ghicr24_A05G052100	trans	0.978	4.24795e-08	ERF	Integrase-type DNA-binding superfamily protein
MSTRG.1284.1	Ghicr24_A05G053300	trans	0.989	1.25979e-09		Sulfite exporter TauE/SafE family protein
MSTRG.1284.1	Ghicr24_A05G060100	trans	0.991	5.85868e-10		Kinase superfamily protein isoform 1
MSTRG.1284.1	Ghicr24_A05G066000	trans	0.992	3.23864e-10		Eukaryotic aspartyl protease family protein, putative isoform 4
MSTRG.1284.1	Ghicr24_A05G067500	trans	0.995	2.66631e-11		Cytochrome P450, family 714, subfamily A, polypeptide 1
MSTRG.1284.1	Ghicr24_A05G075100	trans	0.99	7.21986e-10		Alanine:glyoxylate aminotransferase isoform 1
MSTRG.1284.1	Ghicr24_A05G085400	trans	0.976	6.00904e-08		Uncharacterized protein
MSTRG.1284.1	Ghicr24_A05G086100	trans	0.95	2.17193e-06		Glycosyl hydrolase superfamily protein isoform 1
MSTRG.1284.1	Ghicr24_A05G090000	trans	0.987	3.42563e-09		Uncharacterized protein
MSTRG.1284.1	Ghicr24_A05G095300	trans	0.994	4.89087e-11		Peptide transporter 1
MSTRG.1284.1	Ghicr24_A05G106300	trans	0.979	3.1251e-08	EIL	Ethylene insensitive 3 family protein
MSTRG.1284.1	Ghicr24_A05G115500	trans	0.97	1.77869e-07		BnaC07g08230D protein
MSTRG.1284.1	Ghicr24_A05G134500	trans	0.956	1.24127e-06		Ribosomal protein S17
MSTRG.1284.1	Ghicr24_A05G136700	trans	0.978	3.83824e-08		ABC-2 and Plant PDR ABC-type transporter family protein isoform 1
MSTRG.1284.1	Ghicr24_A05G140200	trans	0.974	9.45212e-08		Beta-galactosidase
MSTRG.1284.1	Ghicr24_A05G141500	trans	0.988	2.03025e-09		Uncharacterized protein
MSTRG.1284.1	Ghicr24_A05G148100	trans	0.976	5.70715e-08		Putative uncharacterized protein
MSTRG.1284.1	Ghicr24_A05G163800	trans	0.971	1.59572e-07	NAC	NAC domain protein NAC27
MSTRG.1284.1	Ghicr24_A05G179400	trans	0.965	4.07972e-07		ACC oxidase 1
MSTRG.1284.1	Ghicr24_A05G184800	trans	0.997	3.12788e-12		HXXXD-type acyl-transferase family protein, putative
MSTRG.1284.1	Ghicr24_A05G185800	trans	0.987	2.70939e-09		Lysine decarboxylase family protein, putative isoform 1
MSTRG.1284.1	Ghicr24_A05G187700	trans	0.98	2.67154e-08		Major facilitator superfamily protein isoform 3
MSTRG.1284.1	Ghicr24_A05G190800	trans	0.981	1.88207e-08		Pathogenesis-related thaumatin superfamily protein
MSTRG.1284.1	Ghicr24_A05G197300	trans	0.992	2.55447e-10		Uncharacterized protein
MSTRG.1284.1	Ghicr24_A05G201600	trans	0.982	1.55679e-08	NAC	NAC domain-containing protein 72, putative isoform 1
MSTRG.1284.1	Ghicr24_A05G203400	trans	0.995	1.58617e-11		Kinase superfamily protein
MSTRG.1284.1	Ghicr24_A05G207600	trans	0.978	3.74224e-08		--
MSTRG.1284.1	Ghicr24_A05G214500	trans	0.994	5.64128e-11	M-type_MADS	AGAMOUS-like 104
MSTRG.1284.1	Ghicr24_A05G231300	trans	0.952	1.8854e-06	HD-ZIP	Homeobox protein 6, putative
MSTRG.1284.1	Ghicr24_A05G251100	trans	0.975	7.5862e-08		Glycolipid transfer protein 2, putative isoform 1
MSTRG.1284.1	Ghicr24_A05G251800	trans	0.977	4.64386e-08		Vacuolar iron transporter family protein
MSTRG.1284.1	Ghicr24_A05G258500	trans	0.993	1.42184e-10		Leucine-rich receptor-like protein kinase family protein isoform 1
MSTRG.1284.1	Ghicr24_A05G263600	trans	0.993	1.60332e-10		Glyoxal oxidase-related protein
MSTRG.1284.1	Ghicr24_A05G265200	trans	0.996	6.34764e-12		DNA polymerase epsilon catalytic subunit A, putative
MSTRG.1284.1	Ghicr24_A05G271400	trans	0.975	7.33965e-08		Branched-chain-amino-acid aminotransferase
MSTRG.1284.1	Ghicr24_A05G282700	trans	0.957	1.04776e-06		C2 calcium/lipid-binding plant phosphoribosyltransferase family protein
MSTRG.1284.1	Ghicr24_A05G283200	trans	0.958	1.01294e-06	MYB	MYB10
MSTRG.1284.1	Ghicr24_A05G333900	trans	0.955	1.3205e-06		B-box zinc finger family protein, putative isoform 2
MSTRG.1284.1	Ghicr24_A05G349900	trans	0.985	5.7699e-09		MATE efflux family protein
MSTRG.1284.1	Ghicr24_A05G362200	trans	0.98	2.63947e-08	WRKY	WRKY transcription factor 99
MSTRG.1284.1	Ghicr24_A05G364200	trans	0.993	1.15571e-10		Chloride channel protein
MSTRG.1284.1	Ghicr24_A05G393700	trans	0.96	7.6225e-07		Amino acid transporter isoform 2
MSTRG.1284.1	Ghicr24_A05G433600	trans	0.99	6.95654e-10		AZA-guanine resistant1
MSTRG.1284.1	Ghicr24_A05G437400	trans	0.992	2.39436e-10		Uncharacterized protein
MSTRG.1284.1	Ghicr24_A05G444300	trans	0.989	1.16352e-09		--
MSTRG.1284.1	Ghicr24_A06G001400	trans	0.954	1.43925e-06		Expansin 11, ALPHA 1.14,EXPA11
MSTRG.1284.1	Ghicr24_A06G021000	trans	0.967	3.02776e-07		Subtilisin-like serine endopeptidase family protein
MSTRG.1284.1	Ghicr24_A06G029600	trans	0.983	1.0736e-08		Nbs-lrr resistance protein, putative
MSTRG.1284.1	Ghicr24_A06G030100	trans	0.978	3.50508e-08		Zinc finger family protein
MSTRG.1284.1	Ghicr24_A06G036700	trans	0.982	1.38817e-08	HD-ZIP	Homeobox protein 6, putative
MSTRG.1284.1	Ghicr24_A06G040400	trans	0.995	2.55801e-11		Trehalose 6-phosphate phosphatase
MSTRG.1284.1	Ghicr24_A06G051100	trans	0.998	6.45106e-13		HSP40/DnaJ peptide-binding protein, putative
MSTRG.1284.1	Ghicr24_A06G059100	trans	0.962	5.64156e-07		Purple acid phosphatase
MSTRG.1284.1	Ghicr24_A06G059300	trans	0.985	6.82164e-09		Chloride channel protein
MSTRG.1284.1	Ghicr24_A06G068500	trans	0.96	7.38655e-07		Aldehyde dehydrogenase 2C4
MSTRG.1284.1	Ghicr24_A06G091800	trans	0.979	3.01238e-08		Bifunctional lysine-ketoglutarate reductase/saccharopine dehydrogenase
MSTRG.1284.1	Ghicr24_A06G093200	trans	0.986	3.76421e-09		Ferredoxin-related
MSTRG.1284.1	Ghicr24_A06G101100	trans	0.952	1.91958e-06		Gamma vacuolar processing enzyme
MSTRG.1284.1	Ghicr24_A06G137000	trans	0.96	7.14804e-07		Uncharacterized protein
MSTRG.1284.1	Ghicr24_A06G147800	trans	0.953	1.73736e-06		PAP-specific phosphatase HAL2-like isoform 1
MSTRG.1284.1	Ghicr24_A06G149400	trans	0.98	2.50784e-08		Alpha 1,4-glycosyltransferase family protein, putative
MSTRG.1284.1	Ghicr24_A06G155100	trans	0.995	2.87384e-11		B-cell lymphoma 6 protein, putative
MSTRG.1284.1	Ghicr24_A06G156500	trans	0.988	2.34581e-09	NAC	NAC domain protein NAC56
MSTRG.1284.1	Ghicr24_A06G164800	trans	0.982	1.33135e-08		Phloem protein 2-A10, putative
MSTRG.1284.1	Ghicr24_A06G178700	trans	0.97	1.76507e-07		ACC oxidase 2
MSTRG.1284.1	Ghicr24_A06G189500	trans	0.99	9.72503e-10		Leucine-rich repeat protein kinase family protein isoform 1
MSTRG.1284.1	Ghicr24_A06G211000	trans	0.967	3.09278e-07		CBL-interacting serine/threonine-protein kinase 1 isoform 1
MSTRG.1284.1	Ghicr24_A06G226700	trans	0.991	3.68431e-10		Alpha/beta-Hydrolases superfamily protein isoform 1
MSTRG.1284.1	Ghicr24_A06G236000	trans	0.962	5.6544e-07		Uncharacterized protein
MSTRG.1284.1	Ghicr24_A06G241100	trans	0.968	2.61856e-07		Uncharacterized protein
MSTRG.1284.1	Ghicr24_A07G005800	trans	0.981	1.91957e-08		Uncharacterized protein
MSTRG.1284.1	Ghicr24_A07G011000	trans	0.962	5.86008e-07		Uncharacterized protein isoform 1
MSTRG.1284.1	Ghicr24_A07G011400	trans	0.984	9.10303e-09		Polyamine oxidase 5
MSTRG.1284.1	Ghicr24_A07G019500	trans	0.961	6.46155e-07		Damaged dna-binding 2, putative isoform 1
MSTRG.1284.1	Ghicr24_A07G026300	trans	0.991	5.67973e-10		Tocopherol cyclase, chloroplast / vitamin E deficient 1 (VTE1) / sucrose export defective 1 (SXD1) isoform 1
MSTRG.1284.1	Ghicr24_A07G028500	trans	0.976	6.5723e-08		S-adenosyl-L-methionine-dependent methyltransferases superfamily protein
MSTRG.1284.1	Ghicr24_A07G029100	trans	0.986	4.33171e-09		Alpha/beta-Hydrolases superfamily protein
MSTRG.1284.1	Ghicr24_A07G053100	trans	0.99	9.43578e-10		Sugar transporter SWEET
MSTRG.1284.1	Ghicr24_A07G079300	trans	0.955	1.34763e-06		Prenylcysteine methylesterase
MSTRG.1284.1	Ghicr24_A07G087800	trans	0.955	1.42165e-06		4-hydroxyphenylpyruvate dioxygenase
MSTRG.1284.1	Ghicr24_A07G102800	trans	0.987	2.4429e-09		CCT motif family protein
MSTRG.1284.1	Ghicr24_A07G103500	trans	0.973	1.06517e-07		3-ketoacyl-CoA synthase
MSTRG.1284.1	Ghicr24_A07G151900	trans	0.992	2.86944e-10		Heavy metal transport/detoxification superfamily protein
MSTRG.1284.1	Ghicr24_A07G164200	trans	0.994	5.32704e-11	NAC	NAC domain protein, IPR003441
MSTRG.1284.1	Ghicr24_A07G185300	trans	0.978	4.35747e-08		F-box and associated interaction domains-containing protein, putative
MSTRG.1284.1	Ghicr24_A07G189800	trans	0.979	2.76971e-08		Kinase superfamily protein isoform 1
MSTRG.1284.1	Ghicr24_A07G195800	trans	0.987	2.91694e-09		Transmembrane amino acid transporter family protein isoform 1
MSTRG.1284.1	Ghicr24_A07G196000	trans	0.973	1.14076e-07	bZIP	Basic leucine-zipper 42
MSTRG.1284.1	Ghicr24_A07G207100	trans	0.992	2.24325e-10		Ribonuclease 3-like protein 3, putative
MSTRG.1284.1	Ghicr24_A07G212300	trans	0.979	2.96707e-08		Uncharacterized protein
MSTRG.1284.1	Ghicr24_A07G224700	trans	0.985	6.1456e-09		RING/U-box superfamily protein, putative
MSTRG.1284.1	Ghicr24_A07G226800	trans	0.99	7.60656e-10		Uncharacterized protein
MSTRG.1284.1	Ghicr24_A07G239100	trans	0.965	4.05261e-07	NAC	NAC domain protein 17
MSTRG.1284.1	Ghicr24_A07G250700	trans	0.974	9.58552e-08		RING domain ligase2 isoform 1
MSTRG.1284.1	Ghicr24_A07G254100	trans	0.964	4.48591e-07		Chloride channel protein
MSTRG.1284.1	Ghicr24_A07G254300	trans	0.972	1.21936e-07		GDSL-like Lipase/Acylhydrolase superfamily protein
MSTRG.1284.1	Ghicr24_A08G020400	trans	0.996	7.77115e-12		Plasma membrane ATPase 4 isoform 1
MSTRG.1284.1	Ghicr24_A08G024200	trans	0.972	1.24163e-07		1-deoxy-D-xylulose-5-phosphate synthase
MSTRG.1284.1	Ghicr24_A08G024600	trans	0.982	1.41626e-08	C2H2	Zinc finger protein 2, putative
MSTRG.1284.1	Ghicr24_A08G069800	trans	0.994	4.29105e-11		Bax inhibitor-1 family protein
MSTRG.1284.1	Ghicr24_A08G070200	trans	0.962	5.53713e-07		Methylcrotonyl-CoA carboxylase alpha chai isoform 1
MSTRG.1284.1	Ghicr24_A08G074700	trans	0.962	6.17211e-07		Glutathione peroxidase
MSTRG.1284.1	Ghicr24_A08G077100	trans	0.971	1.5693e-07		Flavin-containing monooxygenase
MSTRG.1284.1	Ghicr24_A08G080700	trans	0.958	9.1716e-07		Fiber protein Fb19
MSTRG.1284.1	Ghicr24_A08G082900	trans	0.972	1.20421e-07		Alpha/beta-Hydrolases superfamily protein
MSTRG.1284.1	Ghicr24_A08G083100	trans	0.995	2.54075e-11		RING-H2 finger protein ATL5, putative
MSTRG.1284.1	Ghicr24_A08G087500	trans	0.98	2.33846e-08		Uncharacterized protein
MSTRG.1284.1	Ghicr24_A08G099000	trans	0.998	4.35458e-13		Glutamine dumper 4
MSTRG.1284.1	Ghicr24_A08G099500	trans	0.975	7.51899e-08		Trehalose phosphatase/synthase 11
MSTRG.1284.1	Ghicr24_A08G110500	trans	0.969	2.29546e-07		SAUR family protein
MSTRG.1284.1	Ghicr24_A08G110900	trans	0.98	2.44326e-08	HD-ZIP	NAD(P)-linked oxidoreductase superfamily protein
MSTRG.1284.1	Ghicr24_A08G126300	trans	0.988	1.67098e-09		Uncharacterized protein
MSTRG.1284.1	Ghicr24_A08G126800	trans	0.956	1.27423e-06		Pectin lyase-like superfamily protein isoform 1
MSTRG.1284.1	Ghicr24_A08G142300	trans	0.99	7.72473e-10		Uncharacterized protein
MSTRG.1284.1	Ghicr24_A08G156900	trans	0.993	1.20955e-10		Uncharacterized protein
MSTRG.1284.1	Ghicr24_A08G161500	trans	0.95	2.17202e-06		Don-glucosyltransferase 1, putative
MSTRG.1284.1	Ghicr24_A08G170400	trans	0.959	8.90011e-07		Xyloglucan endotransglucosylase/hydrolase
MSTRG.1284.1	Ghicr24_A08G175500	trans	0.989	1.18126e-09		Uncharacterized protein
MSTRG.1284.1	Ghicr24_A08G176700	trans	0.952	1.86055e-06		Nitrate transporter 1.5
MSTRG.1284.1	Ghicr24_A08G188600	trans	0.987	2.53392e-09	WRKY	WRKY transcription factor 28
MSTRG.1284.1	Ghicr24_A08G192200	trans	0.955	1.41919e-06		Peptidyl-prolyl cis-trans isomerase
MSTRG.1284.1	Ghicr24_A08G195700	trans	0.995	2.30661e-11		Non-yellowing 1 isoform 1
MSTRG.1284.1	Ghicr24_A08G196000	trans	0.966	3.26693e-07		Phospholipase D
MSTRG.1284.1	Ghicr24_A08G200600	trans	0.99	7.84276e-10		Heavy metal atpase 5
MSTRG.1284.1	Ghicr24_A08G208200	trans	0.977	5.15979e-08		Cytochrome P450 94A1
MSTRG.1284.1	Ghicr24_A08G210100	trans	0.997	3.88829e-12	NAC	NAC domain protein NAC36
MSTRG.1284.1	Ghicr24_A08G217200	trans	0.985	5.97571e-09	EIL	Ethylene insensitive 3 family protein
MSTRG.1284.1	Ghicr24_A08G221700	trans	0.976	5.81062e-08		Tetratricopeptide repeat (TPR)-containing protein
MSTRG.1284.1	Ghicr24_A08G221900	trans	0.993	1.70462e-10	GRAS	GRAS family transcription factor, putative
MSTRG.1284.1	Ghicr24_A08G235900	trans	0.989	1.53992e-09	WRKY	WRKY transcription factor 23
MSTRG.1284.1	Ghicr24_A08G258400	trans	0.964	4.56126e-07		SAUR-like auxin-responsive protein family
MSTRG.1284.1	Ghicr24_A09G016100	trans	0.99	9.48754e-10		Ribosomal protein L34e superfamily protein, putative
MSTRG.1284.1	Ghicr24_A09G018500	trans	0.976	6.35584e-08		60S ribosomal protein L34, putative
MSTRG.1284.1	Ghicr24_A09G030400	trans	0.986	4.00579e-09		Amino acid permease, putative isoform 1
MSTRG.1284.1	Ghicr24_A09G033200	trans	0.981	2.06899e-08		Monodehydroascorbate reductase 4 isoform 1
MSTRG.1284.1	Ghicr24_A09G042600	trans	0.982	1.52857e-08		UPF0392 protein RCOM_0530710 isoform 2
MSTRG.1284.1	Ghicr24_A09G063300	trans	0.978	3.52161e-08	MYB	Myb domain protein 62, putative
MSTRG.1284.1	Ghicr24_A09G066600	trans	0.956	1.16671e-06		Putative 21 kDa trypsin inhibitor
MSTRG.1284.1	Ghicr24_A09G076600	trans	0.958	9.28465e-07		Caleosin-related family protein, putative
MSTRG.1284.1	Ghicr24_A09G079000	trans	0.951	2.00075e-06		Tubby-like F-box protein
MSTRG.1284.1	Ghicr24_A09G080000	trans	0.981	1.81286e-08		Multifunctional protein 2
MSTRG.1284.1	Ghicr24_A09G084000	trans	0.987	2.37743e-09		Glycosyl hydrolase superfamily protein isoform 1
MSTRG.1284.1	Ghicr24_A09G087700	trans	0.982	1.28224e-08		--
MSTRG.1284.1	Ghicr24_A09G098800	trans	0.998	2.22824e-13		Oxidative stress 3, putative isoform 2
MSTRG.1284.1	Ghicr24_A09G100100	trans	0.959	8.53223e-07		RHO guanyl-nucleotide exchange factor 11
MSTRG.1284.1	Ghicr24_A09G107800	trans	1	1.29805e-16		Asparagine synthetase
MSTRG.1284.1	Ghicr24_A09G108000	trans	0.985	6.77551e-09		Asparagine synthetase
MSTRG.1284.1	Ghicr24_A09G119100	trans	0.994	8.45427e-11	TALE	BEL1 homeodomain 1, putative
MSTRG.1284.1	Ghicr24_A09G135500	trans	0.969	2.03546e-07		Carboxypeptidase
MSTRG.1284.1	Ghicr24_A09G143700	trans	0.984	8.2985e-09		Calcium-dependent protein kinase 19
MSTRG.1284.1	Ghicr24_A09G158500	trans	0.98	2.60857e-08		A20/AN1-like zinc finger family protein, putative isoform 1
MSTRG.1284.1	Ghicr24_A09G162700	trans	0.974	8.20788e-08		Short chain alcohol dehydrogenase, putative
MSTRG.1284.1	Ghicr24_A09G164000	trans	0.993	9.12263e-11		Allantoin permease
MSTRG.1284.1	Ghicr24_A09G170300	trans	0.975	6.89657e-08		Uncharacterized protein
MSTRG.1284.1	Ghicr24_A09G171500	trans	0.959	8.64355e-07		Putative uncharacterized protein
MSTRG.1284.1	Ghicr24_A09G184100	trans	0.998	7.32627e-13		Uncharacterized protein
MSTRG.1284.1	Ghicr24_A09G201400	trans	0.988	1.92965e-09		Remorin family protein
MSTRG.1284.1	Ghicr24_A09G208600	trans	0.987	2.61595e-09		Polyketide cyclase/dehydrase and lipid transport superfamily protein
MSTRG.1284.1	Ghicr24_A09G256300	trans	0.955	1.27588e-06		Uncharacterized protein
MSTRG.1284.1	Ghicr24_A09G257300	trans	0.955	1.40192e-06		CASP-like protein
MSTRG.1284.1	Ghicr24_A09G273500	trans	0.957	1.13029e-06		Clp ATPase isoform 1
MSTRG.1284.1	Ghicr24_A09G273600	trans	0.982	1.60915e-08		Mitochondrial import inner membrane translocase subunit Tim17/Tim22/Tim23 family protein isoform 1
MSTRG.1284.1	Ghicr24_A10G012300	trans	0.954	1.50028e-06	WRKY	WRKY transcription factor 90
MSTRG.1284.1	Ghicr24_A10G031200	trans	0.987	3.22181e-09		MLO-like protein
MSTRG.1284.1	Ghicr24_A10G034100	trans	0.95	2.23495e-06		Trichome birefringence-like 37 isoform 1
MSTRG.1284.1	Ghicr24_A10G035300	trans	0.978	4.33512e-08		Uncharacterized protein
MSTRG.1284.1	Ghicr24_A10G046800	trans	0.97	1.71869e-07		Uncharacterized protein
MSTRG.1284.1	Ghicr24_A10G064000	trans	0.966	3.44663e-07		Inorganic pyrophosphatase 2
MSTRG.1284.1	Ghicr24_A10G069100	trans	0.981	2.08131e-08		Avr9/Cf-9 rapidly elicited protein 146, putative
MSTRG.1284.1	Ghicr24_A10G069500	trans	0.96	7.48193e-07		Methyl esterase 12 isoform 2
MSTRG.1284.1	Ghicr24_A10G077500	trans	0.968	2.66848e-07		Uncharacterized protein
MSTRG.1284.1	Ghicr24_A10G083700	trans	0.966	3.22151e-07		Serine/threonine-protein kinase
MSTRG.1284.1	Ghicr24_A10G092000	trans	0.954	1.49768e-06		Fiber protein Fb19
MSTRG.1284.1	Ghicr24_A10G096600	trans	0.983	9.76637e-09	HSF	Heat shock transcription factor
MSTRG.1284.1	Ghicr24_A10G101400	trans	0.96	7.61609e-07		FAD-linked oxidases family protein
MSTRG.1284.1	Ghicr24_A10G105800	trans	0.954	1.5575e-06		Uncharacterized protein
MSTRG.1284.1	Ghicr24_A10G120200	trans	0.993	9.61992e-11		Uncharacterized protein
MSTRG.1284.1	Ghicr24_A10G125100	trans	0.994	4.39519e-11		ARM repeat superfamily protein
MSTRG.1284.1	Ghicr24_A10G144400	trans	0.995	1.83656e-11		--
MSTRG.1284.1	Ghicr24_A10G154200	trans	0.971	1.53082e-07		Uncharacterized protein
MSTRG.1284.1	Ghicr24_A10G162800	trans	0.964	4.27011e-07		Class III peroxidase
MSTRG.1284.1	Ghicr24_A10G166400	trans	0.999	4.30879e-15		Uncharacterized protein
MSTRG.1284.1	Ghicr24_A10G170300	trans	0.974	8.90541e-08		FAD-binding Berberine family protein
MSTRG.1284.1	Ghicr24_A10G192300	trans	0.996	1.08384e-11		Cell wall / vacuolar inhibitor of fructosidase 1, putative
MSTRG.1284.1	Ghicr24_A10G203600	trans	0.967	2.88146e-07		ABC1-like kinase
MSTRG.1284.1	Ghicr24_A10G217800	trans	0.993	1.25084e-10		NAD(P)-binding Rossmann-fold superfamily protein, putative
MSTRG.1284.1	Ghicr24_A10G221500	trans	0.992	2.07147e-10	C2H2	C2H2-type zinc finger family protein, putative
MSTRG.1284.1	Ghicr24_A10G227800	trans	0.986	3.70207e-09		Patatin
MSTRG.1284.1	Ghicr24_A10G237900	trans	0.975	7.1922e-08	C2H2	Zinc finger family protein
MSTRG.1284.1	Ghicr24_A10G248200	trans	0.965	3.97348e-07		Proline transporter 1
MSTRG.1284.1	Ghicr24_A10G251800	trans	0.991	4.20268e-10		Leucine-rich repeat-containing protein, putative
MSTRG.1284.1	Ghicr24_A10G256500	trans	0.963	5.41647e-07		Uncharacterized protein
MSTRG.1284.1	Ghicr24_A10G260500	trans	0.994	7.68917e-11	bHLH	Basic helix-loop-helix DNA-binding superfamily protein, putative
MSTRG.1284.1	Ghicr24_A11G001200	trans	0.963	5.03404e-07	MYB	MYB transcription factor
MSTRG.1284.1	Ghicr24_A11G006500	trans	0.988	2.26361e-09		Alpha/beta-Hydrolases superfamily protein isoform 1
MSTRG.1284.1	Ghicr24_A11G015700	trans	0.958	9.92296e-07		Protein yippee-like
MSTRG.1284.1	Ghicr24_A11G016400	trans	0.992	2.45905e-10	HD-ZIP	NAD(P)-linked oxidoreductase superfamily protein
MSTRG.1284.1	Ghicr24_A11G019400	trans	0.992	1.88262e-10		Serine/threonine-protein kinase fray2 isoform 1
MSTRG.1284.1	Ghicr24_A11G031100	trans	0.969	2.19856e-07		PLATZ transcription factor family protein isoform 1
MSTRG.1284.1	Ghicr24_A11G032100	trans	0.978	4.07319e-08		Phospholipid/glycerol acyltransferase family protein isoform 1
MSTRG.1284.1	Ghicr24_A11G048400	trans	0.965	3.73348e-07		Peroxidase superfamily protein
MSTRG.1284.1	Ghicr24_A11G070500	trans	0.983	1.01703e-08		Uncharacterized protein isoform 3
MSTRG.1284.1	Ghicr24_A11G076300	trans	0.993	1.40632e-10	NAC	NAC domain protein 12
MSTRG.1284.1	Ghicr24_A11G089400	trans	0.964	4.61766e-07		Cytochrome P450 family protein
MSTRG.1284.1	Ghicr24_A11G092000	trans	0.959	8.73877e-07		Peroxin 11c isoform 1
MSTRG.1284.1	Ghicr24_A11G094700	trans	0.974	8.63893e-08		C2 calcium/lipid-binding plant phosphoribosyltransferase family protein isoform 1
MSTRG.1284.1	Ghicr24_A11G104500	trans	0.997	3.76426e-12		Regulatory component of ABA receptor 1
MSTRG.1284.1	Ghicr24_A11G116700	trans	0.985	6.8252e-09	MYB	Myb-like transcription factor Myb 5
MSTRG.1284.1	Ghicr24_A11G117000	trans	0.977	4.53277e-08		WRKY DNA-binding protein 23, putative
MSTRG.1284.1	Ghicr24_A11G119400	trans	0.999	4.16778e-14		RING/FYVE/PHD zinc finger-containing protein, putative
MSTRG.1284.1	Ghicr24_A11G133500	trans	0.972	1.32233e-07		Late embryogenesis abundant protein D-34, putative isoform 1
MSTRG.1284.1	Ghicr24_A11G133600	trans	0.989	1.0882e-09		Late embryogenesis abundant protein D-34, putative isoform 1
MSTRG.1284.1	Ghicr24_A11G133700	trans	0.966	3.34817e-07		Uncharacterized protein
MSTRG.1284.1	Ghicr24_A11G133800	trans	0.972	1.2347e-07		Uncharacterized protein isoform 1
MSTRG.1284.1	Ghicr24_A11G181000	trans	0.978	3.54184e-08		Trichome birefringence-like 19
MSTRG.1284.1	Ghicr24_A11G189500	trans	0.974	8.86517e-08		P-loop containing nucleoside triphosphate hydrolases superfamily protein
MSTRG.1284.1	Ghicr24_A11G206600	trans	0.997	1.10702e-12		Patatin
MSTRG.1284.1	Ghicr24_A11G212300	trans	0.975	7.20616e-08	WRKY	WRKY transcription factor 42
MSTRG.1284.1	Ghicr24_A11G217800	trans	0.993	1.50919e-10		Acyl-coenzyme A oxidase
MSTRG.1284.1	Ghicr24_A11G222000	trans	0.986	3.92787e-09		White-brown complex protein 11 isoform 4
MSTRG.1284.1	Ghicr24_A11G222700	trans	0.987	3.10706e-09		Serine/threonine-protein kinase SRK2E
MSTRG.1284.1	Ghicr24_A11G231500	trans	0.978	3.88009e-08	MYB	RAX-like transcription factor RAX1
MSTRG.1284.1	Ghicr24_A11G261000	trans	0.986	4.12418e-09		Uncharacterized protein isoform 1
MSTRG.1284.1	Ghicr24_A11G270600	trans	0.979	3.47091e-08	NAC	NAC protein 8
MSTRG.1284.1	Ghicr24_A11G275300	trans	0.996	1.13664e-11		Leucine-rich repeat protein kinase family protein
MSTRG.1284.1	Ghicr24_A11G296200	trans	0.994	4.31561e-11		Uncharacterized protein
MSTRG.1284.1	Ghicr24_A11G300700	trans	0.981	2.11491e-08	C2H2	C2H2 and C2HC zinc fingers superfamily protein, putative isoform 1
MSTRG.1284.1	Ghicr24_A11G334300	trans	0.971	1.56164e-07		Uncharacterized protein
MSTRG.1284.1	Ghicr24_A11G354800	trans	0.969	2.30403e-07		Haloacid dehalogenase-like hydrolase superfamily protein isoform 2
MSTRG.1284.1	Ghicr24_A12G006900	trans	0.975	7.8305e-08		Kinase family protein
MSTRG.1284.1	Ghicr24_A12G017000	trans	0.987	3.4125e-09		Nicotinamidase 1 isoform 1
MSTRG.1284.1	Ghicr24_A12G024200	trans	0.982	1.27493e-08		3-methylcrotonyl-CoA carboxylase
MSTRG.1284.1	Ghicr24_A12G026600	trans	0.975	6.84034e-08		Methyl esterase 10, putative isoform 1
MSTRG.1284.1	Ghicr24_A12G026700	trans	0.984	9.06075e-09		Methyl esterase 10, putative isoform 1
MSTRG.1284.1	Ghicr24_A12G081000	trans	0.975	6.69406e-08		Phototropic-responsive NPH3 family protein
MSTRG.1284.1	Ghicr24_A12G105700	trans	0.994	7.92921e-11		VQ motif-containing protein
MSTRG.1284.1	Ghicr24_A12G117700	trans	0.994	5.30307e-11		Phloem protein 2-A13
MSTRG.1284.1	Ghicr24_A12G135200	trans	0.968	2.47318e-07		ATP binding cassette subfamily B4 isoform 1
MSTRG.1284.1	Ghicr24_A12G140900	trans	0.991	5.83571e-10		Adenine nucleotide alpha hydrolases-like superfamily protein
MSTRG.1284.1	Ghicr24_A12G146000	trans	0.979	3.17752e-08		SPX domain-containing protein
MSTRG.1284.1	Ghicr24_A12G154200	trans	0.957	1.08336e-06		F21B7.22
MSTRG.1284.1	Ghicr24_A12G162000	trans	0.985	6.04403e-09		Cysteine-rich RLK (RECEPTOR-like protein kinase) 2 isoform 3
MSTRG.1284.1	Ghicr24_A12G168500	trans	0.967	2.83297e-07		Heavy metal transport/detoxification superfamily protein
MSTRG.1284.1	Ghicr24_A12G180300	trans	0.987	2.64805e-09		Magnesium transporter 3 isoform 1
MSTRG.1284.1	Ghicr24_A12G184500	trans	0.985	6.51315e-09		Ribonuclease 3
MSTRG.1284.1	Ghicr24_A12G199000	trans	0.961	6.89558e-07	NAC	NAC domain protein, IPR003441
MSTRG.1284.1	Ghicr24_A12G205800	trans	0.974	9.63995e-08		Sulfotransferase
MSTRG.1284.1	Ghicr24_A12G208900	trans	0.973	1.00561e-07		HCP-like superfamily protein with MYND-type zinc finger
MSTRG.1284.1	Ghicr24_A12G212700	trans	0.998	4.4673e-13		Sugar transporter SWEET
MSTRG.1284.1	Ghicr24_A12G243700	trans	0.976	5.984e-08		AT-hook DNA-binding family protein
MSTRG.1284.1	Ghicr24_A12G252700	trans	0.955	1.39176e-06		Beta-hydroxylase 1, 1,B1,chy1,BCH1
MSTRG.1284.1	Ghicr24_A12G253700	trans	0.987	3.34418e-09		Late embryogenesis abundant hydroxyproline-rich glycofamily protein, putative
MSTRG.1284.1	Ghicr24_A12G255100	trans	0.97	1.87742e-07		Galactose mutarotase-like superfamily protein
MSTRG.1284.1	Ghicr24_A12G266100	trans	0.967	3.0724e-07		Uncharacterized protein
MSTRG.1284.1	Ghicr24_A12G280300	trans	0.968	2.5136e-07	MYB	Myb domain protein 18, putative
MSTRG.1284.1	Ghicr24_A12G293700	trans	0.985	5.49093e-09		Uncharacterized protein
MSTRG.1284.1	Ghicr24_A13G001000	trans	0.957	1.10039e-06		Patatin-like phospholipase family protein isoform 1
MSTRG.1284.1	Ghicr24_A13G016800	trans	0.974	8.58544e-08		Sugar beet HS1 PRO-1 2
MSTRG.1284.1	Ghicr24_A13G026200	trans	0.995	3.48644e-11		Gibberellin 2-oxidase 8
MSTRG.1284.1	Ghicr24_A13G040000	trans	0.969	2.04747e-07		Polyprotein
MSTRG.1284.1	Ghicr24_A13G040100	trans	0.998	7.57744e-14		Alpha/beta-Hydrolases superfamily protein, putative
MSTRG.1284.1	Ghicr24_A13G042200	trans	0.988	2.17091e-09		PLC-like phosphodiesterases superfamily protein
MSTRG.1284.1	Ghicr24_A13G090100	trans	0.98	2.31569e-08		F4N2.17, putative isoform 1
MSTRG.1284.1	Ghicr24_A13G120100	trans	0.987	2.74508e-09	NAC	NAC domain protein NAC6
MSTRG.1284.1	Ghicr24_A13G127100	trans	0.972	1.41044e-07		Lipoxygenase
MSTRG.1284.1	Ghicr24_A13G141100	trans	0.986	4.11341e-09		SEC14 cytosolic factor family protein / phosphoglyceride transfer family protein isoform 1
MSTRG.1284.1	Ghicr24_A13G144700	trans	0.953	1.61134e-06		SAUR-like auxin-responsive protein family
MSTRG.1284.1	Ghicr24_A13G149800	trans	0.974	8.5896e-08		Organic cation/carnitine transporter 3
MSTRG.1284.1	Ghicr24_A13G151200	trans	0.963	5.40919e-07		Eukaryotic aspartyl protease family protein, putative
MSTRG.1284.1	Ghicr24_A13G170800	trans	0.965	3.98807e-07		Tyrosine transaminase family protein
MSTRG.1284.1	Ghicr24_A13G170900	trans	0.987	3.18157e-09		Uncharacterized protein isoform 1
MSTRG.1284.1	Ghicr24_A13G174700	trans	0.974	8.46789e-08		Trichome birefringence-like 41
MSTRG.1284.1	Ghicr24_A13G181500	trans	0.959	8.42899e-07		PLATZ transcription factor family protein isoform 1
MSTRG.1284.1	Ghicr24_A13G191500	trans	0.987	3.00796e-09	NAC	NAC domain containing protein 47, putative isoform 2
MSTRG.1284.1	Ghicr24_A13G207800	trans	0.957	1.1131e-06		Pectinacetylesterase family protein
MSTRG.1284.1	Ghicr24_A13G209100	trans	0.997	3.8472e-12		RING/U-box superfamily protein, putative isoform 1
MSTRG.1284.1	Ghicr24_A13G215300	trans	0.953	1.69364e-06		Cysteine-rich RLK 34, putative isoform 1
MSTRG.1284.1	Ghicr24_A13G217600	trans	0.96	7.19979e-07		Glycosyl hydrolases family 32 protein
MSTRG.1284.1	Ghicr24_A13G217700	trans	0.993	1.12958e-10		Glycosyl hydrolases family 32 protein
MSTRG.1284.1	Ghicr24_A13G223400	trans	0.981	2.06619e-08		Uncharacterized protein
MSTRG.1284.1	Ghicr24_A13G224500	trans	0.998	1.88742e-13		Cytidine deaminase
MSTRG.1284.1	Ghicr24_A13G231600	trans	0.963	5.14434e-07		Sucrose phosphate synthase 1F
MSTRG.1284.1	Ghicr24_A13G257300	trans	0.993	1.60203e-10		NAD(P)-binding Rossmann-fold superfamily protein isoform 1
MSTRG.1284.1	Ghicr24_A13G264700	trans	0.97	1.97172e-07		Mitogen-activated protein kinase kinase kinase 13, putative
MSTRG.1284.1	Ghicr24_Contig00364G000400	trans	0.967	2.90441e-07		Cytochrome P450
MSTRG.1284.1	Ghicr24_Contig00425G000100	trans	0.969	2.20608e-07		Nodulin MtN21 /EamA-like transporter family protein isoform 1
MSTRG.1284.1	Ghicr24_Contig00548G001200	trans	0.991	5.20675e-10		CP12 domain-containing protein 1
MSTRG.1284.1	Ghicr24_Contig00555G000500	trans	0.983	1.13492e-08		Cellulose synthase like G2
MSTRG.1284.1	Ghicr24_Contig00655G000800	trans	0.979	2.89768e-08		Auxin efflux carrier family protein isoform 1
MSTRG.1284.1	Ghicr24_Contig00707G001700	trans	0.955	1.30019e-06		Beta-hydroxylase 1, 1,B1,chy1,BCH1 isoform 1
MSTRG.1284.1	Ghicr24_Contig00750G000600	trans	0.97	1.70554e-07		Receptor-like kinase in flowers 1, putative
MSTRG.1284.1	Ghicr24_Contig00877_ERROPOS718945G000700	trans	0.952	1.94289e-06	ERF	Integrase-type DNA-binding superfamily protein, putative
MSTRG.1284.1	Ghicr24_Contig01090_ERROPOS415334+G000800	trans	0.97	1.85024e-07		NAD(P)-binding Rossmann-fold superfamily protein, putative
MSTRG.1284.1	Ghicr24_Contig01788_ERROPOS2512867G000300	trans	0.95	2.22158e-06		NAD(P)-binding Rossmann-fold superfamily protein, putative
MSTRG.1284.1	Ghicr24_Contig02015G000400	trans	0.98	2.33362e-08		Beta glucosidase 41 isoform 1
MSTRG.1284.1	Ghicr24_Contig02095G000100	trans	0.986	4.32011e-09		Uncharacterized protein
MSTRG.1284.1	Ghicr24_Contig02149G001800	trans	0.973	1.01469e-07	TALE	BEL1-like homeodomain protein 1 isoform 1
MSTRG.1284.1	Ghicr24_Contig02270G000100	trans	0.981	1.72965e-08	C2H2	C2H2-type zinc finger family protein, putative
MSTRG.1284.1	Ghicr24_Contig02533G000500	trans	0.967	2.7608e-07		Homogentisate 1,2-dioxygenase isoform 1
MSTRG.1284.1	Ghicr24_Contig03277G000100	trans	0.966	3.36149e-07		SAUR family protein, putative
MSTRG.1284.1	Ghicr24_Contig03280G002200	trans	0.985	6.47187e-09		Uncharacterized protein
MSTRG.1284.1	Ghicr24_Contig03452G000800	trans	0.968	2.55061e-07		Gibberellic acid receptor
MSTRG.1284.1	Ghicr24_D01G007800	trans	0.967	2.94752e-07		Polyol/monosaccharide transporter 5
MSTRG.1284.1	Ghicr24_D01G009000	trans	0.966	3.5813e-07		Metacaspase 3, putative isoform 1
MSTRG.1284.1	Ghicr24_D01G014400	trans	0.996	1.4026e-11		Uncharacterized protein
MSTRG.1284.1	Ghicr24_D01G033100	trans	0.984	8.07445e-09		Nine-cis-epoxycarotenoid dioxygenase 3
MSTRG.1284.1	Ghicr24_D01G037200	trans	0.986	4.61941e-09		Cytochrome P450, family 72, subfamily A, polypeptide 15 isoform 2
MSTRG.1284.1	Ghicr24_D01G043400	trans	0.978	4.3556e-08		Uncharacterized protein
MSTRG.1284.1	Ghicr24_D01G063800	trans	0.976	6.52936e-08	NAC	NAC domain protein NAC4
MSTRG.1284.1	Ghicr24_D01G070500	trans	0.985	5.64214e-09		Kinase superfamily protein isoform 1
MSTRG.1284.1	Ghicr24_D01G091000	trans	0.991	3.56697e-10		RING/U-box domain-containing protein isoform 2
MSTRG.1284.1	Ghicr24_D01G092200	trans	0.991	4.93966e-10		BTB/POZ domain-containing protein
MSTRG.1284.1	Ghicr24_D01G110700	trans	0.987	3.15873e-09		Uncharacterized protein
MSTRG.1284.1	Ghicr24_D01G127200	trans	0.994	5.71293e-11		Uncharacterized protein
MSTRG.1284.1	Ghicr24_D01G137600	trans	0.964	4.58596e-07		Alkaline/neutral invertase isoform 1
MSTRG.1284.1	Ghicr24_D01G145800	trans	0.979	2.83665e-08		Omega-6 desaturase
MSTRG.1284.1	Ghicr24_D01G155400	trans	0.973	1.05443e-07		Purple acid phosphatase 3 isoform 1
MSTRG.1284.1	Ghicr24_D01G156800	trans	0.974	8.62736e-08		Lipid transfer protein
MSTRG.1284.1	Ghicr24_D01G157300	trans	0.981	1.89926e-08		Peptide transporter 2 isoform 1
MSTRG.1284.1	Ghicr24_D01G188500	trans	0.988	2.04384e-09		Lysine histidine transporter-like 8, putative isoform 1
MSTRG.1284.1	Ghicr24_D01G201700	trans	0.961	6.42915e-07		Uncharacterized protein
MSTRG.1284.1	Ghicr24_D01G217800	trans	0.988	1.81381e-09		Uncharacterized protein
MSTRG.1284.1	Ghicr24_D01G219100	trans	0.993	1.3487e-10		Short chain alcohol dehydrogenase, putative
MSTRG.1284.1	Ghicr24_D01G222100	trans	0.96	7.25161e-07	bZIP	Basic-leucine zipper transcription factor family protein, putative isoform 1
MSTRG.1284.1	Ghicr24_D01G234100	trans	0.984	7.05755e-09		Pyrroline-5-carboxylate synthetase isoform 1
MSTRG.1284.1	Ghicr24_D01G234200	trans	0.985	5.32734e-09		Uncharacterized protein
MSTRG.1284.1	Ghicr24_D02G005200	trans	0.962	5.64048e-07		ARM repeat superfamily protein, putative
MSTRG.1284.1	Ghicr24_D02G015900	trans	0.962	5.86983e-07		--
MSTRG.1284.1	Ghicr24_D02G016600	trans	0.988	1.7413e-09		Cysteine/Histidine-rich C1 domain family protein, putative
MSTRG.1284.1	Ghicr24_D02G057800	trans	0.983	1.10849e-08		Uncharacterized protein isoform 1
MSTRG.1284.1	Ghicr24_D02G064600	trans	0.967	2.7119e-07		Uncharacterized protein
MSTRG.1284.1	Ghicr24_D02G070700	trans	0.987	2.35542e-09		Sucrose-proton symporter 2 isoform 1
MSTRG.1284.1	Ghicr24_D02G081000	trans	0.959	9.0241e-07		Thiamin diphosphate-binding fold superfamily protein
MSTRG.1284.1	Ghicr24_D02G086100	trans	0.957	1.03564e-06		GDSL-like Lipase/Acylhydrolase superfamily protein
MSTRG.1284.1	Ghicr24_D02G086800	trans	0.986	4.82944e-09		Nodulin MtN21 /EamA-like transporter family protein
MSTRG.1284.1	Ghicr24_D02G090200	trans	0.995	1.60275e-11		--
MSTRG.1284.1	Ghicr24_D02G106300	trans	0.966	3.15807e-07	SRS	SHI-related sequence 7, putative
MSTRG.1284.1	Ghicr24_D02G137500	trans	0.965	3.75659e-07		Sphingoid base hydroxylase 2
MSTRG.1284.1	Ghicr24_D02G138200	trans	0.989	1.26022e-09		Uncharacterized protein
MSTRG.1284.1	Ghicr24_D02G139500	trans	0.986	4.80664e-09	NAC	NAC domain protein 9
MSTRG.1284.1	Ghicr24_D02G149700	trans	0.974	8.71134e-08		MAC/Perforin domain-containing protein, putative
MSTRG.1284.1	Ghicr24_D02G155200	trans	0.981	2.01108e-08		Uncharacterized protein
MSTRG.1284.1	Ghicr24_D02G157700	trans	0.987	3.22998e-09		VDRG6
MSTRG.1284.1	Ghicr24_D02G160300	trans	0.974	8.42633e-08		Uncharacterized protein
MSTRG.1284.1	Ghicr24_D02G169200	trans	0.984	9.20841e-09		HXXXD-type acyl-transferase family protein, putative
MSTRG.1284.1	Ghicr24_D02G174200	trans	0.961	6.52374e-07		Uncharacterized protein
MSTRG.1284.1	Ghicr24_D02G191800	trans	0.963	5.16749e-07		Sugar transporter SWEET
MSTRG.1284.1	Ghicr24_D02G193700	trans	0.983	1.15218e-08	ERF	AP2 6l, putative
MSTRG.1284.1	Ghicr24_D02G198800	trans	0.974	8.78525e-08		RING membrane-anchor 1, putative isoform 1
MSTRG.1284.1	Ghicr24_D02G202500	trans	0.998	2.11732e-13		D6-type cyclin
MSTRG.1284.1	Ghicr24_D02G204100	trans	0.978	3.71606e-08		Auxin-responsive GH3 family protein
MSTRG.1284.1	Ghicr24_D02G218700	trans	0.951	2.13241e-06		Uncharacterized protein
MSTRG.1284.1	Ghicr24_D02G222200	trans	0.97	1.8192e-07		Octicosapeptide/Phox/Bem1p family protein, putative isoform 1
MSTRG.1284.1	Ghicr24_D02G223300	trans	0.95	2.26122e-06		UPF0496 protein
MSTRG.1284.1	Ghicr24_D02G227500	trans	0.959	8.11568e-07		Progesterone 5-beta-reductase, putative isoform 2
MSTRG.1284.1	Ghicr24_D02G246700	trans	0.974	9.72445e-08		Chaperone DnaJ-domain superfamily protein
MSTRG.1284.1	Ghicr24_D02G257000	trans	0.977	4.49307e-08		Family of Uncharacterized protein function
MSTRG.1284.1	Ghicr24_D03G003600	trans	0.959	8.67176e-07		Uncharacterized protein
MSTRG.1284.1	Ghicr24_D03G015300	trans	0.982	1.59485e-08		Uncharacterized protein
MSTRG.1284.1	Ghicr24_D03G020000	trans	0.972	1.22471e-07	G2-like	MYB
MSTRG.1284.1	Ghicr24_D03G024900	trans	0.985	6.81161e-09	WRKY	WRKY15
MSTRG.1284.1	Ghicr24_D03G031400	trans	0.985	5.29712e-09	HD-ZIP	Homeodomain-leucine zipper protein HD4
MSTRG.1284.1	Ghicr24_D03G035000	trans	0.966	3.28076e-07		Trehalose 6-phosphate phosphatase
MSTRG.1284.1	Ghicr24_D03G050700	trans	0.986	4.16469e-09		Cytochrome P450, family 87, subfamily A, polypeptide 6, putative
MSTRG.1284.1	Ghicr24_D03G062000	trans	0.967	3.11857e-07		Aquaporin TIP2;3
MSTRG.1284.1	Ghicr24_D03G080500	trans	0.987	2.42395e-09		JHL06B08.8 protein
MSTRG.1284.1	Ghicr24_D03G137600	trans	0.99	9.09324e-10		Kinase 1B isoform 1
MSTRG.1284.1	Ghicr24_D03G155300	trans	0.972	1.33689e-07		Zinc finger protein ZFPM1
MSTRG.1284.1	Ghicr24_D03G158400	trans	0.976	6.42385e-08		Methyltransferase-related protein, putative
MSTRG.1284.1	Ghicr24_D03G163600	trans	0.978	3.91339e-08		UDP-glucosyl transferase 74B1, putative
MSTRG.1284.1	Ghicr24_D03G164800	trans	0.963	4.84087e-07		Haloacid dehalogenase-like hydrolase (HAD) superfamily protein
MSTRG.1284.1	Ghicr24_D03G164900	trans	0.953	1.64827e-06		Beta-tubulin 1
MSTRG.1284.1	Ghicr24_D03G169400	trans	0.997	1.83295e-12	HB-other	KNOTTED-like homeobox of 7
MSTRG.1284.1	Ghicr24_D03G170900	trans	0.996	9.51969e-12		Cytochrome P450, putative
MSTRG.1284.1	Ghicr24_D04G009500	trans	0.992	2.4066e-10		Uncharacterized protein
MSTRG.1284.1	Ghicr24_D04G013400	trans	0.97	1.78235e-07		AZA-guanine resistant1
MSTRG.1284.1	Ghicr24_D04G013700	trans	0.983	9.55617e-09	LBD	LOB domain-containing protein 15
MSTRG.1284.1	Ghicr24_D04G035900	trans	0.966	3.40903e-07		Uncharacterized protein
MSTRG.1284.1	Ghicr24_D04G042600	trans	0.979	2.81249e-08	TCP	Plastid transcription factor 1, putative isoform 1
MSTRG.1284.1	Ghicr24_D04G043100	trans	0.956	1.262e-06		Carboxypeptidase
MSTRG.1284.1	Ghicr24_D04G048800	trans	0.961	6.88293e-07		Amino acid transporter isoform 2
MSTRG.1284.1	Ghicr24_D04G055000	trans	0.992	2.66786e-10		Nodulin MtN21 /EamA-like transporter family protein isoform 1
MSTRG.1284.1	Ghicr24_D04G055100	trans	0.959	8.62952e-07		Nodulin MtN21 /EamA-like transporter family protein, putative isoform 1
MSTRG.1284.1	Ghicr24_D04G055200	trans	0.987	3.18643e-09		Nodulin MtN21 /EamA-like transporter family protein, putative isoform 1
MSTRG.1284.1	Ghicr24_D04G056200	trans	0.967	2.82838e-07		Nodulin MtN3 family protein, putative
MSTRG.1284.1	Ghicr24_D04G080700	trans	0.984	6.91624e-09	TCP	Teosinte branched 1
MSTRG.1284.1	Ghicr24_D04G081200	trans	0.988	2.2428e-09	WRKY	WRKY transcription factor 99
MSTRG.1284.1	Ghicr24_D04G082100	trans	0.977	4.60741e-08		Peroxidase superfamily protein
MSTRG.1284.1	Ghicr24_D04G083600	trans	0.989	1.14901e-09		Chloride channel protein
MSTRG.1284.1	Ghicr24_D04G085200	trans	0.962	5.8137e-07		BnaC09g01390D protein
MSTRG.1284.1	Ghicr24_D04G121100	trans	0.975	6.91987e-08		PGPD14 isoform 1
MSTRG.1284.1	Ghicr24_D04G137400	trans	0.978	4.16996e-08		Uncharacterized protein
MSTRG.1284.1	Ghicr24_D04G152400	trans	0.974	9.35036e-08		Glutathione S-transferase family protein
MSTRG.1284.1	Ghicr24_D04G156900	trans	0.972	1.38839e-07	NAC	NAC domain protein NAC52
MSTRG.1284.1	Ghicr24_D04G160600	trans	0.983	1.0321e-08		RING membrane-anchor 1, putative isoform 1
MSTRG.1284.1	Ghicr24_D04G179500	trans	0.982	1.62361e-08		Leucine-rich repeat family protein, putative
MSTRG.1284.1	Ghicr24_D04G179600	trans	0.968	2.51925e-07		UDP-glucosyl transferase 73B3
MSTRG.1284.1	Ghicr24_D04G188200	trans	0.995	1.78802e-11		Expansin-like protein isoform 1
MSTRG.1284.1	Ghicr24_D04G190500	trans	0.971	1.60097e-07		Uncharacterized protein
MSTRG.1284.1	Ghicr24_D05G001100	trans	0.953	1.62594e-06		Branched-chain alpha-keto acid decarboxylase E1 beta subunit, BETA1 isoform 1
MSTRG.1284.1	Ghicr24_D05G016700	trans	0.987	2.89066e-09		Uncharacterized protein isoform 1
MSTRG.1284.1	Ghicr24_D05G023300	trans	0.958	9.98533e-07		Sulfate transporter 3,5 isoform 1
MSTRG.1284.1	Ghicr24_D05G032500	trans	0.957	1.11889e-06		Cytochrome P450, putative
MSTRG.1284.1	Ghicr24_D05G035700	trans	0.968	2.42881e-07		RING/FYVE/PHD-type zinc finger family protein
MSTRG.1284.1	Ghicr24_D05G052700	trans	0.966	3.39554e-07		Hydroxycinnamoyl CoA shikimate/quinate hydroxycinnamoyltransferase, putative isoform 1
MSTRG.1284.1	Ghicr24_D05G055400	trans	0.98	2.36131e-08		Kinase superfamily protein isoform 1
MSTRG.1284.1	Ghicr24_D05G062900	trans	0.997	1.13104e-12		Cytochrome P450, family 714, subfamily A, polypeptide 1
MSTRG.1284.1	Ghicr24_D05G070200	trans	0.991	4.15317e-10		Alanine:glyoxylate aminotransferase isoform 1
MSTRG.1284.1	Ghicr24_D05G077500	trans	0.978	3.64839e-08	TALE	BEL1 homeodomain 1, putative
MSTRG.1284.1	Ghicr24_D05G098900	trans	0.973	1.07552e-07	EIL	Ethylene insensitive 3 family protein
MSTRG.1284.1	Ghicr24_D05G099000	trans	0.966	3.21116e-07		Leucine-rich repeat (LRR) family protein isoform 2
MSTRG.1284.1	Ghicr24_D05G105000	trans	0.964	4.58385e-07		Mitogen-activated protein kinase kinase kinase 13, putative
MSTRG.1284.1	Ghicr24_D05G109900	trans	0.967	2.9052e-07		BnaCnng65050D protein
MSTRG.1284.1	Ghicr24_D05G119200	trans	0.963	5.35074e-07		Uncharacterized protein
MSTRG.1284.1	Ghicr24_D05G123200	trans	0.965	3.82413e-07		Galactose oxidase/kelch repeat superfamily protein isoform 3
MSTRG.1284.1	Ghicr24_D05G124800	trans	0.957	1.03691e-06		Pyridoxal phosphate (PLP)-dependent transferases superfamily protein isoform 1
MSTRG.1284.1	Ghicr24_D05G124900	trans	0.957	1.12944e-06		P-loop containing nucleoside triphosphate hydrolases superfamily protein
MSTRG.1284.1	Ghicr24_D05G133700	trans	0.971	1.42975e-07		Beta-galactosidase
MSTRG.1284.1	Ghicr24_D05G149700	trans	0.981	1.65723e-08		Purine permease 10, putative
MSTRG.1284.1	Ghicr24_D05G149900	trans	0.959	8.35779e-07	WRKY	WRKY transcription factor 74
MSTRG.1284.1	Ghicr24_D05G158200	trans	0.957	1.08254e-06	NAC	NAC domain protein NAC27
MSTRG.1284.1	Ghicr24_D05G163700	trans	0.981	2.13558e-08		Putative uncharacterized protein
MSTRG.1284.1	Ghicr24_D05G165600	trans	0.97	1.9187e-07		Sugar transporter 1 isoform 1
MSTRG.1284.1	Ghicr24_D05G170100	trans	0.955	1.36027e-06		Peroxidase
MSTRG.1284.1	Ghicr24_D05G170800	trans	0.962	5.87713e-07		Autophagy-related protein
MSTRG.1284.1	Ghicr24_D05G173700	trans	0.984	8.00029e-09		ACC oxidase 1
MSTRG.1284.1	Ghicr24_D05G180000	trans	0.994	4.28607e-11		Lysine decarboxylase family protein, putative isoform 1
MSTRG.1284.1	Ghicr24_D05G183500	trans	0.987	2.6965e-09		JHL20J20.8 protein
MSTRG.1284.1	Ghicr24_D05G184600	trans	0.981	1.75387e-08		Pathogenesis-related thaumatin superfamily protein
MSTRG.1284.1	Ghicr24_D05G195500	trans	0.983	1.23673e-08	NAC	NAC domain-containing protein 72, putative isoform 1
MSTRG.1284.1	Ghicr24_D05G197100	trans	0.996	5.1346e-12		Kinase superfamily protein
MSTRG.1284.1	Ghicr24_D05G201900	trans	0.976	5.52193e-08		Alpha-amylase-like isoform 1
MSTRG.1284.1	Ghicr24_D05G202100	trans	0.976	5.64918e-08		Thioredoxin superfamily protein isoform 1
MSTRG.1284.1	Ghicr24_D05G210800	trans	0.961	6.44172e-07		Serine carboxypeptidase-like 7, putative
MSTRG.1284.1	Ghicr24_D05G215800	trans	0.958	9.13871e-07		Phosphoglycerate mutase family protein, putative isoform 1
MSTRG.1284.1	Ghicr24_D05G219000	trans	0.996	5.88744e-12		Carbonic anhydrase
MSTRG.1284.1	Ghicr24_D05G222000	trans	0.95	2.16326e-06		Uncharacterized protein
MSTRG.1284.1	Ghicr24_D05G233200	trans	0.977	5.01618e-08		Nodulin MtN21 /EamA-like transporter family protein isoform 1
MSTRG.1284.1	Ghicr24_D05G234500	trans	0.991	5.71944e-10		Pheophorbide a oxygenase family protein with Rieske domain isoform 2
MSTRG.1284.1	Ghicr24_D05G240900	trans	0.956	1.27333e-06		Vacuolar iron transporter family protein
MSTRG.1284.1	Ghicr24_D05G245200	trans	0.962	6.09238e-07		Choline kinase 1 isoform 1
MSTRG.1284.1	Ghicr24_D05G246700	trans	0.971	1.58145e-07		Secretory laccase, putative isoform 1
MSTRG.1284.1	Ghicr24_D05G250900	trans	0.98	2.25081e-08		Leucine-rich receptor-like protein kinase family protein isoform 1
MSTRG.1284.1	Ghicr24_D05G265200	trans	0.984	7.53002e-09	bHLH	Putative uncharacterized protein
MSTRG.1284.1	Ghicr24_D05G265300	trans	0.979	2.8143e-08	bHLH	Transcription factor, putative isoform 1
MSTRG.1284.1	Ghicr24_D05G274400	trans	0.951	2.04542e-06	MYB	MYB8
MSTRG.1284.1	Ghicr24_D05G283700	trans	0.965	4.03592e-07		Uncharacterized protein
MSTRG.1284.1	Ghicr24_D05G300200	trans	0.979	3.08803e-08		F-box family protein
MSTRG.1284.1	Ghicr24_D05G304400	trans	0.997	1.44369e-12		Ferritin
MSTRG.1284.1	Ghicr24_D05G334900	trans	0.951	2.06908e-06		Chloroplast photosystem II subunit R
MSTRG.1284.1	Ghicr24_D05G358700	trans	0.996	7.76767e-12		Metallothionein-like
MSTRG.1284.1	Ghicr24_D06G006600	trans	0.954	1.51531e-06		Cytokinin oxidase 5
MSTRG.1284.1	Ghicr24_D06G011600	trans	0.978	3.98664e-08		Lysophosphatidyl acyltransferase 4
MSTRG.1284.1	Ghicr24_D06G015000	trans	0.971	1.48144e-07		Cytochrome P450, putative
MSTRG.1284.1	Ghicr24_D06G015200	trans	0.974	9.15672e-08		Cytochrome P450, putative
MSTRG.1284.1	Ghicr24_D06G019400	trans	0.982	1.32191e-08		Calcium-binding EF-hand family protein, putative
MSTRG.1284.1	Ghicr24_D06G021700	trans	0.983	1.12563e-08		Subtilisin-like serine endopeptidase family protein
MSTRG.1284.1	Ghicr24_D06G029900	trans	0.952	1.87321e-06		Amino acid permease 6
MSTRG.1284.1	Ghicr24_D06G034900	trans	0.973	9.86547e-08	HD-ZIP	Homeobox protein 6, putative
MSTRG.1284.1	Ghicr24_D06G039100	trans	0.993	1.08031e-10		Trehalose 6-phosphate phosphatase
MSTRG.1284.1	Ghicr24_D06G044700	trans	0.962	5.71548e-07		6-phosphogluconolactonase
MSTRG.1284.1	Ghicr24_D06G048700	trans	0.984	7.45177e-09		Aldehyde dehydrogenase
MSTRG.1284.1	Ghicr24_D06G048800	trans	0.989	1.47449e-09		HSP40/DnaJ peptide-binding protein, putative
MSTRG.1284.1	Ghicr24_D06G055600	trans	0.956	1.21125e-06		Inorganic H pyrophosphatase family protein isoform 1
MSTRG.1284.1	Ghicr24_D06G056100	trans	0.982	1.48615e-08		Chloride channel protein
MSTRG.1284.1	Ghicr24_D06G074100	trans	0.998	8.37809e-14		Oxidative stress 3
MSTRG.1284.1	Ghicr24_D06G091400	trans	0.965	4.1033e-07		Bifunctional lysine-ketoglutarate reductase/saccharopine dehydrogenase
MSTRG.1284.1	Ghicr24_D06G112900	trans	0.979	3.00978e-08		Uncharacterized protein
MSTRG.1284.1	Ghicr24_D06G120700	trans	0.974	9.75251e-08		Arabinose kinase isoform 1
MSTRG.1284.1	Ghicr24_D06G122600	trans	0.951	2.01534e-06		Beta-Amyrin Synthase isoform 1
MSTRG.1284.1	Ghicr24_D06G138100	trans	0.993	1.5606e-10		Cysteine-rich RLK 29
MSTRG.1284.1	Ghicr24_D06G146500	trans	0.971	1.50085e-07		Concanavalin A-like lectin protein kinase family protein
MSTRG.1284.1	Ghicr24_D06G155800	trans	0.999	2.59697e-15		B-cell lymphoma 6 protein, putative
MSTRG.1284.1	Ghicr24_D06G162200	trans	0.98	2.51698e-08		Ornithine-delta-aminotransferase isoform 1
MSTRG.1284.1	Ghicr24_D06G163800	trans	0.957	1.0237e-06		Phloem protein 2-A10, putative
MSTRG.1284.1	Ghicr24_D06G228800	trans	0.986	4.6841e-09		Alpha/beta-Hydrolases superfamily protein isoform 1
MSTRG.1284.1	Ghicr24_D06G234600	trans	0.991	4.74216e-10		Uncharacterized protein
MSTRG.1284.1	Ghicr24_D07G005100	trans	0.996	7.81777e-12		Uncharacterized protein
MSTRG.1284.1	Ghicr24_D07G005600	trans	0.973	9.94963e-08		Uncharacterized protein
MSTRG.1284.1	Ghicr24_D07G009700	trans	0.999	2.36244e-14		Oxidative stress 3
MSTRG.1284.1	Ghicr24_D07G011900	trans	0.973	1.16471e-07		Polyamine oxidase 5
MSTRG.1284.1	Ghicr24_D07G012300	trans	0.971	1.55781e-07		Uncharacterized protein isoform 1
MSTRG.1284.1	Ghicr24_D07G012800	trans	0.987	2.97665e-09		HLIP/One helix protein
MSTRG.1284.1	Ghicr24_D07G013600	trans	0.961	6.7399e-07		Phosphatase 2C family protein, putative isoform 1
MSTRG.1284.1	Ghicr24_D07G031800	trans	0.997	1.7913e-12	ERF	Integrase-type DNA-binding superfamily protein
MSTRG.1284.1	Ghicr24_D07G048000	trans	0.979	2.89243e-08	ERF	AP2/ERF domain-containing transcription factor, putative
MSTRG.1284.1	Ghicr24_D07G077800	trans	0.959	8.74441e-07		Prenylcysteine methylesterase
MSTRG.1284.1	Ghicr24_D07G087500	trans	0.966	3.30561e-07		BnaCnng71320D protein
MSTRG.1284.1	Ghicr24_D07G104900	trans	0.967	3.06388e-07		Maternal effect embryo arrest 60
MSTRG.1284.1	Ghicr24_D07G105200	trans	0.995	2.47897e-11		UGT protein isoform 1
MSTRG.1284.1	Ghicr24_D07G108500	trans	0.967	3.04023e-07		Asparagine synthetase
MSTRG.1284.1	Ghicr24_D07G108600	trans	0.991	5.03304e-10	C2H2	C2H2-type zinc finger family protein, putative
MSTRG.1284.1	Ghicr24_D07G113500	trans	0.959	8.77806e-07		CER1 protein isoform 1
MSTRG.1284.1	Ghicr24_D07G113600	trans	0.991	4.29035e-10	bZIP	BZIP transcription factor family protein isoform 1
MSTRG.1284.1	Ghicr24_D07G117100	trans	0.994	6.58153e-11	TALE	BEL1 homeodomain 1, putative
MSTRG.1284.1	Ghicr24_D07G134100	trans	0.991	3.79823e-10		CP12 domain-containing protein 1
MSTRG.1284.1	Ghicr24_D07G147200	trans	0.979	3.35792e-08		Heavy metal transport/detoxification superfamily protein
MSTRG.1284.1	Ghicr24_D07G148000	trans	0.979	3.10448e-08		ABI-1-like 1 isoform 1
MSTRG.1284.1	Ghicr24_D07G157700	trans	0.997	1.4293e-12	NAC	NAC domain protein, IPR003441
MSTRG.1284.1	Ghicr24_D07G174400	trans	0.975	7.60713e-08		Kinase superfamily protein isoform 1
MSTRG.1284.1	Ghicr24_D07G182900	trans	0.978	3.98971e-08		Auxin efflux carrier family protein isoform 1
MSTRG.1284.1	Ghicr24_D07G193800	trans	0.962	5.81583e-07		Malectin/receptor-like protein kinase family protein
MSTRG.1284.1	Ghicr24_D07G203400	trans	0.992	3.0306e-10		Uncharacterized protein
MSTRG.1284.1	Ghicr24_D07G225600	trans	0.966	3.481e-07		Galacturonosyltransferase 6, putative
MSTRG.1284.1	Ghicr24_D07G229000	trans	0.97	1.77389e-07	NAC	NAC domain protein 17
MSTRG.1284.1	Ghicr24_D07G241000	trans	0.958	9.5563e-07		RING domain ligase2 isoform 1
MSTRG.1284.1	Ghicr24_D07G244100	trans	0.965	3.66933e-07		Chloride channel protein
MSTRG.1284.1	Ghicr24_D08G023100	trans	0.971	1.66028e-07		Plasma membrane ATPase 4 isoform 1
MSTRG.1284.1	Ghicr24_D08G026500	trans	1	5.81636e-18		1-deoxy-D-xylulose-5-phosphate synthase
MSTRG.1284.1	Ghicr24_D08G026700	trans	0.986	4.90193e-09		Xyloglucan endotransglucosylase/hydrolase
MSTRG.1284.1	Ghicr24_D08G026900	trans	0.992	3.43976e-10	C2H2	Zinc finger protein 2, putative
MSTRG.1284.1	Ghicr24_D08G044200	trans	0.96	7.83362e-07		Phosphatase 2C 49
MSTRG.1284.1	Ghicr24_D08G047200	trans	0.953	1.64881e-06		Uncharacterized protein
MSTRG.1284.1	Ghicr24_D08G068500	trans	0.984	7.97087e-09		Bax inhibitor-1 family protein
MSTRG.1284.1	Ghicr24_D08G068900	trans	0.98	2.22288e-08		Methylcrotonyl-CoA carboxylase alpha chai isoform 1
MSTRG.1284.1	Ghicr24_D08G077100	trans	0.987	2.42965e-09		Sugar transporter SWEET
MSTRG.1284.1	Ghicr24_D08G080900	trans	0.968	2.70339e-07		Adenine nucleotide alpha hydrolases-like superfamily protein
MSTRG.1284.1	Ghicr24_D08G083000	trans	0.96	7.47729e-07		Alpha/beta-Hydrolases superfamily protein
MSTRG.1284.1	Ghicr24_D08G085300	trans	0.963	5.11208e-07		Apoplastic anionic gaiacol peroxidase
MSTRG.1284.1	Ghicr24_D08G086200	trans	0.967	3.08509e-07		Bifunctional inhibitor/lipid-transfer protein/seed storage 2S albumin superfamily protein, putative
MSTRG.1284.1	Ghicr24_D08G086400	trans	0.996	4.59889e-12		Amino acid permease family protein
MSTRG.1284.1	Ghicr24_D08G094800	trans	0.994	8.5292e-11		Glutamine dumper 4
MSTRG.1284.1	Ghicr24_D08G095500	trans	0.986	4.28743e-09		Trehalose phosphatase/synthase 11
MSTRG.1284.1	Ghicr24_D08G101500	trans	0.964	4.4875e-07		Uncharacterized protein
MSTRG.1284.1	Ghicr24_D08G116700	trans	0.998	4.84302e-13		Uncharacterized protein
MSTRG.1284.1	Ghicr24_D08G155600	trans	0.957	1.13893e-06		Uncharacterized protein
MSTRG.1284.1	Ghicr24_D08G159900	trans	0.994	5.23631e-11		--
MSTRG.1284.1	Ghicr24_D08G162500	trans	0.964	4.25778e-07		Uncharacterized protein
MSTRG.1284.1	Ghicr24_D08G174900	trans	0.973	1.08521e-07		Xyloglucan endotransglucosylase/hydrolase
MSTRG.1284.1	Ghicr24_D08G178700	trans	0.974	8.61879e-08		Plant intracellular ras group-related LRR 4 isoform 1
MSTRG.1284.1	Ghicr24_D08G191400	trans	0.967	2.86082e-07	WRKY	WRKY transcription factor 28
MSTRG.1284.1	Ghicr24_D08G193600	trans	0.986	3.57685e-09		Plant invertase/pectin methylesterase inhibitor superfamily protein, putative
MSTRG.1284.1	Ghicr24_D08G195000	trans	0.992	2.23523e-10		Peptidyl-prolyl cis-trans isomerase
MSTRG.1284.1	Ghicr24_D08G196800	trans	0.97	1.86018e-07		Cytochrome P450, putative
MSTRG.1284.1	Ghicr24_D08G198500	trans	0.961	6.91908e-07		Phospholipase D
MSTRG.1284.1	Ghicr24_D08G202300	trans	0.99	9.12714e-10		Heavy metal atpase 5
MSTRG.1284.1	Ghicr24_D08G205700	trans	0.971	1.50612e-07		GID1-3
MSTRG.1284.1	Ghicr24_D08G212300	trans	0.97	1.80587e-07		IQ motif and SEC7 domain-containing protein 2
MSTRG.1284.1	Ghicr24_D08G212400	trans	0.998	4.14237e-13	NAC	NAC domain protein NAC36
MSTRG.1284.1	Ghicr24_D08G217800	trans	0.991	5.73693e-10	EIL	Ethylene insensitive 3 family protein
MSTRG.1284.1	Ghicr24_D08G222500	trans	0.974	9.59133e-08		ZIP metal ion transporter family
MSTRG.1284.1	Ghicr24_D08G223200	trans	0.96	7.81224e-07		Tetratricopeptide repeat (TPR)-containing protein
MSTRG.1284.1	Ghicr24_D08G251400	trans	0.981	1.91662e-08		YELLOW STRIPE like 5
MSTRG.1284.1	Ghicr24_D08G258300	trans	0.961	6.70261e-07		SAUR-like auxin-responsive protein family
MSTRG.1284.1	Ghicr24_D08G272100	trans	0.979	3.01448e-08		Effector of transcription2, putative
MSTRG.1284.1	Ghicr24_D08G274600	trans	0.983	1.24076e-08		RING/U-box superfamily protein, putative
MSTRG.1284.1	Ghicr24_D09G002400	trans	0.963	4.83983e-07		Uncharacterized protein isoform 1
MSTRG.1284.1	Ghicr24_D09G027000	trans	0.978	3.75135e-08		Amino acid permease, putative isoform 1
MSTRG.1284.1	Ghicr24_D09G039700	trans	0.99	9.41312e-10		Cc-nbs-lrr resistance protein, putative isoform 2
MSTRG.1284.1	Ghicr24_D09G057800	trans	0.976	5.62939e-08		RING/U-box superfamily protein, putative isoform 2
MSTRG.1284.1	Ghicr24_D09G064200	trans	0.986	4.86977e-09		Survival protein SurE-like phosphatase/nucleotidase, putative isoform 1
MSTRG.1284.1	Ghicr24_D09G075900	trans	0.983	9.48916e-09		Carboxypeptidase
MSTRG.1284.1	Ghicr24_D09G076000	trans	0.976	6.408e-08		Glycosyl hydrolase superfamily protein isoform 2
MSTRG.1284.1	Ghicr24_D09G076100	trans	0.952	1.9243e-06	MYB	Myb domain protein 112 isoform 1
MSTRG.1284.1	Ghicr24_D09G091900	trans	0.998	3.093e-13		Oxidative stress 3, putative isoform 2
MSTRG.1284.1	Ghicr24_D09G097500	trans	0.994	4.77621e-11		Serine carboxypeptidase S28 family protein
MSTRG.1284.1	Ghicr24_D09G097800	trans	0.995	3.29462e-11		Serine carboxypeptidase S28 family protein
MSTRG.1284.1	Ghicr24_D09G099600	trans	0.963	5.09875e-07		Asparagine synthetase
MSTRG.1284.1	Ghicr24_D09G107600	trans	0.983	1.12622e-08	MYB	Duplicated homeodomain-like superfamily protein, putative
MSTRG.1284.1	Ghicr24_D09G109900	trans	0.98	2.39998e-08	TALE	BEL1 homeodomain 1, putative
MSTRG.1284.1	Ghicr24_D09G112800	trans	0.998	1.63604e-13		ABA aldehyde oxidase isoform 1
MSTRG.1284.1	Ghicr24_D09G113500	trans	0.968	2.5803e-07		RING/U-box superfamily protein
MSTRG.1284.1	Ghicr24_D09G115000	trans	0.976	6.28323e-08		Uncharacterized protein
MSTRG.1284.1	Ghicr24_D09G138400	trans	0.953	1.59877e-06		F-box family protein
MSTRG.1284.1	Ghicr24_D09G141000	trans	0.965	4.1127e-07		Mitotic checkpoint serine/threonine-protein kinase BUB1, putative isoform 1
MSTRG.1284.1	Ghicr24_D09G152100	trans	0.995	2.12517e-11		Allantoin permease
MSTRG.1284.1	Ghicr24_D09G153500	trans	0.974	9.26514e-08		Major facilitator superfamily protein
MSTRG.1284.1	Ghicr24_D09G158900	trans	0.996	4.93198e-12		Uncharacterized protein
MSTRG.1284.1	Ghicr24_D09G159400	trans	0.995	3.30631e-11		RING/U-box superfamily protein isoform 1
MSTRG.1284.1	Ghicr24_D09G160000	trans	0.972	1.23834e-07		Peroxidase superfamily protein
MSTRG.1284.1	Ghicr24_D09G173400	trans	0.962	5.50388e-07		Uncharacterized protein
MSTRG.1284.1	Ghicr24_D09G189300	trans	0.994	5.77005e-11		Remorin family protein
MSTRG.1284.1	Ghicr24_D09G236700	trans	0.999	7.0072e-15		Cellulose synthase like G2
MSTRG.1284.1	Ghicr24_D09G236800	trans	0.994	6.88903e-11		Cellulose synthase like G2
MSTRG.1284.1	Ghicr24_D09G245400	trans	0.967	2.71458e-07		Uncharacterized protein
MSTRG.1284.1	Ghicr24_D09G261900	trans	0.971	1.50362e-07		Mitochondrial import inner membrane translocase subunit Tim17/Tim22/Tim23 family protein isoform 2
MSTRG.1284.1	Ghicr24_D10G010000	trans	0.966	3.1423e-07		Uncharacterized protein
MSTRG.1284.1	Ghicr24_D10G012300	trans	0.978	3.50174e-08	WRKY	WRKY transcription factor 90
MSTRG.1284.1	Ghicr24_D10G015100	trans	0.986	4.86184e-09		Beta glucosidase 46 isoform 1
MSTRG.1284.1	Ghicr24_D10G016700	trans	0.983	1.14268e-08		Cysteine-rich RLK 10
MSTRG.1284.1	Ghicr24_D10G018600	trans	0.961	6.65926e-07		3S-linalool/(E)-nerolidol /(E,E)-geranyl linalool synthase, putative
MSTRG.1284.1	Ghicr24_D10G032100	trans	0.95	2.20373e-06		Trichome birefringence-like 37 isoform 1
MSTRG.1284.1	Ghicr24_D10G033800	trans	0.992	2.95348e-10		Integrin-linked protein kinase family protein isoform 1
MSTRG.1284.1	Ghicr24_D10G044800	trans	0.952	1.89612e-06		Uncharacterized protein
MSTRG.1284.1	Ghicr24_D10G054700	trans	0.991	5.18766e-10		RELA/SPOT
MSTRG.1284.1	Ghicr24_D10G067100	trans	0.984	7.08754e-09		Avr9/Cf-9 rapidly elicited protein 146, putative
MSTRG.1284.1	Ghicr24_D10G069300	trans	0.987	3.13705e-09		Uncharacterized protein
MSTRG.1284.1	Ghicr24_D10G091000	trans	0.976	6.28767e-08		Uncharacterized protein isoform 2
MSTRG.1284.1	Ghicr24_D10G097800	trans	0.984	8.96762e-09		Putative uncharacterized protein
MSTRG.1284.1	Ghicr24_D10G097900	trans	0.978	3.74401e-08	HSF	Heat shock transcription factor
MSTRG.1284.1	Ghicr24_D10G104000	trans	0.991	5.88848e-10	bZIP	BZIP transcription factor family protein isoform 1
MSTRG.1284.1	Ghicr24_D10G114400	trans	0.991	5.97693e-10		GroES-like zinc-binding alcohol dehydrogenase family protein
MSTRG.1284.1	Ghicr24_D10G154200	trans	0.958	9.14067e-07		Peroxisomal 3-ketoacyl-CoA thiolase 3 isoform 1
MSTRG.1284.1	Ghicr24_D10G160600	trans	0.969	2.30352e-07		ARM repeat superfamily protein
MSTRG.1284.1	Ghicr24_D10G165900	trans	0.986	4.56333e-09		Uncharacterized protein
MSTRG.1284.1	Ghicr24_D10G194000	trans	0.992	1.98611e-10		Cell wall / vacuolar inhibitor of fructosidase 1, putative
MSTRG.1284.1	Ghicr24_D10G205900	trans	0.981	2.04896e-08		ABC1-like kinase
MSTRG.1284.1	Ghicr24_D10G217100	trans	0.993	1.09096e-10		Cytochrome P450, putative
MSTRG.1284.1	Ghicr24_D10G220600	trans	0.965	4.07504e-07		Cysteine proteinases superfamily protein isoform 1
MSTRG.1284.1	Ghicr24_D10G222100	trans	0.978	3.64191e-08		Cytochrome P450 71A1
MSTRG.1284.1	Ghicr24_D10G242900	trans	0.981	1.99953e-08	C2H2	Zinc finger family protein
MSTRG.1284.1	Ghicr24_D10G254800	trans	0.959	8.6018e-07		Telomeric DNA binding protein 1, putative isoform 1
MSTRG.1284.1	Ghicr24_D10G278000	trans	0.958	1.00749e-06	bHLH	Basic helix-loop-helix DNA-binding superfamily protein, putative
MSTRG.1284.1	Ghicr24_D11G015300	trans	0.98	2.5439e-08	HD-ZIP	NAD(P)-linked oxidoreductase superfamily protein
MSTRG.1284.1	Ghicr24_D11G065200	trans	0.982	1.62452e-08		TRAM, LAG1 and CLN8 (TLC) lipid-sensing domain containing protein isoform 1
MSTRG.1284.1	Ghicr24_D11G074000	trans	0.991	3.74698e-10	NAC	NAC domain protein 12
MSTRG.1284.1	Ghicr24_D11G089500	trans	0.959	8.64123e-07		Peroxin 11c isoform 1
MSTRG.1284.1	Ghicr24_D11G114200	trans	0.986	4.49423e-09	WRKY	WRKY DNA-binding protein 23, putative
MSTRG.1284.1	Ghicr24_D11G115100	trans	0.982	1.4699e-08		RING/FYVE/PHD zinc finger-containing protein, putative
MSTRG.1284.1	Ghicr24_D11G129000	trans	0.985	6.04936e-09		Uncharacterized protein isoform 1
MSTRG.1284.1	Ghicr24_D11G137200	trans	0.957	1.0771e-06	NAC	NAC domain protein NAC40
MSTRG.1284.1	Ghicr24_D11G152600	trans	0.962	6.11119e-07		Cytochrome b561/ferric reductase transmembrane with DOMON related domain, putative
MSTRG.1284.1	Ghicr24_D11G176900	trans	0.984	6.96809e-09		Trichome birefringence-like 19
MSTRG.1284.1	Ghicr24_D11G177000	trans	0.954	1.44841e-06		Trichome birefringence-like 21, putative
MSTRG.1284.1	Ghicr24_D11G203100	trans	0.989	1.10946e-09		Patatin
MSTRG.1284.1	Ghicr24_D11G204700	trans	0.986	3.60826e-09		Uncharacterized protein
MSTRG.1284.1	Ghicr24_D11G218700	trans	0.981	1.71554e-08	MYB	RAX-like transcription factor RAX1
MSTRG.1284.1	Ghicr24_D11G228800	trans	0.962	6.10043e-07		White-brown complex protein 11 isoform 4
MSTRG.1284.1	Ghicr24_D11G234100	trans	0.981	1.67654e-08		Acyl-coenzyme A oxidase
MSTRG.1284.1	Ghicr24_D11G258900	trans	0.964	4.43109e-07	MYB	Myb domain protein 5, putative
MSTRG.1284.1	Ghicr24_D11G259900	trans	0.988	1.86918e-09		Uncharacterized protein isoform 1
MSTRG.1284.1	Ghicr24_D11G265200	trans	0.976	6.41905e-08	NAC	NAC domain protein NAC5
MSTRG.1284.1	Ghicr24_D11G288500	trans	0.97	1.82251e-07		Phosphoglycerate mutase family protein isoform 1
MSTRG.1284.1	Ghicr24_D11G288600	trans	0.989	9.98745e-10		Uncharacterized protein
MSTRG.1284.1	Ghicr24_D11G303900	trans	0.975	8.1354e-08		Cysteine/Histidine-rich C1 domain family protein, putative
MSTRG.1284.1	Ghicr24_D11G319900	trans	0.987	3.10371e-09		Leucine-rich repeat transmembrane protein kinase, putative isoform 1
MSTRG.1284.1	Ghicr24_D11G366400	trans	0.955	1.40448e-06		SUPERMAN-like zinc finger protein
MSTRG.1284.1	Ghicr24_D11G366700	trans	0.963	5.1868e-07		Proteasome inhibitor-related
MSTRG.1284.1	Ghicr24_D12G017900	trans	0.979	2.88721e-08		Zinc finger protein 7, putative
MSTRG.1284.1	Ghicr24_D12G020800	trans	0.955	1.37745e-06	bZIP	Abscisic acid responsive element-binding factor 1, putative isoform 1
MSTRG.1284.1	Ghicr24_D12G039200	trans	0.953	1.72705e-06		Cold acclimation protein WCOR413-like protein beta form
MSTRG.1284.1	Ghicr24_D12G061500	trans	0.982	1.31951e-08		S-adenosyl-L-methionine-dependent methyltransferases superfamily protein
MSTRG.1284.1	Ghicr24_D12G085500	trans	0.987	2.68168e-09	MYB	Myb domain protein 84, putative
MSTRG.1284.1	Ghicr24_D12G091200	trans	0.965	3.88228e-07		Class III peroxidase
MSTRG.1284.1	Ghicr24_D12G104300	trans	0.96	7.34922e-07		VQ motif-containing protein
MSTRG.1284.1	Ghicr24_D12G112100	trans	0.961	6.2653e-07		Pheophytinase
MSTRG.1284.1	Ghicr24_D12G127900	trans	0.985	6.16544e-09	HD-ZIP	Homeobox 7
MSTRG.1284.1	Ghicr24_D12G128800	trans	0.986	4.21559e-09	bHLH	Basic helix-loop-helix family protein
MSTRG.1284.1	Ghicr24_D12G137200	trans	0.972	1.31282e-07	WRKY	WRKY transcription factor 104
MSTRG.1284.1	Ghicr24_D12G139200	trans	0.95	2.2264e-06		Adenine nucleotide alpha hydrolases-like superfamily protein
MSTRG.1284.1	Ghicr24_D12G183000	trans	0.978	3.81424e-08	bZIP	BZIP transcription factor family protein isoform 1
MSTRG.1284.1	Ghicr24_D12G193500	trans	0.972	1.33645e-07	NAC	NAC domain protein, IPR003441
MSTRG.1284.1	Ghicr24_D12G195000	trans	0.971	1.56144e-07		Leucine-rich repeat protein kinase family protein
MSTRG.1284.1	Ghicr24_D12G208300	trans	0.994	8.51433e-11		Sugar transporter SWEET
MSTRG.1284.1	Ghicr24_D12G217500	trans	0.955	1.33004e-06		UDP-Glycosyltransferase superfamily protein
MSTRG.1284.1	Ghicr24_D12G218300	trans	0.979	3.44662e-08		Root, flower, group 2, putative
MSTRG.1284.1	Ghicr24_D12G248500	trans	0.98	2.66675e-08		Beta-hydroxylase 1, 1,B1,chy1,BCH1
MSTRG.1284.1	Ghicr24_D12G257100	trans	0.97	1.93721e-07		Glucan endo-1,3-beta-glucosidase 11 isoform 3
MSTRG.1284.1	Ghicr24_D12G260200	trans	0.983	1.17227e-08		Uncharacterized protein
MSTRG.1284.1	Ghicr24_D12G284900	trans	0.957	1.11898e-06		Uncharacterized protein
MSTRG.1284.1	Ghicr24_D13G002500	trans	0.968	2.5272e-07		Patatin-like phospholipase family protein isoform 1
MSTRG.1284.1	Ghicr24_D13G003800	trans	0.961	6.6319e-07		Uncharacterized protein
MSTRG.1284.1	Ghicr24_D13G005100	trans	0.971	1.62329e-07		Uncharacterized protein
MSTRG.1284.1	Ghicr24_D13G009400	trans	0.971	1.44549e-07		Nuclear transport factor 2 family protein
MSTRG.1284.1	Ghicr24_D13G013400	trans	0.985	4.97157e-09		Cytokinin oxidase/dehydrogenase 6 isoform 1
MSTRG.1284.1	Ghicr24_D13G017200	trans	0.966	3.47453e-07		Sugar beet HS1 PRO-1 2
MSTRG.1284.1	Ghicr24_D13G021100	trans	0.996	9.28187e-12	C2H2	C2H2-type zinc finger protein 1
MSTRG.1284.1	Ghicr24_D13G038800	trans	0.984	9.30751e-09		PLC-like phosphodiesterases superfamily protein
MSTRG.1284.1	Ghicr24_D13G047000	trans	0.965	4.13963e-07		--
MSTRG.1284.1	Ghicr24_D13G061700	trans	0.984	6.90184e-09		Receptor like protein 1, putative
MSTRG.1284.1	Ghicr24_D13G063600	trans	0.96	7.84442e-07		Cytochrome P450
MSTRG.1284.1	Ghicr24_D13G075900	trans	0.973	1.10826e-07		Galactose oxidase/kelch repeat superfamily protein isoform 1
MSTRG.1284.1	Ghicr24_D13G086300	trans	0.967	2.74437e-07	SBP	SQUAMOSA promoter binding-like transcription factor
MSTRG.1284.1	Ghicr24_D13G088000	trans	0.96	7.73252e-07		Secologanin synthase, putative
MSTRG.1284.1	Ghicr24_D13G091300	trans	0.994	4.66135e-11		Melanoma inhibitory activity protein 3, putative
MSTRG.1284.1	Ghicr24_D13G091500	trans	0.991	5.32612e-10		Ras-related small GTP-binding family protein, putative
MSTRG.1284.1	Ghicr24_D13G100400	trans	0.964	4.50713e-07		Acyl-CoA oxidase 4
MSTRG.1284.1	Ghicr24_D13G111100	trans	0.986	4.23291e-09	NAC	NAC domain protein NAC6
MSTRG.1284.1	Ghicr24_D13G126100	trans	0.996	1.21801e-11		O-acyltransferase family protein
MSTRG.1284.1	Ghicr24_D13G130900	trans	0.975	6.6999e-08		SEC14 cytosolic factor family protein / phosphoglyceride transfer family protein isoform 1
MSTRG.1284.1	Ghicr24_D13G133800	trans	0.996	7.30819e-12		SAUR-like auxin-responsive protein family
MSTRG.1284.1	Ghicr24_D13G156600	trans	0.95	2.21198e-06		Uncharacterized protein
MSTRG.1284.1	Ghicr24_D13G158400	trans	0.987	2.44181e-09		Beta glucosidase 41 isoform 1
MSTRG.1284.1	Ghicr24_D13G159500	trans	0.97	1.97173e-07		Cytochrome c-type biogenesis ccda chloroplastic protein isoform 1
MSTRG.1284.1	Ghicr24_D13G165900	trans	0.979	2.894e-08		Receptor like protein 33
MSTRG.1284.1	Ghicr24_D13G182600	trans	0.954	1.56552e-06		Small basic intrinsic protein 1
MSTRG.1284.1	Ghicr24_D13G188200	trans	0.97	1.79012e-07		Auxin-responsive protein
MSTRG.1284.1	Ghicr24_D13G189800	trans	0.985	5.77494e-09		Uncharacterized protein
MSTRG.1284.1	Ghicr24_D13G199700	trans	0.967	2.94011e-07		RING/U-box superfamily protein, putative isoform 1
MSTRG.1284.1	Ghicr24_D13G204900	trans	0.957	1.02193e-06		SOS3-interacting protein 3
MSTRG.1284.1	Ghicr24_D13G205600	trans	0.983	1.03067e-08		Cysteine-rich RLK 34, putative isoform 1
MSTRG.1284.1	Ghicr24_D13G205700	trans	0.984	7.83256e-09		Cysteine-rich RLK 34, putative isoform 1
MSTRG.1284.1	Ghicr24_D13G208600	trans	0.993	1.38305e-10		Glycosyl hydrolases family 32 protein
MSTRG.1284.1	Ghicr24_D13G209500	trans	0.987	2.8494e-09		Uncharacterized protein isoform 1
MSTRG.1284.1	Ghicr24_D13G212300	trans	0.987	2.53945e-09		RmlC-like cupins superfamily protein
MSTRG.1284.1	Ghicr24_D13G214100	trans	0.982	1.30565e-08		Uncharacterized protein
MSTRG.1284.1	Ghicr24_D13G215100	trans	0.99	6.5497e-10		Cytidine deaminase
MSTRG.17198.1	Ghicr24_A01G005000	trans	0.963	5.43024e-07		3-ketoacyl-CoA synthase
MSTRG.17198.1	Ghicr24_A01G044300	trans	0.967	2.74209e-07		Disease resistance protein family, putative
MSTRG.17198.1	Ghicr24_A01G051400	trans	0.971	1.58285e-07		Pathogenesis-related family protein isoform 1
MSTRG.17198.1	Ghicr24_A01G053800	trans	0.968	2.37936e-07		Epidermis-specific secreted glycoprotein EP1-like protein
MSTRG.17198.1	Ghicr24_A01G059500	trans	0.959	8.40832e-07		3-hydroxyacyl-CoA dehydrogenase family protein isoform 1
MSTRG.17198.1	Ghicr24_A01G064900	trans	0.96	7.57231e-07		S-norcoclaurine synthase 1
MSTRG.17198.1	Ghicr24_A01G065600	trans	0.965	3.93876e-07	NAC	NAC domain protein NAC4
MSTRG.17198.1	Ghicr24_A01G068900	trans	0.98	2.16135e-08		Uncharacterized protein
MSTRG.17198.1	Ghicr24_A01G095400	trans	0.978	3.81967e-08		BTB/POZ domain-containing protein
MSTRG.17198.1	Ghicr24_A01G110400	trans	0.962	6.15302e-07		Ser/Thr-rich protein T10 in DGCR region
MSTRG.17198.1	Ghicr24_A01G112000	trans	0.99	8.92025e-10		Major facilitator superfamily protein isoform 1
MSTRG.17198.1	Ghicr24_A01G115200	trans	0.952	1.84907e-06		Polyprotein
MSTRG.17198.1	Ghicr24_A01G127800	trans	0.976	5.51227e-08		Uncharacterized protein
MSTRG.17198.1	Ghicr24_A01G131600	trans	0.989	1.03916e-09	bHLH	Beta HLH protein 93
MSTRG.17198.1	Ghicr24_A01G133000	trans	0.993	9.97514e-11		HXXXD-type acyl-transferase family protein, putative
MSTRG.17198.1	Ghicr24_A01G139700	trans	0.978	3.55337e-08		Alkaline/neutral invertase isoform 1
MSTRG.17198.1	Ghicr24_A01G157200	trans	0.982	1.44507e-08		Purple acid phosphatase 3 isoform 1
MSTRG.17198.1	Ghicr24_A01G168000	trans	0.962	5.96831e-07		Uncharacterized protein isoform 1
MSTRG.17198.1	Ghicr24_A01G171100	trans	0.971	1.54299e-07	WRKY	WRKY transcription factor 15
MSTRG.17198.1	Ghicr24_A01G171700	trans	0.996	1.37246e-11		Histidine kinase 1
MSTRG.17198.1	Ghicr24_A01G171900	trans	0.978	4.19307e-08		Fbox protein isoform 1
MSTRG.17198.1	Ghicr24_A01G188900	trans	0.984	9.17685e-09		Uncharacterized protein
MSTRG.17198.1	Ghicr24_A01G189300	trans	0.959	8.58497e-07		ACT-like protein tyrosine kinase family protein isoform 1
MSTRG.17198.1	Ghicr24_A01G190600	trans	0.958	9.42512e-07		Lysine histidine transporter-like 8, putative isoform 1
MSTRG.17198.1	Ghicr24_A01G204600	trans	0.984	7.25722e-09		Uncharacterized protein
MSTRG.17198.1	Ghicr24_A01G206400	trans	0.964	4.55145e-07	CO-like	Constans-like protein 5
MSTRG.17198.1	Ghicr24_A01G208600	trans	0.955	1.34836e-06	bZIP	BZIP transcription factor family protein
MSTRG.17198.1	Ghicr24_A01G215400	trans	0.987	2.51503e-09		Alpha-L-arabinofuranosidase 1
MSTRG.17198.1	Ghicr24_A01G225000	trans	0.988	2.31858e-09	TALE	BEL1-like homeodomain protein 1 isoform 1
MSTRG.17198.1	Ghicr24_A01G226100	trans	0.965	3.71455e-07		NDR1/HIN1-like 1
MSTRG.17198.1	Ghicr24_A01G230600	trans	0.962	5.87777e-07		Uncharacterized protein
MSTRG.17198.1	Ghicr24_A01G243900	trans	0.965	4.0935e-07		Pyrroline-5-carboxylate synthetase isoform 1
MSTRG.17198.1	Ghicr24_A01G244900	trans	0.95	2.25484e-06		Haloacid dehalogenase-like hydrolase (HAD) superfamily protein
MSTRG.17198.1	Ghicr24_A01G253900	trans	0.992	2.67404e-10		Signal transducer and transcription activator isoform 1
MSTRG.17198.1	Ghicr24_A02G005500	trans	0.968	2.32048e-07		Pyrimidine 4 isoform 1
MSTRG.17198.1	Ghicr24_A02G007000	trans	0.982	1.42495e-08		UDP-glucosyltransferase 74F2, putative
MSTRG.17198.1	Ghicr24_A02G022200	trans	0.958	9.60674e-07		Selenium-binding protein 2 isoform 1
MSTRG.17198.1	Ghicr24_A02G035500	trans	0.984	7.77683e-09		Aluminum induced protein with YGL and LRDR motifs
MSTRG.17198.1	Ghicr24_A02G036500	trans	0.961	7.07895e-07		EF-hand calcium-binding domain-containing protein 4A
MSTRG.17198.1	Ghicr24_A02G038800	trans	0.957	1.09783e-06		Non-specific lipid-transfer protein, putative isoform 1
MSTRG.17198.1	Ghicr24_A02G057100	trans	0.993	1.35775e-10		Uncharacterized protein isoform 1
MSTRG.17198.1	Ghicr24_A02G064300	trans	0.984	7.44371e-09	MYB	Myb domain protein 112 isoform 1
MSTRG.17198.1	Ghicr24_A02G072400	trans	0.954	1.47224e-06		Sucrose-proton symporter 2 isoform 1
MSTRG.17198.1	Ghicr24_A02G082900	trans	0.954	1.42405e-06		Thiamin diphosphate-binding fold superfamily protein
MSTRG.17198.1	Ghicr24_A02G089100	trans	0.983	9.45845e-09		Nodulin MtN21 /EamA-like transporter family protein
MSTRG.17198.1	Ghicr24_A02G096300	trans	0.968	2.67341e-07		Uncharacterized protein
MSTRG.17198.1	Ghicr24_A02G096600	trans	0.988	2.33356e-09		ZCF37, putative
MSTRG.17198.1	Ghicr24_A02G124400	trans	0.972	1.31216e-07		Respiratory burst oxidase protein A
MSTRG.17198.1	Ghicr24_A02G134200	trans	0.992	1.84978e-10		Pathogen-related protein isoform 1
MSTRG.17198.1	Ghicr24_A02G134500	trans	0.982	1.46195e-08		JHL06B08.8 protein
MSTRG.17198.1	Ghicr24_A02G162400	trans	0.972	1.33009e-07		Heavy metal transport/detoxification domain-containing protein
MSTRG.17198.1	Ghicr24_A02G180700	trans	0.988	1.68948e-09	HD-ZIP	Homeodomain-leucine zipper protein HD4
MSTRG.17198.1	Ghicr24_A02G191900	trans	0.986	4.61575e-09	G2-like	MYB
MSTRG.17198.1	Ghicr24_A02G195000	trans	0.951	2.00657e-06		Coiled-coil domain-containing protein 109A, putative
MSTRG.17198.1	Ghicr24_A02G197100	trans	0.997	1.84751e-12		Uncharacterized protein
MSTRG.17198.1	Ghicr24_A02G200400	trans	0.976	5.99916e-08		P-loop containing nucleoside triphosphate hydrolases superfamily protein, putative isoform 2
MSTRG.17198.1	Ghicr24_A02G208400	trans	0.963	5.20558e-07		F-box protein
MSTRG.17198.1	Ghicr24_A02G208500	trans	0.959	8.83777e-07		GDSL-like Lipase/Acylhydrolase superfamily protein, putative
MSTRG.17198.1	Ghicr24_A02G209500	trans	0.979	3.10968e-08		Calcium-dependent phosphotriesterase superfamily protein, putative
MSTRG.17198.1	Ghicr24_A03G015500	trans	0.958	1.01581e-06		MATE efflux family protein
MSTRG.17198.1	Ghicr24_A03G018400	trans	0.975	7.39357e-08		Non-yellowing 1 isoform 1
MSTRG.17198.1	Ghicr24_A03G018700	trans	0.978	3.56658e-08	TALE	KNOTTED-like homeobox of 7
MSTRG.17198.1	Ghicr24_A03G023200	trans	0.983	1.25333e-08		Uncharacterized protein
MSTRG.17198.1	Ghicr24_A03G031900	trans	0.97	1.68872e-07	LBD	LOB domain-containing protein 15, putative
MSTRG.17198.1	Ghicr24_A03G032000	trans	0.976	5.66502e-08		Class III peroxidase
MSTRG.17198.1	Ghicr24_A03G051100	trans	0.972	1.26731e-07	Dof	OBF-binding protein 3, putative isoform 1
MSTRG.17198.1	Ghicr24_A03G051700	trans	0.983	1.05865e-08		Uncharacterized protein isoform 1
MSTRG.17198.1	Ghicr24_A03G053000	trans	0.964	4.4529e-07		Kinase 1B isoform 1
MSTRG.17198.1	Ghicr24_A03G054700	trans	0.971	1.42651e-07		Ubiquitin fusion degradation UFD1 family protein isoform 1
MSTRG.17198.1	Ghicr24_A03G069100	trans	0.973	1.16494e-07		Uncharacterized protein isoform 2
MSTRG.17198.1	Ghicr24_A03G079400	trans	0.964	4.58465e-07		Major facilitator superfamily protein, putative
MSTRG.17198.1	Ghicr24_A03G095800	trans	0.973	1.05886e-07	SRS	SHI-related sequence 7, putative
MSTRG.17198.1	Ghicr24_A03G118400	trans	0.975	7.59187e-08	NAC	NAC domain protein 9
MSTRG.17198.1	Ghicr24_A03G138400	trans	0.995	2.73952e-11		2-oxoglutarate and Fe(II)-dependent oxygenase superfamily protein, putative
MSTRG.17198.1	Ghicr24_A03G160500	trans	0.972	1.35742e-07		Carbonic anhydrase
MSTRG.17198.1	Ghicr24_A03G165000	trans	0.974	8.4735e-08	C2H2	C2H2 and C2HC zinc fingers superfamily protein, putative
MSTRG.17198.1	Ghicr24_A03G182000	trans	0.976	6.11289e-08		RING membrane-anchor 1, putative isoform 1
MSTRG.17198.1	Ghicr24_A03G186000	trans	0.967	2.90734e-07		Cytochrome b6-f complex iron-sulfur subunit
MSTRG.17198.1	Ghicr24_A03G187400	trans	0.975	7.67287e-08		Auxin-responsive GH3 family protein
MSTRG.17198.1	Ghicr24_A03G206200	trans	0.99	7.20015e-10		Octicosapeptide/Phox/Bem1p family protein, putative isoform 1
MSTRG.17198.1	Ghicr24_A03G206900	trans	0.995	3.66436e-11		Polyol/monosaccharide transporter 5
MSTRG.17198.1	Ghicr24_A03G207400	trans	0.961	6.26795e-07		UPF0496 protein
MSTRG.17198.1	Ghicr24_A03G209400	trans	0.987	2.84293e-09		Coffea canephora DH200=94 genomic scaffold, scaffold_1
MSTRG.17198.1	Ghicr24_A03G226900	trans	0.982	1.5428e-08	GATA	GATA transcription factor 5, putative
MSTRG.17198.1	Ghicr24_A03G232400	trans	0.956	1.20254e-06		Chaperone DnaJ-domain superfamily protein
MSTRG.17198.1	Ghicr24_A03G236700	trans	0.988	1.67844e-09		Expansin-like protein isoform 1
MSTRG.17198.1	Ghicr24_A03G239700	trans	0.976	5.46321e-08		Uncharacterized protein isoform 1
MSTRG.17198.1	Ghicr24_A03G246900	trans	0.969	2.11204e-07		Kinase superfamily protein isoform 1
MSTRG.17198.1	Ghicr24_A04G034000	trans	0.956	1.16143e-06		Metallothionein-like
MSTRG.17198.1	Ghicr24_A04G097200	trans	0.952	1.93634e-06		Putative metallothionin 2a
MSTRG.17198.1	Ghicr24_A04G106100	trans	0.958	9.58773e-07		RING/U-box superfamily protein
MSTRG.17198.1	Ghicr24_A04G118900	trans	0.981	1.66947e-08	NAC	NAC domain protein 7
MSTRG.17198.1	Ghicr24_A04G121800	trans	0.991	4.50059e-10		Polyketide cyclase/dehydrase and lipid transport superfamily protein
MSTRG.17198.1	Ghicr24_A04G122500	trans	0.994	6.31261e-11		RING membrane-anchor 1, putative isoform 1
MSTRG.17198.1	Ghicr24_A04G136100	trans	0.957	1.05618e-06		RING/U-box superfamily protein, putative
MSTRG.17198.1	Ghicr24_A04G145500	trans	0.988	1.72488e-09		RmlC-like cupins superfamily protein
MSTRG.17198.1	Ghicr24_A04G149600	trans	0.978	3.50496e-08		FAD/NAD(P)-binding oxidoreductase family protein, putative
MSTRG.17198.1	Ghicr24_A04G150800	trans	0.97	1.75476e-07		Expansin-like protein isoform 1
MSTRG.17198.1	Ghicr24_A04G167500	trans	0.974	9.57571e-08		Uncharacterized protein isoform 1
MSTRG.17198.1	Ghicr24_A05G002000	trans	0.985	5.71262e-09		Branched-chain alpha-keto acid decarboxylase E1 beta subunit, BETA1 isoform 1
MSTRG.17198.1	Ghicr24_A05G017500	trans	0.987	3.15622e-09		Uncharacterized protein isoform 1
MSTRG.17198.1	Ghicr24_A05G044900	trans	0.95	2.1581e-06		Uncharacterized protein
MSTRG.17198.1	Ghicr24_A05G052100	trans	0.983	1.07459e-08	ERF	Integrase-type DNA-binding superfamily protein
MSTRG.17198.1	Ghicr24_A05G053300	trans	0.991	3.59138e-10		Sulfite exporter TauE/SafE family protein
MSTRG.17198.1	Ghicr24_A05G060100	trans	0.989	1.45361e-09		Kinase superfamily protein isoform 1
MSTRG.17198.1	Ghicr24_A05G066000	trans	0.985	6.74855e-09		Eukaryotic aspartyl protease family protein, putative isoform 4
MSTRG.17198.1	Ghicr24_A05G067500	trans	0.988	1.77836e-09		Cytochrome P450, family 714, subfamily A, polypeptide 1
MSTRG.17198.1	Ghicr24_A05G072600	trans	0.958	9.73004e-07		AGC (CAMP-dependent, cGMP-dependent and protein kinase C) kinase family protein, putative isoform 1
MSTRG.17198.1	Ghicr24_A05G075100	trans	0.994	5.77283e-11		Alanine:glyoxylate aminotransferase isoform 1
MSTRG.17198.1	Ghicr24_A05G085400	trans	0.96	7.15867e-07		Uncharacterized protein
MSTRG.17198.1	Ghicr24_A05G086100	trans	0.961	6.66472e-07		Glycosyl hydrolase superfamily protein isoform 1
MSTRG.17198.1	Ghicr24_A05G090000	trans	0.989	1.53654e-09		Uncharacterized protein
MSTRG.17198.1	Ghicr24_A05G095300	trans	0.995	2.82527e-11		Peptide transporter 1
MSTRG.17198.1	Ghicr24_A05G106300	trans	0.986	4.4626e-09	EIL	Ethylene insensitive 3 family protein
MSTRG.17198.1	Ghicr24_A05G115500	trans	0.963	4.90717e-07		BnaC07g08230D protein
MSTRG.17198.1	Ghicr24_A05G128600	trans	0.955	1.29669e-06		Pleiotropic drug resistance 12
MSTRG.17198.1	Ghicr24_A05G134500	trans	0.966	3.5163e-07		Ribosomal protein S17
MSTRG.17198.1	Ghicr24_A05G136700	trans	0.982	1.33333e-08		ABC-2 and Plant PDR ABC-type transporter family protein isoform 1
MSTRG.17198.1	Ghicr24_A05G140200	trans	0.976	6.03065e-08		Beta-galactosidase
MSTRG.17198.1	Ghicr24_A05G141500	trans	0.986	4.7131e-09		Uncharacterized protein
MSTRG.17198.1	Ghicr24_A05G148100	trans	0.982	1.48599e-08		Putative uncharacterized protein
MSTRG.17198.1	Ghicr24_A05G163800	trans	0.978	3.97925e-08	NAC	NAC domain protein NAC27
MSTRG.17198.1	Ghicr24_A05G179400	trans	0.97	1.69354e-07		ACC oxidase 1
MSTRG.17198.1	Ghicr24_A05G184800	trans	0.989	1.18638e-09		HXXXD-type acyl-transferase family protein, putative
MSTRG.17198.1	Ghicr24_A05G185800	trans	0.973	1.01026e-07		Lysine decarboxylase family protein, putative isoform 1
MSTRG.17198.1	Ghicr24_A05G187700	trans	0.987	3.37386e-09		Major facilitator superfamily protein isoform 3
MSTRG.17198.1	Ghicr24_A05G189000	trans	0.954	1.4903e-06		Uncharacterized protein
MSTRG.17198.1	Ghicr24_A05G190800	trans	0.982	1.64665e-08		Pathogenesis-related thaumatin superfamily protein
MSTRG.17198.1	Ghicr24_A05G196700	trans	0.964	4.40355e-07	bHLH	Basic helix-loop-helix DNA-binding superfamily protein, putative isoform 1
MSTRG.17198.1	Ghicr24_A05G197300	trans	0.992	2.80996e-10		Uncharacterized protein
MSTRG.17198.1	Ghicr24_A05G201600	trans	0.978	4.30665e-08	NAC	NAC domain-containing protein 72, putative isoform 1
MSTRG.17198.1	Ghicr24_A05G203400	trans	0.993	1.3259e-10		Kinase superfamily protein
MSTRG.17198.1	Ghicr24_A05G207600	trans	0.981	1.99515e-08		--
MSTRG.17198.1	Ghicr24_A05G214500	trans	0.997	3.79394e-12	M-type_MADS	AGAMOUS-like 104
MSTRG.17198.1	Ghicr24_A05G231300	trans	0.955	1.29986e-06	HD-ZIP	Homeobox protein 6, putative
MSTRG.17198.1	Ghicr24_A05G242100	trans	0.963	5.13253e-07		Nodulin MtN21 /EamA-like transporter family protein isoform 1
MSTRG.17198.1	Ghicr24_A05G251100	trans	0.961	6.28273e-07		Glycolipid transfer protein 2, putative isoform 1
MSTRG.17198.1	Ghicr24_A05G251800	trans	0.984	9.18706e-09		Vacuolar iron transporter family protein
MSTRG.17198.1	Ghicr24_A05G252600	trans	0.955	1.29644e-06		Choline kinase 1 isoform 1
MSTRG.17198.1	Ghicr24_A05G258500	trans	0.996	5.58453e-12		Leucine-rich receptor-like protein kinase family protein isoform 1
MSTRG.17198.1	Ghicr24_A05G263600	trans	0.989	1.19986e-09		Glyoxal oxidase-related protein
MSTRG.17198.1	Ghicr24_A05G265200	trans	0.995	1.46554e-11		DNA polymerase epsilon catalytic subunit A, putative
MSTRG.17198.1	Ghicr24_A05G271400	trans	0.982	1.3139e-08		Branched-chain-amino-acid aminotransferase
MSTRG.17198.1	Ghicr24_A05G282700	trans	0.962	6.19343e-07		C2 calcium/lipid-binding plant phosphoribosyltransferase family protein
MSTRG.17198.1	Ghicr24_A05G283200	trans	0.957	1.07481e-06	MYB	MYB10
MSTRG.17198.1	Ghicr24_A05G333900	trans	0.962	5.70598e-07		B-box zinc finger family protein, putative isoform 2
MSTRG.17198.1	Ghicr24_A05G349900	trans	0.987	2.35916e-09		MATE efflux family protein
MSTRG.17198.1	Ghicr24_A05G362200	trans	0.982	1.42425e-08	WRKY	WRKY transcription factor 99
MSTRG.17198.1	Ghicr24_A05G364200	trans	0.994	3.93534e-11		Chloride channel protein
MSTRG.17198.1	Ghicr24_A05G393700	trans	0.971	1.62879e-07		Amino acid transporter isoform 2
MSTRG.17198.1	Ghicr24_A05G405400	trans	0.96	7.72888e-07		Uncharacterized protein
MSTRG.17198.1	Ghicr24_A05G433600	trans	0.993	1.19085e-10		AZA-guanine resistant1
MSTRG.17198.1	Ghicr24_A05G437400	trans	0.993	1.1408e-10		Uncharacterized protein
MSTRG.17198.1	Ghicr24_A05G444300	trans	0.978	3.58598e-08		--
MSTRG.17198.1	Ghicr24_A06G001400	trans	0.964	4.18661e-07		Expansin 11, ALPHA 1.14,EXPA11
MSTRG.17198.1	Ghicr24_A06G001500	trans	0.951	2.04651e-06		Peroxidase superfamily protein
MSTRG.17198.1	Ghicr24_A06G021000	trans	0.965	4.08717e-07		Subtilisin-like serine endopeptidase family protein
MSTRG.17198.1	Ghicr24_A06G029600	trans	0.983	1.03917e-08		Nbs-lrr resistance protein, putative
MSTRG.17198.1	Ghicr24_A06G030100	trans	0.985	6.22577e-09		Zinc finger family protein
MSTRG.17198.1	Ghicr24_A06G036700	trans	0.987	2.4335e-09	HD-ZIP	Homeobox protein 6, putative
MSTRG.17198.1	Ghicr24_A06G040400	trans	0.993	1.34485e-10		Trehalose 6-phosphate phosphatase
MSTRG.17198.1	Ghicr24_A06G051100	trans	0.99	9.84962e-10		HSP40/DnaJ peptide-binding protein, putative
MSTRG.17198.1	Ghicr24_A06G059100	trans	0.966	3.57273e-07		Purple acid phosphatase
MSTRG.17198.1	Ghicr24_A06G059300	trans	0.984	8.08799e-09		Chloride channel protein
MSTRG.17198.1	Ghicr24_A06G068500	trans	0.972	1.26731e-07		Aldehyde dehydrogenase 2C4
MSTRG.17198.1	Ghicr24_A06G091800	trans	0.987	3.15648e-09		Bifunctional lysine-ketoglutarate reductase/saccharopine dehydrogenase
MSTRG.17198.1	Ghicr24_A06G093200	trans	0.991	4.88447e-10		Ferredoxin-related
MSTRG.17198.1	Ghicr24_A06G101000	trans	0.951	1.98898e-06		Phosphatase 2C family protein
MSTRG.17198.1	Ghicr24_A06G101100	trans	0.955	1.34692e-06		Gamma vacuolar processing enzyme
MSTRG.17198.1	Ghicr24_A06G137000	trans	0.963	4.90121e-07		Uncharacterized protein
MSTRG.17198.1	Ghicr24_A06G147800	trans	0.95	2.25629e-06		PAP-specific phosphatase HAL2-like isoform 1
MSTRG.17198.1	Ghicr24_A06G149400	trans	0.976	5.81797e-08		Alpha 1,4-glycosyltransferase family protein, putative
MSTRG.17198.1	Ghicr24_A06G155100	trans	0.997	3.77968e-12		B-cell lymphoma 6 protein, putative
MSTRG.17198.1	Ghicr24_A06G156500	trans	0.981	1.70404e-08	NAC	NAC domain protein NAC56
MSTRG.17198.1	Ghicr24_A06G164800	trans	0.969	2.01954e-07		Phloem protein 2-A10, putative
MSTRG.17198.1	Ghicr24_A06G178700	trans	0.978	3.83017e-08		ACC oxidase 2
MSTRG.17198.1	Ghicr24_A06G189500	trans	0.997	3.20906e-12		Leucine-rich repeat protein kinase family protein isoform 1
MSTRG.17198.1	Ghicr24_A06G211000	trans	0.959	8.77373e-07		CBL-interacting serine/threonine-protein kinase 1 isoform 1
MSTRG.17198.1	Ghicr24_A06G226700	trans	0.989	1.30552e-09		Alpha/beta-Hydrolases superfamily protein isoform 1
MSTRG.17198.1	Ghicr24_A06G236000	trans	0.973	1.03602e-07		Uncharacterized protein
MSTRG.17198.1	Ghicr24_A06G241100	trans	0.977	4.38687e-08		Uncharacterized protein
MSTRG.17198.1	Ghicr24_A07G005800	trans	0.984	8.59025e-09		Uncharacterized protein
MSTRG.17198.1	Ghicr24_A07G011000	trans	0.953	1.70739e-06		Uncharacterized protein isoform 1
MSTRG.17198.1	Ghicr24_A07G011400	trans	0.973	1.04301e-07		Polyamine oxidase 5
MSTRG.17198.1	Ghicr24_A07G013300	trans	0.952	1.87708e-06		Phosphatase 2C family protein, putative isoform 1
MSTRG.17198.1	Ghicr24_A07G019500	trans	0.975	7.40486e-08		Damaged dna-binding 2, putative isoform 1
MSTRG.17198.1	Ghicr24_A07G026300	trans	0.991	3.63479e-10		Tocopherol cyclase, chloroplast / vitamin E deficient 1 (VTE1) / sucrose export defective 1 (SXD1) isoform 1
MSTRG.17198.1	Ghicr24_A07G028500	trans	0.972	1.26199e-07		S-adenosyl-L-methionine-dependent methyltransferases superfamily protein
MSTRG.17198.1	Ghicr24_A07G029100	trans	0.991	4.62512e-10		Alpha/beta-Hydrolases superfamily protein
MSTRG.17198.1	Ghicr24_A07G053100	trans	0.986	3.81004e-09		Sugar transporter SWEET
MSTRG.17198.1	Ghicr24_A07G079300	trans	0.958	9.72806e-07		Prenylcysteine methylesterase
MSTRG.17198.1	Ghicr24_A07G087800	trans	0.965	3.68245e-07		4-hydroxyphenylpyruvate dioxygenase
MSTRG.17198.1	Ghicr24_A07G102800	trans	0.992	3.30683e-10		CCT motif family protein
MSTRG.17198.1	Ghicr24_A07G103500	trans	0.969	2.21191e-07		3-ketoacyl-CoA synthase
MSTRG.17198.1	Ghicr24_A07G151900	trans	0.99	7.08858e-10		Heavy metal transport/detoxification superfamily protein
MSTRG.17198.1	Ghicr24_A07G164200	trans	0.995	2.56894e-11	NAC	NAC domain protein, IPR003441
MSTRG.17198.1	Ghicr24_A07G185300	trans	0.981	1.68101e-08		F-box and associated interaction domains-containing protein, putative
MSTRG.17198.1	Ghicr24_A07G189800	trans	0.979	3.10118e-08		Kinase superfamily protein isoform 1
MSTRG.17198.1	Ghicr24_A07G195800	trans	0.982	1.48835e-08		Transmembrane amino acid transporter family protein isoform 1
MSTRG.17198.1	Ghicr24_A07G196000	trans	0.966	3.39388e-07	bZIP	Basic leucine-zipper 42
MSTRG.17198.1	Ghicr24_A07G207100	trans	0.994	7.04796e-11		Ribonuclease 3-like protein 3, putative
MSTRG.17198.1	Ghicr24_A07G212300	trans	0.985	5.68269e-09		Uncharacterized protein
MSTRG.17198.1	Ghicr24_A07G224700	trans	0.993	1.57027e-10		RING/U-box superfamily protein, putative
MSTRG.17198.1	Ghicr24_A07G226800	trans	0.985	5.78215e-09		Uncharacterized protein
MSTRG.17198.1	Ghicr24_A07G239100	trans	0.973	1.15106e-07	NAC	NAC domain protein 17
MSTRG.17198.1	Ghicr24_A07G249900	trans	0.956	1.25716e-06		HXXXD-type acyl-transferase family protein, putative
MSTRG.17198.1	Ghicr24_A07G250700	trans	0.982	1.37902e-08		RING domain ligase2 isoform 1
MSTRG.17198.1	Ghicr24_A07G254100	trans	0.978	3.68187e-08		Chloride channel protein
MSTRG.17198.1	Ghicr24_A07G254300	trans	0.966	3.20147e-07		GDSL-like Lipase/Acylhydrolase superfamily protein
MSTRG.17198.1	Ghicr24_A08G020400	trans	0.997	1.94319e-12		Plasma membrane ATPase 4 isoform 1
MSTRG.17198.1	Ghicr24_A08G024200	trans	0.974	9.57469e-08		1-deoxy-D-xylulose-5-phosphate synthase
MSTRG.17198.1	Ghicr24_A08G024600	trans	0.978	4.1032e-08	C2H2	Zinc finger protein 2, putative
MSTRG.17198.1	Ghicr24_A08G060700	trans	0.954	1.56089e-06		Uncharacterized protein
MSTRG.17198.1	Ghicr24_A08G069800	trans	0.993	1.47805e-10		Bax inhibitor-1 family protein
MSTRG.17198.1	Ghicr24_A08G070200	trans	0.972	1.36223e-07		Methylcrotonyl-CoA carboxylase alpha chai isoform 1
MSTRG.17198.1	Ghicr24_A08G074700	trans	0.961	6.64122e-07		Glutathione peroxidase
MSTRG.17198.1	Ghicr24_A08G077100	trans	0.954	1.482e-06		Flavin-containing monooxygenase
MSTRG.17198.1	Ghicr24_A08G080700	trans	0.966	3.2841e-07		Fiber protein Fb19
MSTRG.17198.1	Ghicr24_A08G082900	trans	0.973	1.12667e-07		Alpha/beta-Hydrolases superfamily protein
MSTRG.17198.1	Ghicr24_A08G083100	trans	0.993	1.54879e-10		RING-H2 finger protein ATL5, putative
MSTRG.17198.1	Ghicr24_A08G087500	trans	0.982	1.39107e-08		Uncharacterized protein
MSTRG.17198.1	Ghicr24_A08G099000	trans	0.994	5.13112e-11		Glutamine dumper 4
MSTRG.17198.1	Ghicr24_A08G099500	trans	0.989	1.44468e-09		Trehalose phosphatase/synthase 11
MSTRG.17198.1	Ghicr24_A08G110500	trans	0.967	2.94579e-07		SAUR family protein
MSTRG.17198.1	Ghicr24_A08G110900	trans	0.985	6.20065e-09	HD-ZIP	NAD(P)-linked oxidoreductase superfamily protein
MSTRG.17198.1	Ghicr24_A08G126300	trans	0.983	1.00878e-08		Uncharacterized protein
MSTRG.17198.1	Ghicr24_A08G126800	trans	0.967	2.79153e-07		Pectin lyase-like superfamily protein isoform 1
MSTRG.17198.1	Ghicr24_A08G142300	trans	0.991	3.7952e-10		Uncharacterized protein
MSTRG.17198.1	Ghicr24_A08G156300	trans	0.957	1.05854e-06		Pheophytinase
MSTRG.17198.1	Ghicr24_A08G156900	trans	0.994	4.95644e-11		Uncharacterized protein
MSTRG.17198.1	Ghicr24_A08G161500	trans	0.963	4.9014e-07		Don-glucosyltransferase 1, putative
MSTRG.17198.1	Ghicr24_A08G170400	trans	0.955	1.40258e-06		Xyloglucan endotransglucosylase/hydrolase
MSTRG.17198.1	Ghicr24_A08G175500	trans	0.984	7.69028e-09		Uncharacterized protein
MSTRG.17198.1	Ghicr24_A08G176700	trans	0.961	6.59805e-07		Nitrate transporter 1.5
MSTRG.17198.1	Ghicr24_A08G188600	trans	0.991	4.15114e-10	WRKY	WRKY transcription factor 28
MSTRG.17198.1	Ghicr24_A08G192200	trans	0.961	6.61719e-07		Peptidyl-prolyl cis-trans isomerase
MSTRG.17198.1	Ghicr24_A08G194200	trans	0.958	9.78696e-07		Cytochrome P450, putative
MSTRG.17198.1	Ghicr24_A08G195700	trans	0.992	2.89513e-10		Non-yellowing 1 isoform 1
MSTRG.17198.1	Ghicr24_A08G196000	trans	0.97	1.96697e-07		Phospholipase D
MSTRG.17198.1	Ghicr24_A08G200600	trans	0.979	3.00988e-08		Heavy metal atpase 5
MSTRG.17198.1	Ghicr24_A08G208200	trans	0.985	6.58505e-09		Cytochrome P450 94A1
MSTRG.17198.1	Ghicr24_A08G210100	trans	0.992	2.4244e-10	NAC	NAC domain protein NAC36
MSTRG.17198.1	Ghicr24_A08G215100	trans	0.954	1.49333e-06		Uncharacterized protein
MSTRG.17198.1	Ghicr24_A08G217200	trans	0.992	2.78329e-10	EIL	Ethylene insensitive 3 family protein
MSTRG.17198.1	Ghicr24_A08G221700	trans	0.98	2.5937e-08		Tetratricopeptide repeat (TPR)-containing protein
MSTRG.17198.1	Ghicr24_A08G221900	trans	0.991	3.75141e-10	GRAS	GRAS family transcription factor, putative
MSTRG.17198.1	Ghicr24_A08G235900	trans	0.975	7.10611e-08	WRKY	WRKY transcription factor 23
MSTRG.17198.1	Ghicr24_A08G258400	trans	0.963	4.90676e-07		SAUR-like auxin-responsive protein family
MSTRG.17198.1	Ghicr24_A09G016100	trans	0.988	2.04711e-09		Ribosomal protein L34e superfamily protein, putative
MSTRG.17198.1	Ghicr24_A09G018500	trans	0.982	1.33458e-08		60S ribosomal protein L34, putative
MSTRG.17198.1	Ghicr24_A09G030400	trans	0.979	3.22435e-08		Amino acid permease, putative isoform 1
MSTRG.17198.1	Ghicr24_A09G033200	trans	0.978	3.77475e-08		Monodehydroascorbate reductase 4 isoform 1
MSTRG.17198.1	Ghicr24_A09G034100	trans	0.954	1.57574e-06		Serine/arginine repetitive matrix protein 2, putative
MSTRG.17198.1	Ghicr24_A09G042600	trans	0.981	1.94698e-08		UPF0392 protein RCOM_0530710 isoform 2
MSTRG.17198.1	Ghicr24_A09G063300	trans	0.987	2.8847e-09	MYB	Myb domain protein 62, putative
MSTRG.17198.1	Ghicr24_A09G076600	trans	0.97	1.79121e-07		Caleosin-related family protein, putative
MSTRG.17198.1	Ghicr24_A09G079000	trans	0.967	2.99062e-07		Tubby-like F-box protein
MSTRG.17198.1	Ghicr24_A09G080000	trans	0.985	4.95894e-09		Multifunctional protein 2
MSTRG.17198.1	Ghicr24_A09G084000	trans	0.986	4.25967e-09		Glycosyl hydrolase superfamily protein isoform 1
MSTRG.17198.1	Ghicr24_A09G087700	trans	0.979	3.28238e-08		--
MSTRG.17198.1	Ghicr24_A09G098800	trans	0.993	1.57102e-10		Oxidative stress 3, putative isoform 2
MSTRG.17198.1	Ghicr24_A09G100100	trans	0.966	3.58875e-07		RHO guanyl-nucleotide exchange factor 11
MSTRG.17198.1	Ghicr24_A09G107800	trans	0.997	1.55859e-12		Asparagine synthetase
MSTRG.17198.1	Ghicr24_A09G108000	trans	0.978	3.52656e-08		Asparagine synthetase
MSTRG.17198.1	Ghicr24_A09G119100	trans	0.991	5.41644e-10	TALE	BEL1 homeodomain 1, putative
MSTRG.17198.1	Ghicr24_A09G135500	trans	0.975	6.81091e-08		Carboxypeptidase
MSTRG.17198.1	Ghicr24_A09G143700	trans	0.987	2.5407e-09		Calcium-dependent protein kinase 19
MSTRG.17198.1	Ghicr24_A09G153700	trans	0.955	1.39149e-06		Mitotic checkpoint serine/threonine-protein kinase BUB1, putative isoform 1
MSTRG.17198.1	Ghicr24_A09G158500	trans	0.985	5.57896e-09		A20/AN1-like zinc finger family protein, putative isoform 1
MSTRG.17198.1	Ghicr24_A09G162700	trans	0.981	1.84765e-08		Short chain alcohol dehydrogenase, putative
MSTRG.17198.1	Ghicr24_A09G164000	trans	0.984	6.91261e-09		Allantoin permease
MSTRG.17198.1	Ghicr24_A09G170300	trans	0.982	1.57777e-08		Uncharacterized protein
MSTRG.17198.1	Ghicr24_A09G171500	trans	0.96	7.21301e-07		Putative uncharacterized protein
MSTRG.17198.1	Ghicr24_A09G183400	trans	0.956	1.22261e-06		Peptide transporter 1 isoform 1
MSTRG.17198.1	Ghicr24_A09G184100	trans	0.995	3.89801e-11		Uncharacterized protein
MSTRG.17198.1	Ghicr24_A09G201400	trans	0.989	1.40892e-09		Remorin family protein
MSTRG.17198.1	Ghicr24_A09G208600	trans	0.993	9.81718e-11		Polyketide cyclase/dehydrase and lipid transport superfamily protein
MSTRG.17198.1	Ghicr24_A09G256300	trans	0.967	3.08559e-07		Uncharacterized protein
MSTRG.17198.1	Ghicr24_A09G257300	trans	0.968	2.57748e-07		CASP-like protein
MSTRG.17198.1	Ghicr24_A09G264000	trans	0.957	1.02048e-06		Soybean gene regulated by cold-2, putative
MSTRG.17198.1	Ghicr24_A09G273500	trans	0.955	1.39842e-06		Clp ATPase isoform 1
MSTRG.17198.1	Ghicr24_A09G273600	trans	0.986	4.51048e-09		Mitochondrial import inner membrane translocase subunit Tim17/Tim22/Tim23 family protein isoform 1
MSTRG.17198.1	Ghicr24_A10G012300	trans	0.955	1.28433e-06	WRKY	WRKY transcription factor 90
MSTRG.17198.1	Ghicr24_A10G023300	trans	0.957	1.04838e-06		F-box family protein, putative
MSTRG.17198.1	Ghicr24_A10G031200	trans	0.987	2.57742e-09		MLO-like protein
MSTRG.17198.1	Ghicr24_A10G034100	trans	0.963	4.88648e-07		Trichome birefringence-like 37 isoform 1
MSTRG.17198.1	Ghicr24_A10G035300	trans	0.982	1.44209e-08		Uncharacterized protein
MSTRG.17198.1	Ghicr24_A10G046800	trans	0.96	7.1322e-07		Uncharacterized protein
MSTRG.17198.1	Ghicr24_A10G064000	trans	0.973	1.12555e-07		Inorganic pyrophosphatase 2
MSTRG.17198.1	Ghicr24_A10G069100	trans	0.987	3.01882e-09		Avr9/Cf-9 rapidly elicited protein 146, putative
MSTRG.17198.1	Ghicr24_A10G069500	trans	0.979	3.31861e-08		Methyl esterase 12 isoform 2
MSTRG.17198.1	Ghicr24_A10G074200	trans	0.952	1.85885e-06		YELLOW STRIPE like 6
MSTRG.17198.1	Ghicr24_A10G077500	trans	0.975	6.69794e-08		Uncharacterized protein
MSTRG.17198.1	Ghicr24_A10G080600	trans	0.959	8.40521e-07		Uncharacterized protein
MSTRG.17198.1	Ghicr24_A10G083700	trans	0.977	4.9888e-08		Serine/threonine-protein kinase
MSTRG.17198.1	Ghicr24_A10G092000	trans	0.967	3.12296e-07		Fiber protein Fb19
MSTRG.17198.1	Ghicr24_A10G096600	trans	0.989	1.47034e-09	HSF	Heat shock transcription factor
MSTRG.17198.1	Ghicr24_A10G101400	trans	0.965	4.16469e-07		FAD-linked oxidases family protein
MSTRG.17198.1	Ghicr24_A10G105800	trans	0.96	7.31186e-07		Uncharacterized protein
MSTRG.17198.1	Ghicr24_A10G120200	trans	0.983	1.16168e-08		Uncharacterized protein
MSTRG.17198.1	Ghicr24_A10G124500	trans	0.951	2.09269e-06		Uncharacterized protein
MSTRG.17198.1	Ghicr24_A10G125100	trans	0.995	3.21673e-11		ARM repeat superfamily protein
MSTRG.17198.1	Ghicr24_A10G134300	trans	0.954	1.57094e-06		Cytochrome P450
MSTRG.17198.1	Ghicr24_A10G144400	trans	0.988	2.21224e-09		--
MSTRG.17198.1	Ghicr24_A10G154200	trans	0.979	2.93928e-08		Uncharacterized protein
MSTRG.17198.1	Ghicr24_A10G162800	trans	0.975	6.83865e-08		Class III peroxidase
MSTRG.17198.1	Ghicr24_A10G166400	trans	0.996	7.6346e-12		Uncharacterized protein
MSTRG.17198.1	Ghicr24_A10G169800	trans	0.962	5.62211e-07		GroES-like zinc-binding alcohol dehydrogenase family protein
MSTRG.17198.1	Ghicr24_A10G170300	trans	0.96	7.12582e-07		FAD-binding Berberine family protein
MSTRG.17198.1	Ghicr24_A10G192300	trans	0.994	4.963e-11		Cell wall / vacuolar inhibitor of fructosidase 1, putative
MSTRG.17198.1	Ghicr24_A10G203600	trans	0.976	5.49444e-08		ABC1-like kinase
MSTRG.17198.1	Ghicr24_A10G217800	trans	0.986	4.33102e-09		NAD(P)-binding Rossmann-fold superfamily protein, putative
MSTRG.17198.1	Ghicr24_A10G221500	trans	0.993	1.13696e-10	C2H2	C2H2-type zinc finger family protein, putative
MSTRG.17198.1	Ghicr24_A10G227800	trans	0.988	2.05894e-09		Patatin
MSTRG.17198.1	Ghicr24_A10G237900	trans	0.959	8.52832e-07	C2H2	Zinc finger family protein
MSTRG.17198.1	Ghicr24_A10G248200	trans	0.965	4.16336e-07		Proline transporter 1
MSTRG.17198.1	Ghicr24_A10G251800	trans	0.983	1.03557e-08		Leucine-rich repeat-containing protein, putative
MSTRG.17198.1	Ghicr24_A10G256500	trans	0.971	1.55862e-07		Uncharacterized protein
MSTRG.17198.1	Ghicr24_A10G260500	trans	0.996	8.39473e-12	bHLH	Basic helix-loop-helix DNA-binding superfamily protein, putative
MSTRG.17198.1	Ghicr24_A10G261000	trans	0.965	4.16296e-07		Uncharacterized protein isoform 1
MSTRG.17198.1	Ghicr24_A11G001200	trans	0.96	7.67891e-07	MYB	MYB transcription factor
MSTRG.17198.1	Ghicr24_A11G006500	trans	0.993	1.66798e-10		Alpha/beta-Hydrolases superfamily protein isoform 1
MSTRG.17198.1	Ghicr24_A11G015700	trans	0.97	1.80984e-07		Protein yippee-like
MSTRG.17198.1	Ghicr24_A11G016400	trans	0.985	6.49281e-09	HD-ZIP	NAD(P)-linked oxidoreductase superfamily protein
MSTRG.17198.1	Ghicr24_A11G019400	trans	0.992	2.95818e-10		Serine/threonine-protein kinase fray2 isoform 1
MSTRG.17198.1	Ghicr24_A11G031100	trans	0.976	6.17744e-08		PLATZ transcription factor family protein isoform 1
MSTRG.17198.1	Ghicr24_A11G032100	trans	0.985	5.13836e-09		Phospholipid/glycerol acyltransferase family protein isoform 1
MSTRG.17198.1	Ghicr24_A11G048400	trans	0.977	4.77595e-08		Peroxidase superfamily protein
MSTRG.17198.1	Ghicr24_A11G067800	trans	0.957	1.13249e-06		TRAM, LAG1 and CLN8 (TLC) lipid-sensing domain containing protein isoform 1
MSTRG.17198.1	Ghicr24_A11G070500	trans	0.983	1.02042e-08		Uncharacterized protein isoform 3
MSTRG.17198.1	Ghicr24_A11G076300	trans	0.996	1.33002e-11	NAC	NAC domain protein 12
MSTRG.17198.1	Ghicr24_A11G089400	trans	0.966	3.62274e-07		Cytochrome P450 family protein
MSTRG.17198.1	Ghicr24_A11G092000	trans	0.963	5.35882e-07		Peroxin 11c isoform 1
MSTRG.17198.1	Ghicr24_A11G094700	trans	0.973	9.90062e-08		C2 calcium/lipid-binding plant phosphoribosyltransferase family protein isoform 1
MSTRG.17198.1	Ghicr24_A11G104500	trans	0.997	1.96763e-12		Regulatory component of ABA receptor 1
MSTRG.17198.1	Ghicr24_A11G116700	trans	0.992	2.98354e-10	MYB	Myb-like transcription factor Myb 5
MSTRG.17198.1	Ghicr24_A11G117000	trans	0.984	8.9677e-09		WRKY DNA-binding protein 23, putative
MSTRG.17198.1	Ghicr24_A11G119400	trans	0.997	2.14633e-12		RING/FYVE/PHD zinc finger-containing protein, putative
MSTRG.17198.1	Ghicr24_A11G133500	trans	0.969	2.27337e-07		Late embryogenesis abundant protein D-34, putative isoform 1
MSTRG.17198.1	Ghicr24_A11G133600	trans	0.984	6.99995e-09		Late embryogenesis abundant protein D-34, putative isoform 1
MSTRG.17198.1	Ghicr24_A11G133700	trans	0.96	7.78359e-07		Uncharacterized protein
MSTRG.17198.1	Ghicr24_A11G133800	trans	0.972	1.23151e-07		Uncharacterized protein isoform 1
MSTRG.17198.1	Ghicr24_A11G181000	trans	0.982	1.41766e-08		Trichome birefringence-like 19
MSTRG.17198.1	Ghicr24_A11G181100	trans	0.961	6.88915e-07		Trichome birefringence-like 21, putative
MSTRG.17198.1	Ghicr24_A11G189500	trans	0.984	7.57424e-09		P-loop containing nucleoside triphosphate hydrolases superfamily protein
MSTRG.17198.1	Ghicr24_A11G201500	trans	0.957	1.12118e-06		Calmodulin, putative
MSTRG.17198.1	Ghicr24_A11G206600	trans	0.989	1.06468e-09		Patatin
MSTRG.17198.1	Ghicr24_A11G212300	trans	0.978	3.57736e-08	WRKY	WRKY transcription factor 42
MSTRG.17198.1	Ghicr24_A11G217800	trans	0.988	1.99926e-09		Acyl-coenzyme A oxidase
MSTRG.17198.1	Ghicr24_A11G222000	trans	0.992	2.57694e-10		White-brown complex protein 11 isoform 4
MSTRG.17198.1	Ghicr24_A11G222700	trans	0.985	6.2095e-09		Serine/threonine-protein kinase SRK2E
MSTRG.17198.1	Ghicr24_A11G231500	trans	0.985	6.47351e-09	MYB	RAX-like transcription factor RAX1
[truncated: 17,678 more rows]

## Sheet: ZM24_0 vs ZM24_-2
LncRNA_ID	Target_gene_ID	Target_type	Pearson correlation coefficient	p-value	transcription factor	functional description
[truncated: 67 more rows]

[truncated: 1 more sheets: ZM24_5 vs ZM24_0]
