# Supplementary material for: RNA-Seq with a novel glabrous-ZM24fl reveals some key lncRNAs and the associated targets in fiber initiation of cotton
Source: BMC Plant Biol. 2022 Feb 3;22:61. doi: 10.1186/s12870-022-03444-9 (PMC8815142; doi:10.1186/s12870-022-03444-9)
Supplement: Supplementary file 8 — Additional file 8. The KEGG pathways of differentially expressed targeted genes of DELs. [file 12870_2022_3444_MOESM8_ESM.xlsx]

## Sheet: down
The KEGG pathways of the down-regulated targeted genes of DE_lncRNA
Comparison	Term Name	MainClass	Gene number	GeneListInSelectedSets	corrected p-value(BH method)
fl_0 vs ZM24_0	00062 Fatty acid elongation	Metabolism	11	[Ghicr24_D10G234500, Ghicr24_D02G186600, Ghicr24_Contig02226G000100, Ghicr24_D09G065500, Ghicr24_D11G225100, Ghicr24_A03G168900, Ghicr24_A01G004900, Ghicr24_A03G151000, Ghicr24_Contig01860_ERROPOS2805036+G000200, Ghicr24_D01G203100, Ghicr24_D10G157700]	0
	Lipid metabolism	Metabolism	14	[Ghicr24_D02G186600, Ghicr24_Contig02226G000100, Ghicr24_A07G002800, Ghicr24_D09G065500, Ghicr24_A03G151000, Ghicr24_Contig01860_ERROPOS2805036+G000200, Ghicr24_D01G203100, Ghicr24_D07G112500, Ghicr24_D10G157700, Ghicr24_D10G234500, Ghicr24_D11G225100, Ghicr24_A03G168900, Ghicr24_A01G004900, Ghicr24_A08G146100]	1.06186e-06
	04626 Plant-pathogen interaction	Organismal Systems	12	[Ghicr24_D10G234500, Ghicr24_D04G214100, Ghicr24_D02G186600, Ghicr24_Contig02226G000100, Ghicr24_D09G065500, Ghicr24_A03G168900, Ghicr24_A01G004900, Ghicr24_D01G203100, Ghicr24_D13G177900, Ghicr24_D12G177200, Ghicr24_D10G157700, Ghicr24_A06G179000]	3.01828e-05
	Environmental adaptation	Organismal Systems	12	[Ghicr24_D10G234500, Ghicr24_D04G214100, Ghicr24_D02G186600, Ghicr24_Contig02226G000100, Ghicr24_D09G065500, Ghicr24_A03G168900, Ghicr24_A01G004900, Ghicr24_D01G203100, Ghicr24_D13G177900, Ghicr24_D12G177200, Ghicr24_D10G157700, Ghicr24_A06G179000]	8.31236e-05
	Organismal Systems	Organismal Systems	12	[Ghicr24_D10G234500, Ghicr24_D04G214100, Ghicr24_D02G186600, Ghicr24_Contig02226G000100, Ghicr24_D09G065500, Ghicr24_A03G168900, Ghicr24_A01G004900, Ghicr24_D01G203100, Ghicr24_D13G177900, Ghicr24_D12G177200, Ghicr24_D10G157700, Ghicr24_A06G179000]	9.45079e-05
fl_5 vs ZM24_5	00062 Fatty acid elongation	Metabolism	29	[Ghicr24_A03G052600, Ghicr24_D02G186600, Ghicr24_Contig02226G000100, Ghicr24_A13G218900, Ghicr24_A05G103300, Ghicr24_D09G065500, Ghicr24_A03G151100, Ghicr24_A03G151000, Ghicr24_Contig01860_ERROPOS2805036+G000200, Ghicr24_D01G203100, Ghicr24_D10G157700, Ghicr24_A10G235400, Ghicr24_A10G235500, Ghicr24_A10G127600, Ghicr24_A09G247300, Ghicr24_A09G073700, Ghicr24_D13G209900, Ghicr24_D12G129300, Ghicr2…	6.03961e-14
	04145 Phagosome	Cellular Processes	54	[Ghicr24_D05G214200, Ghicr24_A09G092800, Ghicr24_D05G377700, Ghicr24_A11G044100, Ghicr24_D08G202100, Ghicr24_D02G094300, Ghicr24_A02G130000, Ghicr24_D10G029900, Ghicr24_A10G031900, Ghicr24_D07G245100, Ghicr24_D11G042600, Ghicr24_A04G012200, Ghicr24_A13G117400, Ghicr24_A03G222100, Ghicr24_A12G098800, Ghicr24_A08G201600, Ghicr24_D11G063800, Ghicr24_D08G203300, Ghicr24_D02G114200, Ghicr24_A11G068300…	6.03961e-14
	Transport and catabolism	Cellular Processes	93	[Ghicr24_D05G214200, Ghicr24_A09G092800, Ghicr24_D05G377700, Ghicr24_A11G044100, Ghicr24_D08G202100, Ghicr24_A05G029600, Ghicr24_D12G044100, Ghicr24_D02G094300, Ghicr24_D08G004900, Ghicr24_A02G130000, Ghicr24_D10G029900, Ghicr24_A10G031900, Ghicr24_D07G245100, Ghicr24_D04G132300, Ghicr24_D11G042600, Ghicr24_A04G012200, Ghicr24_A13G117400, Ghicr24_A10G197600, Ghicr24_A08G276600, Ghicr24_D02G211600…	3.47227e-11
	00190 Oxidative phosphorylation	Metabolism	43	[Ghicr24_D04G155000, Ghicr24_D13G023100, Ghicr24_D01G004000, Ghicr24_A01G004200, Ghicr24_D05G377700, Ghicr24_A02G130000, Ghicr24_D13G151100, Ghicr24_A13G101400, Ghicr24_A04G012200, Ghicr24_D09G113300, Ghicr24_A07G251500, Ghicr24_A11G061100, Ghicr24_D12G144400, Ghicr24_Contig01320G000400, Ghicr24_A10G129300, Ghicr24_A13G023900, Ghicr24_A08G092900, Ghicr24_D08G131900, Ghicr24_D01G032600, Ghicr24_D0…	2.23451e-08
	Lipid metabolism	Metabolism	82	[Ghicr24_A05G073400, Ghicr24_A02G109000, Ghicr24_A10G159000, Ghicr24_D02G186600, Ghicr24_Contig02226G000100, Ghicr24_A13G218900, Ghicr24_A10G182100, Ghicr24_A05G103300, Ghicr24_A07G002800, Ghicr24_D09G065500, Ghicr24_D05G149100, Ghicr24_A03G151100, Ghicr24_Contig01860_ERROPOS2805036+G000200, Ghicr24_D01G203100, Ghicr24_D10G157700, Ghicr24_A10G235400, Ghicr24_D06G042700, Ghicr24_A05G358500, Ghicr2…	2.11665e-08
	Energy metabolism	Metabolism	77	[Ghicr24_A08G233200, Ghicr24_D05G377700, Ghicr24_A02G130000, Ghicr24_D11G285500, Ghicr24_D09G241100, Ghicr24_A04G012200, Ghicr24_D09G113300, Ghicr24_A07G251500, Ghicr24_A10G129300, Ghicr24_A01G056100, Ghicr24_D09G129500, Ghicr24_D07G242600, Ghicr24_D11G219700, Ghicr24_A05G366500, Ghicr24_D06G068800, Ghicr24_D11G063800, Ghicr24_A12G068400, Ghicr24_A09G062300, Ghicr24_A12G145800, Ghicr24_D02G152400…	2.72152e-08
	00010 Glycolysis / Gluconeogenesis	Metabolism	31	[Ghicr24_A05G073400, Ghicr24_A02G077300, Ghicr24_D09G092100, Ghicr24_A11G029900, Ghicr24_D08G090200, Ghicr24_A05G346900, Ghicr24_A03G174800, Ghicr24_D01G207400, Ghicr24_A04G169800, Ghicr24_A12G018500, Ghicr24_D01G180600, Ghicr24_A02G201800, Ghicr24_D04G137900, Ghicr24_D03G160300, Ghicr24_Contig01149G003600, Ghicr24_D06G003800, Ghicr24_D07G242600, Ghicr24_D05G068500, Ghicr24_D01G223800, Ghicr24_D1…	0.00041205
	00710 Carbon fixation in photosynthetic organisms	Metabolism	21	[Ghicr24_D07G068200, Ghicr24_D05G046000, Ghicr24_A02G077300, Ghicr24_D07G242600, Ghicr24_D01G223800, Ghicr24_A05G366500, Ghicr24_D06G068800, Ghicr24_D11G084500, Ghicr24_A11G086900, Ghicr24_D11G172200, Ghicr24_A11G093700, Ghicr24_A07G252400, Ghicr24_D01G051600, Ghicr24_D02G168400, Ghicr24_D10G250200, Ghicr24_A01G181600, Ghicr24_A01G056100, Ghicr24_A03G149300, Ghicr24_D01G180600, Ghicr24_D04G183900…	0.000564239
	00903 Limonene and pinene degradation	Metabolism	6	[Ghicr24_A05G073400, Ghicr24_Contig01149G003600, Ghicr24_D05G068500, Ghicr24_D05G235400, Ghicr24_D02G179700, Ghicr24_A02G201800]	0.000522195
	Carbohydrate metabolism	Metabolism	115	[Ghicr24_A05G073400, Ghicr24_D11G302200, Ghicr24_A02G109000, Ghicr24_D05G075900, Ghicr24_A10G161200, Ghicr24_A09G233800, Ghicr24_A02G119200, Ghicr24_A05G157200, Ghicr24_D05G151700, Ghicr24_A07G251500, Ghicr24_A13G092900, Ghicr24_A05G385000, Ghicr24_A04G079500, Ghicr24_A01G056100, Ghicr24_A02G201800, Ghicr24_D04G137900, Ghicr24_Contig01149G003600, Ghicr24_A12G219900, Ghicr24_D07G242600, Ghicr24_D0…	0.0011157
	01040 Biosynthesis of unsaturated fatty acids	Metabolism	12	[Ghicr24_D03G137700, Ghicr24_A10G159000, Ghicr24_A03G052600, Ghicr24_A12G014700, Ghicr24_D11G225100, Ghicr24_D10G248600, Ghicr24_A03G151100, Ghicr24_A03G151000, Ghicr24_Contig01860_ERROPOS2805036+G000200, Ghicr24_D05G332600, Ghicr24_D03G137100, Ghicr24_A03G053400]	0.00151374
	00073 Cutin, suberine and wax biosynthesis	Metabolism	11	[Ghicr24_D08G152400, Ghicr24_D12G166000, Ghicr24_A05G358500, Ghicr24_D04G209600, Ghicr24_A09G072900, Ghicr24_A08G253200, Ghicr24_D11G094300, Ghicr24_A07G118100, Ghicr24_D07G112500, Ghicr24_A04G170000, Ghicr24_A08G146100]	0.00402835
	00100 Steroid biosynthesis	Metabolism	11	[Ghicr24_A03G056800, Ghicr24_D13G246600, Ghicr24_D02G241800, Ghicr24_A01G003800, Ghicr24_D07G076100, Ghicr24_D03G133800, Ghicr24_A02G181500, Ghicr24_A08G192500, Ghicr24_D03G030500, Ghicr24_D04G191900, Ghicr24_A13G256800]	0.00423216
	04144 Endocytosis	Cellular Processes	35	[Ghicr24_A11G302300, Ghicr24_D10G136300, Ghicr24_D08G044500, Ghicr24_D13G033900, Ghicr24_A10G037700, Ghicr24_A05G029600, Ghicr24_A06G004200, Ghicr24_D08G004900, Ghicr24_D12G136300, Ghicr24_D04G132300, Ghicr24_A08G276600, Ghicr24_D02G211600, Ghicr24_A03G222100, Ghicr24_A06G077500, Ghicr24_A04G094500, Ghicr24_A12G098800, Ghicr24_A08G033200, Ghicr24_D11G033600, Ghicr24_D11G294400, Ghicr24_A09G177600…	0.00502518
ZM24_5 vs ZM24_0	Replication and repair	Genetic Information Processing	22	[Ghicr24_A13G134600, Ghicr24_A13G239400, Ghicr24_A01G078200, Ghicr24_D07G133700, Ghicr24_D04G077300, Ghicr24_A11G179500, Ghicr24_D13G154600, Ghicr24_A13G255300, Ghicr24_D06G065900, Ghicr24_A10G087200, Ghicr24_D07G083500, Ghicr24_A13G036100, Ghicr24_D03G152900, Ghicr24_A11G063800, Ghicr24_A05G358200, Ghicr24_D01G075600, Ghicr24_D13G034600, Ghicr24_A12G223600, Ghicr24_A08G181400, Ghicr24_D06G109500…	1.88115e-06
	Environmental Information Processing	Environmental Information Processing	47	[Ghicr24_D09G208400, Ghicr24_D10G029400, Ghicr24_A05G180500, Ghicr24_A13G044100, Ghicr24_A09G023800, Ghicr24_A10G031400, Ghicr24_A11G008200, Ghicr24_D11G008000, Ghicr24_D01G113800, Ghicr24_D09G021200, Ghicr24_D11G157400, Ghicr24_A11G105900, Ghicr24_A03G232600, Ghicr24_D12G196300, Ghicr24_D13G040500, Ghicr24_A08G272800, Ghicr24_A10G023600, Ghicr24_A13G210900, Ghicr24_A07G148700, Ghicr24_D01G182400…	1.7021e-06
	04075 Plant hormone signal transduction	Environmental Information Processing	35	[Ghicr24_D09G208400, Ghicr24_D10G029400, Ghicr24_A13G044100, Ghicr24_A10G031400, Ghicr24_D01G113800, Ghicr24_D11G157400, Ghicr24_A11G105900, Ghicr24_A03G232600, Ghicr24_D13G040500, Ghicr24_A08G272800, Ghicr24_A10G023600, Ghicr24_A13G210900, Ghicr24_A07G148700, Ghicr24_D01G182400, Ghicr24_D07G144200, Ghicr24_A09G037500, Ghicr24_A13G056400, Ghicr24_A02G098600, Ghicr24_D13G073500, Ghicr24_A13G073000…	4.74053e-06
	Signal transduction	Environmental Information Processing	44	[Ghicr24_D09G208400, Ghicr24_D10G029400, Ghicr24_A05G180500, Ghicr24_A13G044100, Ghicr24_A10G031400, Ghicr24_A11G008200, Ghicr24_D11G008000, Ghicr24_D01G113800, Ghicr24_D11G157400, Ghicr24_A11G105900, Ghicr24_A03G232600, Ghicr24_D12G196300, Ghicr24_D13G040500, Ghicr24_A08G272800, Ghicr24_A10G023600, Ghicr24_A13G210900, Ghicr24_A07G148700, Ghicr24_D01G182400, Ghicr24_D06G092900, Ghicr24_D07G144200…	4.27941e-06
	03440 Homologous recombination	Genetic Information Processing	10	[Ghicr24_A01G078200, Ghicr24_A13G036100, Ghicr24_A11G063800, Ghicr24_D01G075600, Ghicr24_D13G034600, Ghicr24_A12G223600, Ghicr24_D13G154600, Ghicr24_Contig01564G001300, Ghicr24_A10G087200, Ghicr24_A06G094700]	0.000198304
	03030 DNA replication	Genetic Information Processing	9	[Ghicr24_A13G134600, Ghicr24_A01G078200, Ghicr24_D03G152900, Ghicr24_D04G077300, Ghicr24_A05G358200, Ghicr24_D01G075600, Ghicr24_A11G179500, Ghicr24_A12G223600, Ghicr24_D13G154600]	0.000923854
	03420 Nucleotide excision repair	Genetic Information Processing	9	[Ghicr24_D07G083500, Ghicr24_A01G078200, Ghicr24_D03G152900, Ghicr24_D01G075600, Ghicr24_A11G179500, Ghicr24_A12G223600, Ghicr24_D13G154600, Ghicr24_A08G181400, Ghicr24_A13G255300]	0.00624494
	03410 Base excision repair	Genetic Information Processing	7	[Ghicr24_A13G134600, Ghicr24_A01G078200, Ghicr24_D03G152900, Ghicr24_D01G075600, Ghicr24_A11G179500, Ghicr24_D13G154600, Ghicr24_D06G109500]	0.00661136

## Sheet: up
The KEGG pathways of the up-regulated targeted genes of DE-lncRNAs
comparison	Term Name	MainClass	Gene number	GeneListInSelectedSets	corrected p-value(BH method)
fl_5 vs fl_0	Biosynthesis of other secondary metabolites	Metabolism	58	[Ghicr24_D05G052700, Ghicr24_D05G212700, Ghicr24_A08G254500, Ghicr24_D10G121900, Ghicr24_A10G197000, Ghicr24_D10G153700, Ghicr24_A05G335300, Ghicr24_D02G196600, Ghicr24_D08G085300, Ghicr24_A02G184900, Ghicr24_D13G163500, Ghicr24_D10G203800, Ghicr24_A05G018100, Ghicr24_A11G040900, Ghicr24_A13G170800, Ghicr24_D03G163600, Ghicr24_D03G050800, Ghicr24_D05G179000, Ghicr24_D03G158000, Ghicr24_A06G001500…	2.5091e-14
	00280 Valine, leucine and isoleucine degradation	Metabolism	24	[Ghicr24_A02G005500, Ghicr24_A12G024200, Ghicr24_D02G221200, Ghicr24_D02G006300, Ghicr24_A02G082900, Ghicr24_D07G235600, Ghicr24_A09G261500, Ghicr24_A06G241100, Ghicr24_D05G212700, Ghicr24_D06G169000, Ghicr24_A05G002000, Ghicr24_D08G068900, Ghicr24_D05G001100, Ghicr24_D05G263500, Ghicr24_D06G243000, Ghicr24_D10G154200, Ghicr24_A03G205500, Ghicr24_D09G250600, Ghicr24_A05G221000, Ghicr24_A07G245500…	7.10913e-14
	Amino acid metabolism	Metabolism	62	[Ghicr24_A06G178700, Ghicr24_A06G241100, Ghicr24_D05G212700, Ghicr24_A05G002000, Ghicr24_D06G243000, Ghicr24_A10G197000, Ghicr24_D01G104700, Ghicr24_A10G130900, Ghicr24_A09G108000, Ghicr24_D02G196600, Ghicr24_A07G245500, Ghicr24_A05G075100, Ghicr24_D13G163500, Ghicr24_A11G040900, Ghicr24_A13G170800, Ghicr24_D03G163600, Ghicr24_A02G005500, Ghicr24_D11G290500, Ghicr24_D01G053300, Ghicr24_D06G091400…	6.76214e-08
	00940 Phenylpropanoid biosynthesis	Metabolism	33	[Ghicr24_D05G052700, Ghicr24_A08G254500, Ghicr24_D10G121900, Ghicr24_A11G048400, Ghicr24_D11G046700, Ghicr24_A10G197000, Ghicr24_D11G228000, Ghicr24_A10G232300, Ghicr24_D02G169200, Ghicr24_A03G127200, Ghicr24_A10G201200, Ghicr24_D08G085300, Ghicr24_A02G184900, Ghicr24_D10G203800, Ghicr24_A05G018100, Ghicr24_A02G037200, Ghicr24_A11G040900, Ghicr24_D05G179000, Ghicr24_D03G158000, Ghicr24_A06G001500…	7.15714e-08
	00071 Fatty acid degradation	Metabolism	16	[Ghicr24_A13G098600, Ghicr24_D11G326500, Ghicr24_D07G235600, Ghicr24_A12G157600, Ghicr24_A06G241100, Ghicr24_D06G169000, Ghicr24_A11G217800, Ghicr24_A09G080000, Ghicr24_A01G211900, Ghicr24_D06G243000, Ghicr24_D10G154200, Ghicr24_A11G339600, Ghicr24_A07G245500, Ghicr24_D11G234100, Ghicr24_D01G016600, Ghicr24_D09G071900]	1.02592e-06
	00941 Flavonoid biosynthesis	Metabolism	15	[Ghicr24_D05G052700, Ghicr24_A02G030300, Ghicr24_D05G179000, Ghicr24_A10G131100, Ghicr24_A10G131000, Ghicr24_D05G191700, Ghicr24_A10G197000, Ghicr24_A05G172900, Ghicr24_D10G153700, Ghicr24_A05G197800, Ghicr24_A05G335300, Ghicr24_A06G008600, Ghicr24_D02G169200, Ghicr24_D02G033200, Ghicr24_D12G279100]	2.18805e-06
	00640 Propanoate metabolism	Metabolism	12	[Ghicr24_A03G205500, Ghicr24_D02G221200, Ghicr24_A02G082900, Ghicr24_A09G261500, Ghicr24_D09G250600, Ghicr24_D01G210700, Ghicr24_A05G249400, Ghicr24_A06G241100, Ghicr24_A05G002000, Ghicr24_D02G081000, Ghicr24_D05G001100, Ghicr24_D06G243000]	2.94702e-05
	Lipid metabolism	Metabolism	52	[Ghicr24_A08G208200, Ghicr24_A13G098600, Ghicr24_D13G002500, Ghicr24_A07G103500, Ghicr24_D08G210600, Ghicr24_A07G258500, Ghicr24_A06G241100, Ghicr24_D07G113500, Ghicr24_A03G067400, Ghicr24_D06G243000, Ghicr24_D06G228800, Ghicr24_A11G339600, Ghicr24_A06G226700, Ghicr24_A07G245500, Ghicr24_D04G192200, Ghicr24_D11G234100, Ghicr24_D05G014300, Ghicr24_D01G016600, Ghicr24_D09G071900, Ghicr24_D02G137500…	2.67086e-05
	00592 alpha-Linolenic acid metabolism	Metabolism	13	[Ghicr24_A13G098600, Ghicr24_D13G002500, Ghicr24_A12G157600, Ghicr24_A13G001000, Ghicr24_A11G217800, Ghicr24_A09G080000, Ghicr24_A01G211900, Ghicr24_D10G154200, Ghicr24_D06G228800, Ghicr24_A06G226700, Ghicr24_D11G234100, Ghicr24_D01G016600, Ghicr24_D09G071900]	0.000346873
	00410 beta-Alanine metabolism	Metabolism	11	[Ghicr24_A12G016900, Ghicr24_A03G205500, Ghicr24_D02G221200, Ghicr24_D07G011900, Ghicr24_D07G235600, Ghicr24_A07G245500, Ghicr24_A07G011400, Ghicr24_D09G183100, Ghicr24_A09G194700, Ghicr24_D06G169000, Ghicr24_D08G194300]	0.000653723
	Metabolism of terpenoids and polyketides	Metabolism	28	[Ghicr24_A13G176000, Ghicr24_D07G235600, Ghicr24_D01G033100, Ghicr24_A06G241100, Ghicr24_A07G159400, Ghicr24_A13G012800, Ghicr24_D06G243000, Ghicr24_D06G006600, Ghicr24_D10G018600, Ghicr24_A05G119200, Ghicr24_A07G079300, Ghicr24_D06G062300, Ghicr24_A07G245500, Ghicr24_Contig01090_ERROPOS415334+G000800, Ghicr24_D04G192200, Ghicr24_D07G077800, Ghicr24_A01G036900, Ghicr24_D08G026500, Ghicr24_A10G217…	0.000980033
	04075 Plant hormone signal transduction	Environmental Information Processing	40	[Ghicr24_D08G258300, Ghicr24_A08G258400, Ghicr24_A11G222700, Ghicr24_D05G098900, Ghicr24_A03G132400, Ghicr24_A04G105500, Ghicr24_A01G171700, Ghicr24_Contig03277G000100, Ghicr24_D07G113600, Ghicr24_A13G144700, Ghicr24_D01G222100, Ghicr24_A09G184100, Ghicr24_D04G144000, Ghicr24_A08G217200, Ghicr24_D08G205700, Ghicr24_D10G104000, Ghicr24_D13G188200, Ghicr24_D07G146500, Ghicr24_Contig03452G000800, Gh…	0.00239901
	Metabolism of cofactors and vitamins	Metabolism	31	[Ghicr24_A05G025600, Ghicr24_D03G128000, Ghicr24_D05G212700, Ghicr24_D01G155400, Ghicr24_A08G195700, Ghicr24_A10G197000, Ghicr24_A01G157200, Ghicr24_A10G130900, Ghicr24_A12G016900, Ghicr24_D02G196600, Ghicr24_D13G163500, Ghicr24_D05G234500, Ghicr24_A11G040900, Ghicr24_A13G170800, Ghicr24_A03G018400, Ghicr24_A12G078900, Ghicr24_D10G061900, Ghicr24_D09G064200, Ghicr24_D08G026500, Ghicr24_A09G194700…	0.00321215
	00310 Lysine degradation	Metabolism	7	[Ghicr24_D07G235600, Ghicr24_A07G245500, Ghicr24_D06G091400, Ghicr24_A06G241100, Ghicr24_D06G169000, Ghicr24_A06G091800, Ghicr24_D06G243000]	0.00350411
	00966 Glucosinolate biosynthesis	Metabolism	5	[Ghicr24_A05G221000, Ghicr24_A05G271400, Ghicr24_D05G212700, Ghicr24_D05G263500, Ghicr24_D03G163600]	0.00365612
	00770 Pantothenate and CoA biosynthesis	Metabolism	8	[Ghicr24_A10G130900, Ghicr24_A12G016900, Ghicr24_A05G221000, Ghicr24_D09G183100, Ghicr24_A05G271400, Ghicr24_A09G194700, Ghicr24_D05G212700, Ghicr24_D05G263500]	0.00346839
	00130 Ubiquinone and other terpenoid-quinone biosynthesis	Metabolism	9	[Ghicr24_D02G196600, Ghicr24_D03G128000, Ghicr24_A07G026300, Ghicr24_D13G163500, Ghicr24_D10G019100, Ghicr24_A03G038700, Ghicr24_A11G040900, Ghicr24_A13G170800, Ghicr24_A10G197000]	0.00419932
	00380 Tryptophan metabolism	Metabolism	9	[Ghicr24_A08G077100, Ghicr24_D01G104700, Ghicr24_D07G235600, Ghicr24_A07G245500, Ghicr24_D11G290500, Ghicr24_A06G241100, Ghicr24_D06G169000, Ghicr24_D03G163600, Ghicr24_D06G243000]	0.00472617
	00360 Phenylalanine metabolism	Metabolism	10	[Ghicr24_D02G196600, Ghicr24_D11G290500, Ghicr24_D08G194300, Ghicr24_D13G163500, Ghicr24_A03G038700, Ghicr24_A11G040900, Ghicr24_A13G170800, Ghicr24_A01G059500, Ghicr24_A10G197000, Ghicr24_A07G027200]	0.00569131
	00330 Arginine and proline metabolism	Metabolism	11	[Ghicr24_D07G011900, Ghicr24_D07G235600, Ghicr24_A07G245500, Ghicr24_D11G290500, Ghicr24_A07G011400, Ghicr24_D06G169000, Ghicr24_A01G243900, Ghicr24_D06G162200, Ghicr24_D07G186900, Ghicr24_D01G234100, Ghicr24_A07G027200]	0.00897799
	00564 Glycerophospholipid metabolism	Metabolism	16	[Ghicr24_D11G296900, Ghicr24_D13G002500, Ghicr24_A08G196000, Ghicr24_D08G198500, Ghicr24_A07G258500, Ghicr24_A13G001000, Ghicr24_A11G305000, Ghicr24_D13G104700, Ghicr24_D02G191900, Ghicr24_D05G245200, Ghicr24_D06G228800, Ghicr24_A06G226700, Ghicr24_A05G252600, Ghicr24_A11G032100, Ghicr24_D05G271700, Ghicr24_D06G011600]	0.00996946
ZM24_5 vs ZM24_0	04145 Phagosome	Cellular Processes	78	[Ghicr24_D05G214200, Ghicr24_A09G092800, Ghicr24_D05G377700, Ghicr24_D12G247500, Ghicr24_A11G044100, Ghicr24_D08G202100, Ghicr24_D02G094300, Ghicr24_A02G130000, Ghicr24_D10G029900, Ghicr24_A10G031900, Ghicr24_D07G245100, Ghicr24_D11G042600, Ghicr24_A04G012200, Ghicr24_A02G094900, Ghicr24_A13G117400, Ghicr24_A03G222100, Ghicr24_A13G161000, Ghicr24_A10G002500, Ghicr24_A12G098800, Ghicr24_A08G201600…	0
	Energy metabolism	Metabolism	162	[Ghicr24_D05G377700, Ghicr24_D12G105300, Ghicr24_D12G247500, Ghicr24_D08G103900, Ghicr24_D08G096600, Ghicr24_A09G252200, Ghicr24_A02G130000, Ghicr24_D11G285500, Ghicr24_A11G069600, Ghicr24_D09G241100, Ghicr24_A12G233300, Ghicr24_D09G113300, Ghicr24_A07G251500, Ghicr24_A01G021400, Ghicr24_D08G081100, Ghicr24_A10G129300, Ghicr24_D05G140800, Ghicr24_A10G002500, Ghicr24_A01G056100, Ghicr24_D09G129500…	8.21565e-15
	00190 Oxidative phosphorylation	Metabolism	95	[Ghicr24_A10G052000, Ghicr24_D05G377700, Ghicr24_D12G105300, Ghicr24_D12G247500, Ghicr24_D08G103900, Ghicr24_D08G096600, Ghicr24_A02G130000, Ghicr24_A11G069600, Ghicr24_A11G230500, Ghicr24_A12G233300, Ghicr24_A04G012200, Ghicr24_D09G113300, Ghicr24_A07G251500, Ghicr24_A01G021400, Ghicr24_D08G081100, Ghicr24_A10G129300, Ghicr24_A13G161000, Ghicr24_A10G002500, Ghicr24_A08G020400, Ghicr24_A10G135400…	1.64313e-14
	Lipid metabolism	Metabolism	153	[Ghicr24_A05G073400, Ghicr24_A08G208200, Ghicr24_A13G098600, Ghicr24_A02G109000, Ghicr24_A10G159000, Ghicr24_A05G103300, Ghicr24_A03G151100, Ghicr24_Contig01860_ERROPOS2805036+G000200, Ghicr24_A08G118000, Ghicr24_D08G268700, Ghicr24_D01G203100, Ghicr24_D01G066900, Ghicr24_D10G157700, Ghicr24_D06G042700, Ghicr24_A12G251000, Ghicr24_D13G117400, Ghicr24_D04G209600, Ghicr24_D08G251700, Ghicr24_Contig…	7.22977e-14
	00062 Fatty acid elongation	Metabolism	32	[Ghicr24_A03G052600, Ghicr24_A07G103500, Ghicr24_D02G186600, Ghicr24_Contig02226G000100, Ghicr24_A13G218900, Ghicr24_A05G103300, Ghicr24_D09G065500, Ghicr24_A08G153500, Ghicr24_A03G151100, Ghicr24_A03G151000, Ghicr24_Contig01860_ERROPOS2805036+G000200, Ghicr24_D01G203100, Ghicr24_D10G157700, Ghicr24_A10G235400, Ghicr24_A10G235500, Ghicr24_A10G127600, Ghicr24_A09G247300, Ghicr24_D07G100800, Ghicr2…	6.57252e-14
	Transport and catabolism	Cellular Processes	155	[Ghicr24_D11G113600, Ghicr24_A13G098600, Ghicr24_D05G377700, Ghicr24_D12G247500, Ghicr24_A11G182300, Ghicr24_D11G178400, Ghicr24_D12G044100, Ghicr24_D02G094300, Ghicr24_A02G130000, Ghicr24_D10G029900, Ghicr24_A10G031900, Ghicr24_D11G042600, Ghicr24_A02G094900, Ghicr24_D08G139300, Ghicr24_D09G081100, Ghicr24_A03G222100, Ghicr24_A04G094500, Ghicr24_A10G002500, Ghicr24_D11G033600, Ghicr24_Contig0116…	7.39409e-13
	Carbohydrate metabolism	Metabolism	252	[Ghicr24_A02G109000, Ghicr24_A11G182300, Ghicr24_D05G375000, Ghicr24_D06G190900, Ghicr24_D03G111000, Ghicr24_A09G233800, Ghicr24_D05G151700, Ghicr24_A03G089700, Ghicr24_D08G251700, Ghicr24_Contig02203_ERROPOS646099+G000200, Ghicr24_A04G163200, Ghicr24_A04G079500, Ghicr24_A01G056100, Ghicr24_A02G201800, Ghicr24_A09G226700, Ghicr24_D04G137900, Ghicr24_A10G240000, Ghicr24_D07G242600, Ghicr24_D09G211…	6.90115e-13
	00010 Glycolysis / Gluconeogenesis	Metabolism	63	[Ghicr24_A05G073400, Ghicr24_A11G029900, Ghicr24_D04G138400, Ghicr24_D03G111000, Ghicr24_A03G089700, Ghicr24_A04G146900, Ghicr24_D08G251700, Ghicr24_Contig02203_ERROPOS646099+G000200, Ghicr24_A02G201800, Ghicr24_D03G010500, Ghicr24_D04G050800, Ghicr24_D04G137900, Ghicr24_Contig01149G003600, Ghicr24_D07G242600, Ghicr24_A09G043800, Ghicr24_D05G068500, Ghicr24_D10G049600, Ghicr24_A05G366500, Ghicr24…	3.99488e-09
	00020 Citrate cycle (TCA cycle)	Metabolism	34	[Ghicr24_A12G161800, Ghicr24_D11G302200, Ghicr24_D05G159600, Ghicr24_A10G190300, Ghicr24_A11G182300, Ghicr24_D11G178400, Ghicr24_D05G375000, Ghicr24_D01G025600, Ghicr24_A02G046100, Ghicr24_A02G064700, Ghicr24_A05G346900, Ghicr24_A03G174800, Ghicr24_A07G251500, Ghicr24_A12G069900, Ghicr24_A11G310300, Ghicr24_D09G158200, Ghicr24_D12G170900, Ghicr24_D02G192100, Ghicr24_A04G163200, Ghicr24_A09G169600…	1.10315e-07
	Biosynthesis of other secondary metabolites	Metabolism	92	[Ghicr24_A13G109700, Ghicr24_D05G052700, Ghicr24_D05G075900, Ghicr24_D05G212700, Ghicr24_A08G254500, Ghicr24_D10G121900, Ghicr24_D12G196900, Ghicr24_A10G197000, Ghicr24_D10G153700, Ghicr24_D05G087800, Ghicr24_A05G081100, Ghicr24_A05G335300, Ghicr24_D02G196600, Ghicr24_D13G255400, Ghicr24_D01G207900, Ghicr24_A02G184900, Ghicr24_D12G058300, Ghicr24_D13G163500, Ghicr24_D10G203800, Ghicr24_D13G090400…	4.3124e-07
	00710 Carbon fixation in photosynthetic organisms	Metabolism	39	[Ghicr24_D05G046000, Ghicr24_D08G235600, Ghicr24_A11G287000, Ghicr24_A02G077300, Ghicr24_D07G243600, Ghicr24_A02G046100, Ghicr24_D07G153800, Ghicr24_D11G172200, Ghicr24_A04G146900, Ghicr24_A11G040600, Ghicr24_A07G253500, Ghicr24_D05G140800, Ghicr24_A01G056100, Ghicr24_D01G180600, Ghicr24_D07G068200, Ghicr24_D07G242600, Ghicr24_A09G043800, Ghicr24_D01G223800, Ghicr24_A05G366500, Ghicr24_D06G068800…	6.58884e-07
	00280 Valine, leucine and isoleucine degradation	Metabolism	28	[Ghicr24_A05G073400, Ghicr24_D07G235600, Ghicr24_A06G241100, Ghicr24_D05G212700, Ghicr24_A02G064700, Ghicr24_A09G235900, Ghicr24_D11G142400, Ghicr24_D02G081000, Ghicr24_D05G238600, Ghicr24_A02G201800, Ghicr24_D03G010500, Ghicr24_Contig01149G003600, Ghicr24_D02G221200, Ghicr24_A02G082900, Ghicr24_D05G068500, Ghicr24_D09G224200, Ghicr24_D02G179700, Ghicr24_D08G198700, Ghicr24_A01G199800, Ghicr24_D0…	6.75174e-07
	00071 Fatty acid degradation	Metabolism	28	[Ghicr24_A05G073400, Ghicr24_A13G098600, Ghicr24_A10G182100, Ghicr24_D07G235600, Ghicr24_A11G025400, Ghicr24_A06G241100, Ghicr24_D08G268700, Ghicr24_A09G080000, Ghicr24_A01G211900, Ghicr24_D11G060400, Ghicr24_A11G339600, Ghicr24_D01G207400, Ghicr24_A08G251400, Ghicr24_D08G251700, Ghicr24_Contig02203_ERROPOS646099+G000200, Ghicr24_D11G142400, Ghicr24_D11G234100, Ghicr24_D01G016600, Ghicr24_A02G201…	7.85662e-07
	Amino acid metabolism	Metabolism	134	[Ghicr24_A05G073400, Ghicr24_D09G206100, Ghicr24_A06G178700, Ghicr24_A11G184600, Ghicr24_A10G188800, Ghicr24_D05G375000, Ghicr24_D10G230500, Ghicr24_A07G063600, Ghicr24_D11G285500, Ghicr24_A10G197000, Ghicr24_A11G257500, Ghicr24_D02G196600, Ghicr24_D13G255400, Ghicr24_D08G251700, Ghicr24_Contig02203_ERROPOS646099+G000200, Ghicr24_D05G140800, Ghicr24_A01G056100, Ghicr24_D05G238600, Ghicr24_A02G201…	9.48803e-07
	00030 Pentose phosphate pathway	Metabolism	30	[Ghicr24_D04G157300, Ghicr24_D08G235600, Ghicr24_A11G287000, Ghicr24_A02G077300, Ghicr24_D06G044700, Ghicr24_D07G243600, Ghicr24_D07G153800, Ghicr24_A04G119200, Ghicr24_D08G056000, Ghicr24_A04G169800, Ghicr24_A07G253500, Ghicr24_A05G056600, Ghicr24_D09G037800, Ghicr24_D07G068200, Ghicr24_D01G164100, Ghicr24_D01G223800, Ghicr24_A02G108600, Ghicr24_D11G084500, Ghicr24_A11G086900, Ghicr24_D04G209400…	1.3946e-05
	00630 Glyoxylate and dicarboxylate metabolism	Metabolism	32	[Ghicr24_A12G050100, Ghicr24_D05G159600, Ghicr24_A06G241400, Ghicr24_D07G235900, Ghicr24_A06G241100, Ghicr24_D06G243300, Ghicr24_A02G046100, Ghicr24_A02G064700, Ghicr24_D11G172200, Ghicr24_D12G170900, Ghicr24_A05G075100, Ghicr24_D07G186500, Ghicr24_A01G056100, Ghicr24_A09G226700, Ghicr24_A05G165200, Ghicr24_D05G070200, Ghicr24_D02G047500, Ghicr24_D09G087900, Ghicr24_A10G139100, Ghicr24_A11G179300…	2.0861e-05
	00903 Limonene and pinene degradation	Metabolism	8	[Ghicr24_A05G073400, Ghicr24_Contig01149G003600, Ghicr24_D07G235600, Ghicr24_D05G068500, Ghicr24_D05G235400, Ghicr24_D02G179700, Ghicr24_A02G201800, Ghicr24_D03G010500]	0.000185279
	01040 Biosynthesis of unsaturated fatty acids	Metabolism	19	[Ghicr24_D03G137700, Ghicr24_A11G291200, Ghicr24_A13G098600, Ghicr24_A10G159000, Ghicr24_A03G052600, Ghicr24_D10G248600, Ghicr24_A03G151100, Ghicr24_A03G151000, Ghicr24_Contig01860_ERROPOS2805036+G000200, Ghicr24_A11G217800, Ghicr24_D03G137100, Ghicr24_A11G360200, Ghicr24_A12G014700, Ghicr24_D11G225100, Ghicr24_D11G142400, Ghicr24_D05G332600, Ghicr24_D11G234100, Ghicr24_D01G016600, Ghicr24_A03G05…	0.000203511
	00270 Cysteine and methionine metabolism	Metabolism	42	[Ghicr24_Contig00412G000100, Ghicr24_A06G178700, Ghicr24_D02G245600, Ghicr24_D08G241400, Ghicr24_D05G212700, Ghicr24_D11G362800, Ghicr24_A02G046100, Ghicr24_A02G040000, Ghicr24_A09G235900, Ghicr24_A11G257500, Ghicr24_D02G196600, Ghicr24_D03G085500, Ghicr24_D02G043000, Ghicr24_A11G371500, Ghicr24_A13G188300, Ghicr24_A01G056100, Ghicr24_D09G215300, Ghicr24_D13G163500, Ghicr24_A09G226800, Ghicr24_A1…	0.000204098
	00940 Phenylpropanoid biosynthesis	Metabolism	55	[Ghicr24_A13G109700, Ghicr24_D05G052700, Ghicr24_D05G075900, Ghicr24_A08G254500, Ghicr24_D10G121900, Ghicr24_A10G197000, Ghicr24_D05G087800, Ghicr24_A05G081100, Ghicr24_D13G255400, Ghicr24_D01G207900, Ghicr24_A02G184900, Ghicr24_D10G203800, Ghicr24_D13G090400, Ghicr24_D07G234100, Ghicr24_A08G123000, Ghicr24_A07G001400, Ghicr24_D03G158000, Ghicr24_A09G171700, Ghicr24_A06G001500, Ghicr24_A06G068500…	0.000199021
	00073 Cutin, suberine and wax biosynthesis	Metabolism	18	[Ghicr24_A08G208200, Ghicr24_D08G152400, Ghicr24_D12G246500, Ghicr24_A09G072900, Ghicr24_A08G253200, Ghicr24_A07G118100, Ghicr24_D07G113500, Ghicr24_D09G064600, Ghicr24_D07G112500, Ghicr24_A04G170000, Ghicr24_A12G251000, Ghicr24_D12G166000, Ghicr24_A05G358500, Ghicr24_D04G209600, Ghicr24_D08G204800, Ghicr24_A08G146100, Ghicr24_A08G202400, Ghicr24_A09G076600]	0.000350973
	Metabolism of other amino acids	Metabolism	62	[Ghicr24_A05G073400, Ghicr24_A08G233200, Ghicr24_D05G075900, Ghicr24_A11G182300, Ghicr24_D11G178400, Ghicr24_D11G285500, Ghicr24_A08G216700, Ghicr24_A12G216600, Ghicr24_A08G025200, Ghicr24_D05G087800, Ghicr24_A05G081100, Ghicr24_A11G257500, Ghicr24_A11G169600, Ghicr24_A02G201800, Ghicr24_A09G226700, Ghicr24_D03G010500, Ghicr24_A02G032700, Ghicr24_Contig01149G003600, Ghicr24_D05G068500, Ghicr24_A0…	0.000407708
	00941 Flavonoid biosynthesis	Metabolism	21	[Ghicr24_D05G052700, Ghicr24_A02G030300, Ghicr24_D05G115900, Ghicr24_A11G188700, Ghicr24_A10G131100, Ghicr24_A12G023300, Ghicr24_A10G131000, Ghicr24_D12G196900, Ghicr24_A08G195100, Ghicr24_D05G191700, Ghicr24_A10G197000, Ghicr24_A05G172900, Ghicr24_D10G153700, Ghicr24_Contig00668G000300, Ghicr24_A05G197800, Ghicr24_A05G335300, Ghicr24_D13G255400, Ghicr24_D02G033200, Ghicr24_D12G058300, Ghicr24_D1…	0.00069048
	Metabolism of terpenoids and polyketides	Metabolism	62	[Ghicr24_A05G073400, Ghicr24_A05G021000, Ghicr24_D06G216700, Ghicr24_D01G033100, Ghicr24_A06G241100, Ghicr24_D10G218900, Ghicr24_D07G153800, Ghicr24_A04G103900, Ghicr24_A05G195400, Ghicr24_A10G044700, Ghicr24_D10G018600, Ghicr24_A05G119200, Ghicr24_D06G062300, Ghicr24_Contig01090_ERROPOS415334+G000800, Ghicr24_D04G169100, Ghicr24_D04G192200, Ghicr24_D04G142700, Ghicr24_D07G077800, Ghicr24_A12G058…	0.00138147
	00250 Alanine, aspartate and glutamate metabolism	Metabolism	22	[Ghicr24_A08G233200, Ghicr24_A12G295400, Ghicr24_D12G213000, Ghicr24_D05G070200, Ghicr24_D06G068800, Ghicr24_D09G099600, Ghicr24_D09G224200, Ghicr24_D11G285500, Ghicr24_A09G107800, Ghicr24_D03G116600, Ghicr24_A12G216600, Ghicr24_A09G235900, Ghicr24_A09G108000, Ghicr24_D12G286800, Ghicr24_A04G126300, Ghicr24_D04G164400, Ghicr24_D05G140800, Ghicr24_A05G075100, Ghicr24_D07G186500, Ghicr24_A12G171900…	0.0016427
	00130 Ubiquinone and other terpenoid-quinone biosynthesis	Metabolism	18	[Ghicr24_A04G026500, Ghicr24_D03G056900, Ghicr24_A11G200600, Ghicr24_A10G051800, Ghicr24_Contig00324G000600, Ghicr24_A07G026300, Ghicr24_D05G005700, Ghicr24_A10G197000, Ghicr24_D11G196600, Ghicr24_A10G019700, Ghicr24_A01G070900, Ghicr24_D02G196600, Ghicr24_D13G255400, Ghicr24_D01G068800, Ghicr24_D05G365300, Ghicr24_D13G163500, Ghicr24_D10G019100, Ghicr24_A13G170800]	0.00162343
	00471 D-Glutamine and D-glutamate metabolism	Metabolism	5	[Ghicr24_A08G233200, Ghicr24_D12G213000, Ghicr24_D11G285500, Ghicr24_D03G116600, Ghicr24_A12G216600]	0.00249161
	00310 Lysine degradation	Metabolism	12	[Ghicr24_A05G073400, Ghicr24_Contig01149G003600, Ghicr24_D07G235600, Ghicr24_D05G068500, Ghicr24_D06G091400, Ghicr24_A06G241100, Ghicr24_D05G375000, Ghicr24_D05G235400, Ghicr24_A06G091800, Ghicr24_D02G179700, Ghicr24_A02G201800, Ghicr24_D03G010500]	0.00431707
	00902 Monoterpenoid biosynthesis	Metabolism	5	[Ghicr24_D11G091500, Ghicr24_Contig01090_ERROPOS415334+G000800, Ghicr24_Contig01788_ERROPOS2512867G000300, Ghicr24_D10G218900, Ghicr24_D10G218800]	0.00432424
	00909 Sesquiterpenoid and triterpenoid biosynthesis	Metabolism	13	[Ghicr24_D06G216700, Ghicr24_A04G154700, Ghicr24_D04G191900, Ghicr24_D01G003600, Ghicr24_D10G018600, Ghicr24_A05G119200, Ghicr24_D04G192200, Ghicr24_D02G241800, Ghicr24_A01G003800, Ghicr24_A01G072100, Ghicr24_A02G181500, Ghicr24_D05G366200, Ghicr24_D03G030500]	0.00430785
	00910 Nitrogen metabolism	Metabolism	16	[Ghicr24_A08G233200, Ghicr24_A03G160500, Ghicr24_D02G220100, Ghicr24_D12G213000, Ghicr24_A09G252200, Ghicr24_D11G285500, Ghicr24_D03G116600, Ghicr24_A12G216600, Ghicr24_D09G241100, Ghicr24_A05G227600, Ghicr24_A04G126300, Ghicr24_D04G164400, Ghicr24_D05G318800, Ghicr24_D07G186500, Ghicr24_A03G204500, Ghicr24_D09G129500]	0.00482089
