# Supplementary material for: RNA-Seq with a novel glabrous-ZM24fl reveals some key lncRNAs and the associated targets in fiber initiation of cotton
Source: BMC Plant Biol. 2022 Feb 3;22:61. doi: 10.1186/s12870-022-03444-9 (PMC8815142; doi:10.1186/s12870-022-03444-9)
Supplement: Supplementary file 9 — Additional file 9. List of primers used in this research. [file 12870_2022_3444_MOESM9_ESM.xlsx]

## Sheet: Sheet1
List of primers used in this research
name	primers sequences
qGhHD1-F	GGCAGAGAGGATGGTGACTAGC
qGhHD1-R	TCGGAGCCTGTTGCCGATAAAG
qGhHOX3-F	GGCCTTGCTCCAAGACAAGTCA
qGhHOX3-R	AGTGGTAGCCATGCCACAGTTG
qGhMML3_A12-F	ACTCCACGCCCTTCTTGGAAAC
qGhMML3_A12-R	AGGGTCGATCCCTATCGTCGTC
qGhMML4_D12-F	GACTCACAAGCCCTCAACCTCC
qGhMML4_D12-R	TAGTGGGGCGGGTGGTAAGATT
qGhMYB109-F	TCATGTTGATGAGGCAGCCACG
qGhMYB109-R	ACCCGATGATCAATGACTTCCTGC
qGhMYB46_D13-F	ACCACCACCACCACAAACAACA
qGhMYB46_D13-R	CAAAAATTCCCGACAGCCGCAC
qGhTTG1-F	GCCGTCACCCATCTCAACTACC
qGhTTG1-R	GATTTCCGGTGGGGTTGGAACA
qGhTTG4-F	CCCGATCTTCTCGCTACCTCCT
qGhTTG4-R	GAAAGACGTGAGAGGACCGCAA
qGhicr24_A01G004900-F	TTTGGTCGGGTCGACCGTTTAC
qGhicr24_A01G004900-R	CCAAGCCCTGACCTTCCCAAAA
qGhicr24_A03G168900-F	TGTTGGTTCCTGTCATGGTTGGG
qGhicr24_A03G168900-R	TGCATCGTGGCTTGGACATGAA
qGhicr24_A07G140800-F	CCCACAGTTTGGTTTGTGTGCC
qGhicr24_A07G140800-R	AATTGCTTTCAGCCGTTGAGCC
qGhicr24_A11G225400-F	CTGGCAAGCTCGCTCATCTCAG
qGhicr24_A11G225400-R	TCCATAACGGCAGCGGATTGAG
qGhicr24_A13G117100-F	CGGCCGACGTGATGAACAAGTA
qGhicr24_A13G117100-R	ATGGGGATCTGCATTCGGGTTG
qGhicr24_A05G414600_F	CGGCATCAAAATGGCACGATCA
qGhicr24_A05G414600_R	AGCTGCCGAATTCCAAACATGC
qGhicr24_A09G253000_F	GCTCATCAACTGAACGGCAAGC
qGhicr24_A09G253000_R	CTGGGGTGCCGTATTGCTGTTA
qGhicr24_A05G446300_F	ATGCCGCGGTGGTACTTCAAAA
qGhicr24_A05G446300_R	GCGGGTCTTTTCGACTTTGAGC
qGhicr24_D04G214100_F	TGGAGAACACCACAACATTGCCT
qGhicr24_D04G214100_R	CCATGTACCCTCTGAAGAACAGTCC
qGhicr24_D05G120700_F	TGGGTCAATTGGGTTCCACGTT
qGhicr24_D05G120700_R	GACCTTAGGCCAGTGATCAGGC
qGhicr24_D12G177200_F	AGGGCCATGGACTCCAGAAGAA
qGhicr24_D12G177200_R	CCACCTGTTTCCAAGAAGGGCA
qGhicr24_D05G005700-F	GTAACCATTGCCCCATTCGTGC
qGhicr24_D05G005700-R	CACCGGACATCACCATCCGAA
qGhicr24_D10G122600-F	TGTCTCCACCTTAGCGCTCACA
qGhicr24_D10G122600-R	CAGCTGGAAGACCCCTTGCTTT
qGhicr24_D10G157700-F	GTGCACCCCAACTCTTATGCCT
qGhicr24_D10G157700-R	TATTTGGAGCGGTGGCGATCAG
qGhicr24_D10G234500-F	GTCTTCGGTACCCTCGACAAGC
qGhicr24_D10G234500-R	CACTCGCACTACAACCCATCCC
